# Supplementary material for: Region-specific defect engineering of Bi2W1-xO6-γ induces nanoscale electric fields and surface active-sites for enhanced visible-light oxidation of salt-lake flotation agents
Source: Nat Commun. 2025 Nov 28;16:11296. doi: 10.1038/s41467-025-66466-5 (PMC12722310; doi:10.1038/s41467-025-66466-5)
Supplement: Supplementary file 3 — Supplementary Data 1 [file 41467_2025_66466_MOESM3_ESM.xlsx]

## Sheet: sheet1
Identification of the degradation intermediates of ODA by GC-MS.
Product	RT (min)	m/z	Molecular Formula	Structural Formula
0	24.54	269.2	C18H39N
D1	33.48	284.3	C18H37NO
D2	33.26	267.3	C18H37N
D3	31.83	268.3	C18H36O
D4	31.33	266.3	C18H36O2
D5	33.6	252.3	C18H36
D6	25.59	238.3	C17H34
D7	22.63	224	C16H32
D8	19.75	210	C15H30
D9	18.6	196	C14H28
D10	17.34	182	C13H26
D11	16.28	168	C12H24
D12	15.78	154	C11H22
D13	14.43	140	C10H20
D14	13.62	126	C9H18
D15	12.81	112	C8H16
D16	11.02	98	C7H14
D17	10.84	84	C6H12
D18	10.51	70	C5H10
D19	4.8	56	C4H8
D20	3.5	42	C3H6
D21	2.67	28	C2H4
