# Supplementary material for: Region-specific defect engineering of Bi2W1-xO6-γ induces nanoscale electric fields and surface active-sites for enhanced visible-light oxidation of salt-lake flotation agents
Source: Nat Commun. 2025 Nov 28;16:11296. doi: 10.1038/s41467-025-66466-5 (PMC12722310; doi:10.1038/s41467-025-66466-5)
Supplement: Supplementary file 4 — Supplementary Date 2 [file 41467_2025_66466_MOESM4_ESM.xlsx]

## Sheet: Sheet1
Identification of the degradation intermediates of DMP by GC-MS.
Product	RT (min)	m/z	Molecular Formula	Structural Formula
0	23.27	255.3	C16H33NO
D1	33.48	271.3	C16H33NO2
	33.16	271.3	C16H33NO2
D2	32.5	269.2	C16H31NO2
	32.44	269.3	C16H31NO2
	31.36	271.2	C16H33NO2
D3	23.6	257.2	C15H31NO2
	24.5	259.2	C15H33NO2
D4	32.01	287.3	C16H33NO3
D5	28.14	229	C14H31NO
D6	20.36	186.3	C12H26O
D7	19.3	184	C12H24O
D8	21.43	200	C12H24O2
D9	15.78	154	C11H22
D10	14.43	140	C10H20
D11	13.62	126	C9H18
D12	12.81	112	C8H16
D13	11.02	98	C7H14
D14	10.84	84	C6H12
D15	10.51	70	C5H10
D16	4.8	56	C4H8
D17	3.5	42	C3H6
D18	2.67	28	C2H4
