# Supplementary material for: Region-specific defect engineering of Bi2W1-xO6-γ induces nanoscale electric fields and surface active-sites for enhanced visible-light oxidation of salt-lake flotation agents
Source: Nat Commun. 2025 Nov 28;16:11296. doi: 10.1038/s41467-025-66466-5 (PMC12722310; doi:10.1038/s41467-025-66466-5)
Supplement: Supplementary file 6 — Source Data 1 [file 41467_2025_66466_MOESM6_ESM.xlsx]

## Sheet: Fig. 1 
XRD Fig. 1(b)									Raman Fig. 1(c)									FT-IR Fig. 1(d)
BWO		BWO-S		BWO-E		BWO-ES			BWO		BWO-S		BWO-E		BWO-ES			BWO		BWO-S		BWO-E		BWO-ES
2θ	Intensity	2θ	Intensity	2θ	Intensity	2θ	Intensity		Raman shift	Intensity	Raman shift	Intensity	Raman shift	Intensity	Raman shift	Intensity		Wavenumber	Transmittance	Wavenumber	Transmittance	Wavenumber	Transmittance	Wavenumber	Transmittance
5.01087	1029	5.01087	428	5.01087	911	5.01087	1032		99.9634	11171.1	99.9634	2289.29	99.9634	5627.12	99.9634	1775.94		399.675	0	399.675	0	399.675	0	399.675	0
5.0326	974	5.0326	387	5.0326	815	5.0326	994		100.928	11017.6	100.928	2281.27	100.928	5530.98	100.928	1719.08		400.157	0	400.157	0	400.157	0	400.157	0
5.05433	1031	5.05433	415	5.05433	841	5.05433	1024		101.892	10866.2	101.892	2265.86	101.892	5432.68	101.892	1666.27		400.639	0	400.639	0	400.639	0	400.639	0
5.07607	1014	5.07607	424	5.07607	868	5.07607	1014		102.856	10712.9	102.856	2241.74	102.856	5330.04	102.856	1617.7		401.121	0	401.121	0	401.121	0	401.121	0
5.0978	936	5.0978	416	5.0978	860	5.0978	956		103.82	10555.2	103.82	2207.82	103.82	5221.93	103.82	1573.94		401.603	0	401.603	0	401.603	0	401.603	0
5.11953	961	5.11953	349	5.11953	786	5.11953	963		104.784	10390.6	104.784	2152.62	104.784	5099.07	104.784	1538.44		402.085	0	402.085	0	402.085	0	402.085	0
5.14126	887	5.14126	391	5.14126	789	5.14126	946		105.749	10225	105.749	2085.9	105.749	4970.05	105.749	1508.04		402.567	0	402.567	0	402.567	0	402.567	0
5.163	910	5.163	389	5.163	759	5.163	823		106.713	10062.6	106.713	2015.46	106.713	4842.39	106.713	1480.48		403.05	0	403.05	0	403.05	0	403.05	0
5.18473	898	5.18473	414	5.18473	743	5.18473	891		107.677	9907.31	107.677	1945.52	107.677	4720.46	107.677	1454.57		403.532	0	403.532	0	403.532	0	403.532	0
5.20646	914	5.20646	382	5.20646	741	5.20646	938		108.641	9765.49	108.641	1878.21	108.641	4607.83	108.641	1430.43		404.014	0	404.014	0	404.014	0	404.014	0
5.2282	855	5.2282	367	5.2282	683	5.2282	861		109.606	9641.99	109.606	1814.37	109.606	4506.89	109.606	1408.24		404.496	0	404.496	0	404.496	0	404.496	0
5.24993	833	5.24993	396	5.24993	726	5.24993	869		110.57	9530.66	110.57	1745.29	110.57	4408.6	110.57	1386.96		404.978	0	404.978	0	404.978	0	404.978	0
5.27166	807	5.27166	379	5.27166	684	5.27166	858		111.534	9429.81	111.534	1674.69	111.534	4315.26	111.534	1366.9		405.46	0	405.46	0	405.46	0	405.46	0
5.29339	823	5.29339	364	5.29339	662	5.29339	862		112.498	9338.66	112.498	1607.22	112.498	4230.19	112.498	1348.55		405.942	0	405.942	0	405.942	0	405.942	0
5.31513	795	5.31513	347	5.31513	624	5.31513	797		113.463	9256.36	113.463	1546.94	113.463	4156.77	113.463	1332.46		406.424	0	406.424	0	406.424	0	406.424	0
5.33686	801	5.33686	350	5.33686	615	5.33686	813		114.427	9175.58	114.427	1492.12	114.427	4092.14	114.427	1318.34		406.906	0	406.906	0	406.906	0	406.906	0
5.35859	873	5.35859	403	5.35859	658	5.35859	773		115.391	9094.82	115.391	1441.24	115.391	4034.05	115.391	1305.69		407.389	0	407.389	0	407.389	0	407.389	0
5.38033	806	5.38033	377	5.38033	599	5.38033	821		116.355	9017.4	116.355	1394.91	116.355	3986.44	116.355	1295.12		407.871	0	407.871	0	407.871	0	407.871	0
5.40206	786	5.40206	382	5.40206	609	5.40206	783		117.32	8946.13	117.32	1353.57	117.32	3952.24	117.32	1287.09		408.353	0	408.353	0	408.353	0	408.353	0
5.42379	746	5.42379	366	5.42379	606	5.42379	785		118.284	8877.69	118.284	1318.86	118.284	3925.36	118.284	1280.84		408.835	0	408.835	0	408.835	0	408.835	0
5.44552	756	5.44552	382	5.44552	601	5.44552	759		119.248	8813.24	119.248	1290.79	119.248	3904.75	119.248	1276.37		409.317	0	409.317	0	409.317	0	409.317	0
5.46726	771	5.46726	359	5.46726	608	5.46726	801		120.212	8758.38	120.212	1270.28	120.212	3892.56	120.212	1273.35		409.799	0	409.799	0	409.799	0	409.799	0
5.48899	743	5.48899	344	5.48899	591	5.48899	711		121.177	8715.39	121.177	1257.88	121.177	3891.21	121.177	1271.82		410.281	0	410.281	0	410.281	0	410.281	0
5.51072	743	5.51072	356	5.51072	583	5.51072	696		122.141	8684.19	122.141	1253.2	122.141	3903.97	122.141	1271.96		410.763	0	410.763	0	410.763	0	410.763	0
5.53246	709	5.53246	377	5.53246	551	5.53246	723		123.105	8669.87	123.105	1255.29	123.105	3970.85	123.105	1277.72		411.245	0	411.245	0	411.245	0	411.245	0
5.55419	749	5.55419	375	5.55419	548	5.55419	655		124.069	8659.02	124.069	1265.61	124.069	4024.17	124.069	1283.38		411.728	0	411.728	0	411.728	0	411.728	0
5.57592	668	5.57592	368	5.57592	557	5.57592	632		125.033	8647.54	125.033	1282.78	125.033	4062.35	125.033	1289.31		412.21	0	412.21	0	412.21	0	412.21	0
5.59765	628	5.59765	355	5.59765	538	5.59765	607		125.998	8630.91	125.998	1305.5	125.998	4083.08	125.998	1295.97		412.692	0	412.692	0	412.692	0	412.692	0
5.61939	623	5.61939	337	5.61939	559	5.61939	638		126.962	8602.96	126.962	1332.3	126.962	4082.53	126.962	1304.08		413.174	0	413.174	0	413.174	0	413.174	0
5.64112	629	5.64112	359	5.64112	478	5.64112	653		127.926	8564.21	127.926	1365.7	127.926	4046.9	127.926	1314.76		413.656	0	413.656	0	413.656	0	413.656	0
5.66285	642	5.66285	376	5.66285	488	5.66285	623		128.89	8519.61	128.89	1404.88	128.89	3982.36	128.89	1327.44		414.138	0	414.138	0	414.138	0	414.138	0
5.68459	574	5.68459	381	5.68459	531	5.68459	552		129.855	8471.07	129.855	1449.58	129.855	3903.29	129.855	1340.57		414.62	0	414.62	0	414.62	0	414.62	0
5.70632	569	5.70632	343	5.70632	494	5.70632	544		130.819	8421.09	130.819	1499.64	130.819	3820.61	130.819	1352.77		415.103	0	415.103	0	415.103	0	415.103	0
5.72805	614	5.72805	312	5.72805	484	5.72805	585		131.783	8372.95	131.783	1556.95	131.783	3735.35	131.783	1363.17		415.585	0	415.585	0	415.585	0	415.585	0
5.74978	576	5.74978	376	5.74978	480	5.74978	544		132.747	8329.38	132.747	1622.61	132.747	3648.81	132.747	1370.66		416.067	0	416.067	0	416.067	0	416.067	0
5.77152	541	5.77152	346	5.77152	493	5.77152	571		133.712	8286.52	133.712	1702.68	133.712	3551.36	133.712	1374.54		416.549	0	416.549	0	416.549	0	416.549	0
5.79325	537	5.79325	442	5.79325	468	5.79325	533		134.676	8244.98	134.676	1795	134.676	3445.61	134.676	1375.35		417.031	0	417.031	0	417.031	0	417.031	0
5.81498	618	5.81498	421	5.81498	485	5.81498	542		135.64	8205.94	135.64	1894.77	135.64	3337.14	135.64	1374.2		417.513	0	417.513	0	417.513	0	417.513	0
5.83672	596	5.83672	375	5.83672	470	5.83672	555		136.604	8172.04	136.604	1992.88	136.604	3237.64	136.604	1373.29		417.995	0	417.995	0	417.995	0	417.995	0
5.85845	551	5.85845	436	5.85845	502	5.85845	567		137.569	8145.52	137.569	2090.3	137.569	3147.79	137.569	1373.54		418.477	0	418.477	0	418.477	0	418.477	0
5.88018	527	5.88018	440	5.88018	446	5.88018	506		138.533	8126.12	138.533	2187.53	138.533	3066.49	138.533	1375.03		418.959	0	418.959	0	418.959	0	418.959	0
5.90191	547	5.90191	394	5.90191	474	5.90191	522		139.497	8111.8	139.497	2287.58	139.497	2995.1	139.497	1375.71		419.442	0	419.442	0	419.442	0	419.442	0
5.92365	555	5.92365	421	5.92365	480	5.92365	499		140.461	8100.08	140.461	2393.98	140.461	2934.42	140.461	1373.4		419.924	0	419.924	0	419.924	0	419.924	0
5.94538	544	5.94538	393	5.94538	484	5.94538	506		141.425	8096.21	141.425	2498.24	141.425	2882.78	141.425	1373.07		420.406	0	420.406	0	420.406	0	420.406	0
5.96711	537	5.96711	421	5.96711	428	5.96711	498		142.39	8099.77	142.39	2595.97	142.39	2836.35	142.39	1376.67		420.888	0	420.888	0	420.888	0	420.888	0
5.98885	513	5.98885	421	5.98885	456	5.98885	479		143.354	8108.63	143.354	2686.98	143.354	2794.12	143.354	1383.47		421.37	0	421.37	0	421.37	0	421.37	0
6.01058	547	6.01058	397	6.01058	505	6.01058	505		144.318	8122.27	144.318	2771.01	144.318	2755.91	144.318	1393.3		421.852	0	421.852	0	421.852	0	421.852	0
6.03231	505	6.03231	376	6.03231	440	6.03231	479		145.282	8140.85	145.282	2848.05	145.282	2721.91	145.282	1406.37		422.334	0	422.334	0	422.334	0	422.334	0
6.05404	554	6.05404	410	6.05404	439	6.05404	499		146.247	8177.08	146.247	2922.76	146.247	2699.71	146.247	1441.17		422.816	0	422.816	0	422.816	0	422.816	0
6.07578	526	6.07578	400	6.07578	446	6.07578	496		147.211	8215	147.211	2988.17	147.211	2679.74	147.211	1473.3		423.298	0	423.298	0	423.298	0	423.298	0
6.09751	538	6.09751	402	6.09751	411	6.09751	486		148.175	8253.96	148.175	3044.13	148.175	2661.5	148.175	1501.88		423.781	0	423.781	0	423.781	0	423.781	0
6.11924	527	6.11924	443	6.11924	406	6.11924	449		149.139	8294.13	149.139	3090.71	149.139	2644.92	149.139	1526.41		424.263	0	424.263	0	424.263	0	424.263	0
6.14098	541	6.14098	365	6.14098	441	6.14098	531		150.103	8336.38	150.103	3127.78	150.103	2630.5	150.103	1546.48		424.745	0	424.745	0	424.745	0	424.745	0
6.16271	552	6.16271	440	6.16271	451	6.16271	472		151.068	8384.99	151.068	3152.75	151.068	2620.49	151.068	1562.2		425.227	0	425.227	0	425.227	0	425.227	0
6.18444	532	6.18444	377	6.18444	407	6.18444	494		152.032	8449.32	152.032	3166.88	152.032	2619.32	152.032	1579.18		425.709	0	425.709	0	425.709	0	425.709	0
6.20617	509	6.20617	386	6.20617	432	6.20617	453		152.996	8514.97	152.996	3171.47	152.996	2619.86	152.996	1592.15		426.191	0	426.191	0	426.191	0	426.191	0
6.22791	488	6.22791	387	6.22791	423	6.22791	474		153.96	8571.24	153.96	3167.27	153.96	2617.05	153.96	1597.55		426.673	0	426.673	0	426.673	0	426.673	0
6.24964	554	6.24964	396	6.24964	391	6.24964	490		154.925	8615.96	154.925	3152.63	154.925	2610.04	154.925	1595.02		427.155	0	427.155	0	427.155	0	427.155	0
6.27137	512	6.27137	410	6.27137	453	6.27137	469		155.889	8644.68	155.889	3124.92	155.889	2597.35	155.889	1584.37		427.637	0	427.637	0	427.637	0	427.637	0
6.29311	459	6.29311	402	6.29311	422	6.29311	430		156.853	8661.71	156.853	3084.1	156.853	2580.69	156.853	1561.04		428.12	0	428.12	0	428.12	0	428.12	0
6.31484	508	6.31484	371	6.31484	403	6.31484	480		157.817	8667.73	157.817	3029.72	157.817	2560.3	157.817	1523.48		428.602	0	428.602	0	428.602	0	428.602	0
6.33657	559	6.33657	390	6.33657	410	6.33657	412		158.782	8663.07	158.782	2963.3	158.782	2536.19	158.782	1474.14		429.084	0	429.084	0	429.084	0	429.084	0
6.35831	510	6.35831	409	6.35831	423	6.35831	468		159.746	8645.9	159.746	2892.11	159.746	2507.48	159.746	1427.43		429.566	0	429.566	0	429.566	0	429.566	0
6.38004	591	6.38004	397	6.38004	449	6.38004	456		160.71	8615.98	160.71	2816.02	160.71	2474.08	160.71	1382.61		430.048	0	430.048	0	430.048	0	430.048	0
6.40177	529	6.40177	349	6.40177	389	6.40177	486		161.674	8574.48	161.674	2735.51	161.674	2436.46	161.674	1339.07		430.53	0	430.53	0	430.53	0	430.53	0
6.4235	526	6.4235	370	6.4235	381	6.4235	438		162.638	8518.12	162.638	2646.55	162.638	2391.41	162.638	1296.12		431.012	0	431.012	0	431.012	0	431.012	0
6.44524	491	6.44524	390	6.44524	428	6.44524	458		163.603	8444.77	163.603	2546.26	163.603	2336.54	163.603	1253.4		431.494	0	431.494	0	431.494	0	431.494	0
6.46697	477	6.46697	445	6.46697	415	6.46697	436		164.567	8357.61	164.567	2439.13	164.567	2275.44	164.567	1212.27		431.977	0	431.977	0	431.977	0	431.977	0
6.4887	493	6.4887	434	6.4887	431	6.4887	438		165.531	8267.8	165.531	2337.07	165.531	2217.53	165.531	1175.12		432.459	0	432.459	0	432.459	0	432.459	0
6.51044	453	6.51044	381	6.51044	415	6.51044	439		166.495	8180.55	166.495	2241.18	166.495	2163.85	166.495	1141.78		432.941	0	432.941	0	432.941	0	432.941	0
6.53217	528	6.53217	390	6.53217	407	6.53217	481		167.46	8098.14	167.46	2152.2	167.46	2115.06	167.46	1112.39		433.423	0	433.423	0	433.423	0	433.423	0
6.5539	469	6.5539	387	6.5539	398	6.5539	448		168.424	8020.48	168.424	2069.83	168.424	2071.3	168.424	1087.1		433.905	0	433.905	0	433.905	0	433.905	0
6.57563	523	6.57563	384	6.57563	391	6.57563	478		169.388	7934.3	169.388	1990.11	169.388	2033.09	169.388	1069.5		434.387	0	434.387	0	434.387	0	434.387	0
6.59737	472	6.59737	387	6.59737	429	6.59737	414		170.352	7851.25	170.352	1916.48	170.352	1998.6	170.352	1055.3		434.869	0	434.869	0	434.869	0	434.869	0
6.6191	484	6.6191	391	6.6191	396	6.6191	431		171.317	7772.24	171.317	1849.37	171.317	1966.96	171.317	1043.47		435.351	0	435.351	0	435.351	0	435.351	0
6.64083	449	6.64083	404	6.64083	401	6.64083	419		172.281	7695.04	172.281	1787.87	172.281	1937.1	172.281	1033.64		435.834	0	435.834	0	435.834	0	435.834	0
6.66257	468	6.66257	357	6.66257	451	6.66257	415		173.245	7616.61	173.245	1731.11	173.245	1908.14	173.245	1025.88		436.316	0	436.316	0	436.316	0	436.316	0
6.6843	422	6.6843	394	6.6843	389	6.6843	422		174.209	7536.92	174.209	1680.67	174.209	1880.49	174.209	1020.88		436.798	0	436.798	0	436.798	0	436.798	0
6.70603	463	6.70603	367	6.70603	438	6.70603	409		175.174	7454.48	175.174	1637.05	175.174	1856.23	175.174	1021.84		437.28	0	437.28	0	437.28	0	437.28	0
6.72776	475	6.72776	364	6.72776	420	6.72776	419		176.138	7372.66	176.138	1598.9	176.138	1833.4	176.138	1024.73		437.762	0	437.762	0	437.762	0	437.762	0
6.7495	458	6.7495	345	6.7495	433	6.7495	408		177.102	7293.24	177.102	1565.8	177.102	1811.22	177.102	1027.7		438.244	0	438.244	0	438.244	0	438.244	0
6.77123	513	6.77123	343	6.77123	395	6.77123	447		178.066	7217.24	178.066	1538.05	178.066	1789.85	178.066	1030.43		438.726	0	438.726	0	438.726	0	438.726	0
6.79296	461	6.79296	382	6.79296	393	6.79296	450		179.03	7145.59	179.03	1517.39	179.03	1769.49	179.03	1032.48		439.208	0	439.208	0	439.208	0	439.208	0
6.8147	490	6.8147	403	6.8147	410	6.8147	400		179.995	7077.15	179.995	1502.67	179.995	1749.84	179.995	1033.62		439.69	0	439.69	0	439.69	0	439.69	0
6.83643	447	6.83643	386	6.83643	386	6.83643	449		180.959	7012.97	180.959	1495.62	180.959	1731.15	180.959	1032.93		440.173	0	440.173	0	440.173	0	440.173	0
6.85816	501	6.85816	403	6.85816	407	6.85816	395		181.923	6953.29	181.923	1495.55	181.923	1713.53	181.923	1030.95		440.655	0	440.655	0	440.655	0	440.655	0
6.87989	451	6.87989	381	6.87989	418	6.87989	381		182.887	6897.01	182.887	1498.93	182.887	1696.8	182.887	1030.02		441.137	0	441.137	0	441.137	0	441.137	0
6.90163	510	6.90163	367	6.90163	402	6.90163	394		183.852	6846.46	183.852	1507.09	183.852	1681.62	183.852	1030.51		441.619	0	441.619	0	441.619	0	441.619	0
6.92336	424	6.92336	363	6.92336	389	6.92336	415		184.816	6800.95	184.816	1519.13	184.816	1667.83	184.816	1032.19		442.101	0	442.101	0	442.101	0	442.101	0
6.94509	459	6.94509	387	6.94509	404	6.94509	368		185.78	6760.44	185.78	1535.09	185.78	1655.54	185.78	1035.63		442.583	0	442.583	0	442.583	0	442.583	0
6.96683	474	6.96683	419	6.96683	424	6.96683	407		186.744	6725.14	186.744	1554.92	186.744	1644.9	186.744	1041.13		443.065	0	443.065	0	443.065	0	443.065	0
6.98856	497	6.98856	379	6.98856	387	6.98856	399		187.709	6695.55	187.709	1578.96	187.709	1636.07	187.709	1048.8		443.547	0	443.547	0	443.547	0	443.547	0
7.01029	489	7.01029	359	7.01029	418	7.01029	417		188.673	6670.67	188.673	1607.49	188.673	1628.14	188.673	1056.48		444.029	0	444.029	0	444.029	0	444.029	0
7.03202	498	7.03202	395	7.03202	379	7.03202	439		189.637	6651.07	189.637	1639.98	189.637	1621.4	189.637	1063.95		444.512	0	444.512	0	444.512	0	444.512	0
7.05376	495	7.05376	431	7.05376	357	7.05376	416		190.601	6637.6	190.601	1676.83	190.601	1616.11	190.601	1071.14		444.994	0	444.994	0	444.994	0	444.994	0
7.07549	485	7.07549	403	7.07549	396	7.07549	413		191.566	6631.6	191.566	1718.7	191.566	1612.5	191.566	1078.09		445.476	0	445.476	0	445.476	0	445.476	0
7.09722	498	7.09722	397	7.09722	429	7.09722	438		192.53	6636.62	192.53	1767.23	192.53	1611.01	192.53	1085.15		445.958	0	445.958	0	445.958	0	445.958	0
7.11896	425	7.11896	401	7.11896	378	7.11896	375		193.494	6648.23	193.494	1820.75	193.494	1610.92	193.494	1092.04		446.44	0	446.44	0	446.44	0	446.44	0
7.14069	431	7.14069	383	7.14069	406	7.14069	414		194.458	6660.89	194.458	1876.95	194.458	1611.2	194.458	1098.59		446.922	0	446.922	0	446.922	0	446.922	0
7.16242	453	7.16242	399	7.16242	414	7.16242	425		195.423	6671.55	195.423	1934.4	195.423	1611.05	195.423	1105.07		447.404	84.2757	447.404	76.9847	447.404	61.3792	447.404	70.8263
7.18415	483	7.18415	390	7.18415	376	7.18415	427		196.387	6677.88	196.387	1992.01	196.387	1609.78	196.387	1111.77		447.886	84.3432	447.886	77.0692	447.886	61.4627	447.886	70.877
7.20589	461	7.20589	411	7.20589	427	7.20589	439		197.351	6678.06	197.351	2049.4	197.351	1606.85	197.351	1118.94		448.368	84.3736	448.368	77.1414	448.368	61.5534	448.368	70.9413
7.22762	452	7.22762	385	7.22762	434	7.22762	442		198.315	6671.11	198.315	2113.07	198.315	1602.65	198.315	1125.15		448.851	84.4082	448.851	77.2201	448.851	61.6528	448.851	71.0091
7.24935	426	7.24935	372	7.24935	404	7.24935	427		199.279	6661.61	199.279	2176.75	199.279	1597.81	199.279	1131.46		449.333	84.4362	449.333	77.3214	449.333	61.7573	449.333	71.0871
7.27109	483	7.27109	373	7.27109	389	7.27109	414		200.244	6651.67	200.244	2239.38	200.244	1592.77	200.244	1138.16		449.815	84.451	449.815	77.401	449.815	61.8687	449.815	71.1757
7.29282	430	7.29282	419	7.29282	423	7.29282	410		201.208	6643.31	201.208	2300.61	201.208	1588.03	201.208	1145.15		450.297	84.4661	450.297	77.4787	450.297	61.9796	450.297	71.2671
7.31455	480	7.31455	411	7.31455	426	7.31455	385		202.172	6639.65	202.172	2361.48	202.172	1584.47	202.172	1151.45		450.779	84.4762	450.779	77.5429	450.779	62.084	450.779	71.3542
7.33628	460	7.33628	379	7.33628	420	7.33628	435		203.136	6640.15	203.136	2421.88	203.136	1581.95	203.136	1156.95		451.261	84.4781	451.261	77.5941	451.261	62.1822	451.261	71.4372
7.35802	464	7.35802	383	7.35802	403	7.35802	415		204.101	6647.83	204.101	2486.92	204.101	1580.74	204.101	1162.88		451.743	84.4883	451.743	77.6493	451.743	62.282	451.743	71.5201
7.37975	452	7.37975	372	7.37975	402	7.37975	370		205.065	6659.85	205.065	2552.94	205.065	1580.45	205.065	1168.84		452.226	84.5172	452.226	77.7226	452.226	62.3893	452.226	71.6084
7.40148	455	7.40148	382	7.40148	425	7.40148	386		206.029	6672.57	206.029	2615.5	206.029	1580.57	206.029	1174.32		452.708	84.5719	452.708	77.8192	452.708	62.5076	452.708	71.7054
7.42322	463	7.42322	370	7.42322	396	7.42322	408		206.993	6685.67	206.993	2673.24	206.993	1581.1	206.993	1179.74		453.19	84.6441	453.19	77.9218	453.19	62.6326	453.19	71.8079
7.44495	490	7.44495	441	7.44495	383	7.44495	404		207.958	6698.65	207.958	2726.29	207.958	1581.86	207.958	1186.91		453.672	84.7368	453.672	78.0382	453.672	62.7627	453.672	71.9164
7.46668	429	7.46668	376	7.46668	377	7.46668	400		208.922	6711.04	208.922	2774.91	208.922	1582.68	208.922	1195.36		454.154	84.83	454.154	78.1454	454.154	62.8903	454.154	72.0243
7.48841	441	7.48841	401	7.48841	370	7.48841	370		209.886	6722.01	209.886	2818.28	209.886	1583.31	209.886	1204.62		454.636	84.9022	454.636	78.2321	454.636	63.0087	454.636	72.1272
7.51015	447	7.51015	380	7.51015	421	7.51015	388		210.85	6731.38	210.85	2856.31	210.85	1583.69	210.85	1214.34		455.118	84.9445	455.118	78.3005	455.118	63.1204	455.118	72.2255
7.53188	442	7.53188	401	7.53188	433	7.53188	406		211.815	6742.77	211.815	2891.15	211.815	1584.96	211.815	1224.92		455.6	84.974	455.6	78.3697	455.6	63.24	455.6	72.3252
7.55361	450	7.55361	401	7.55361	419	7.55361	432		212.779	6757.13	212.779	2923.66	212.779	1587.39	212.779	1234.69		456.082	84.9914	456.082	78.4512	456.082	63.3745	456.082	72.4296
7.57535	479	7.57535	388	7.57535	395	7.57535	425		213.743	6775.61	213.743	2950.7	213.743	1591.29	213.743	1242.29		456.565	85.0035	456.565	78.5539	456.565	63.5288	456.565	72.5406
7.59708	474	7.59708	402	7.59708	416	7.59708	387		214.707	6799.09	214.707	2975.58	214.707	1596.92	214.707	1247.81		457.047	85.0067	457.047	78.6657	457.047	63.6977	457.047	72.6515
7.61881	499	7.61881	341	7.61881	428	7.61881	408		215.671	6827.86	215.671	2996.88	215.671	1604.42	215.671	1251.85		457.529	85.0246	457.529	78.8077	457.529	63.8821	457.529	72.7659
7.64054	441	7.64054	399	7.64054	398	7.64054	410		216.636	6861.39	216.636	3013.6	216.636	1613.69	216.636	1254.72		458.011	85.0354	458.011	78.951	458.011	64.06	458.011	72.8718
7.66228	452	7.66228	395	7.66228	397	7.66228	355		217.6	6895.14	217.6	3030.36	217.6	1623.22	217.6	1256.42		458.493	85.0392	458.493	79.0572	458.493	64.2262	458.493	72.9675
7.68401	467	7.68401	365	7.68401	431	7.68401	389		218.564	6926.23	218.564	3045.66	218.564	1632.15	218.564	1258.68		458.975	85.0507	458.975	79.183	458.975	64.3722	458.975	73.0538
7.70574	480	7.70574	369	7.70574	394	7.70574	390		219.528	6953.17	219.528	3058.74	219.528	1640.05	219.528	1262.51		459.457	85.0794	459.457	79.308	459.457	64.5079	459.457	73.1401
7.72748	443	7.72748	373	7.72748	416	7.72748	361		220.493	6974.72	220.493	3069.07	220.493	1646.65	220.493	1268.46		459.939	85.105	459.939	79.4025	459.939	64.6266	459.939	73.226
7.74921	467	7.74921	383	7.74921	353	7.74921	415		221.457	6988.26	221.457	3076.92	221.457	1652.24	221.457	1276.21		460.421	85.1775	460.421	79.5346	460.421	64.75	460.421	73.3226
7.77094	488	7.77094	409	7.77094	407	7.77094	353		222.421	6997.89	222.421	3082.73	222.421	1656.93	222.421	1285.01		460.904	85.2754	460.904	79.671	460.904	64.875	460.904	73.4273
7.79268	425	7.79268	385	7.79268	434	7.79268	374		223.385	7006.44	223.385	3087.06	223.385	1660.95	223.385	1294.22		461.386	85.394	461.386	79.8038	461.386	65.0033	461.386	73.5371
7.81441	458	7.81441	382	7.81441	384	7.81441	428		224.35	7015.41	224.35	3090.39	224.35	1664.56	224.35	1302.86		461.868	85.5048	461.868	79.9167	461.868	65.1246	461.868	73.6435
7.83614	470	7.83614	373	7.83614	397	7.83614	380		225.314	7025.84	225.314	3093.27	225.314	1668.06	225.314	1309.9		462.35	85.6069	462.35	80.0099	462.35	65.242	462.35	73.7439
7.85787	450	7.85787	421	7.85787	368	7.85787	384		226.278	7038.29	226.278	3095.72	226.278	1671.49	226.278	1314.58		462.832	85.6992	462.832	80.0835	462.832	65.3603	462.832	73.8393
7.87961	442	7.87961	377	7.87961	416	7.87961	403		227.242	7051.71	227.242	3098.62	227.242	1673.41	227.242	1315.88		463.314	85.7746	463.314	80.1493	463.314	65.4783	463.314	73.9306
7.90134	505	7.90134	392	7.90134	427	7.90134	365		228.206	7066.31	228.206	3100.95	228.206	1675.14	228.206	1315.91		463.796	85.8589	463.796	80.2307	463.796	65.6085	463.796	74.0241
7.92307	475	7.92307	374	7.92307	418	7.92307	395		229.171	7082.19	229.171	3102.25	229.171	1677.21	229.171	1315.7		464.278	85.9382	464.278	80.3162	464.278	65.7449	464.278	74.1177
7.94481	427	7.94481	402	7.94481	369	7.94481	348		230.135	7099.44	230.135	3102.3	230.135	1679.83	230.135	1315.91		464.76	86.0172	464.76	80.4131	464.76	65.8869	464.76	74.2125
7.96654	492	7.96654	418	7.96654	403	7.96654	396		231.099	7117.79	231.099	3100.53	231.099	1682.97	231.099	1317.41		465.243	86.0828	465.243	80.5003	465.243	66.0274	465.243	74.3031
7.98827	452	7.98827	410	7.98827	401	7.98827	399		232.063	7137.14	232.063	3097.16	232.063	1686.59	232.063	1319.91		465.725	86.1342	465.725	80.5901	465.725	66.1629	465.725	74.3905
8.01	480	8.01	360	8.01	404	8.01	387		233.028	7156.59	233.028	3089.96	233.028	1691.18	233.028	1324.07		466.207	86.1698	466.207	80.6738	466.207	66.292	466.207	74.4727
8.03174	470	8.03174	399	8.03174	393	8.03174	388		233.992	7176.71	233.992	3080.3	233.992	1696.51	233.992	1329.42		466.689	86.1807	466.689	80.7481	466.689	66.4095	466.689	74.5489
8.05347	453	8.05347	415	8.05347	410	8.05347	371		234.956	7198.73	234.956	3071.1	234.956	1702	234.956	1335.02		467.171	86.182	467.171	80.8183	467.171	66.5209	467.171	74.6212
8.0752	490	8.0752	398	8.0752	402	8.0752	362		235.92	7223.45	235.92	3062.62	235.92	1707.79	235.92	1340.83		467.653	86.1855	467.653	80.9001	467.653	66.6303	467.653	74.697
8.09694	446	8.09694	382	8.09694	419	8.09694	378		236.885	7249.43	236.885	3054.28	236.885	1713.53	236.885	1346.41		468.135	86.1998	468.135	80.9974	468.135	66.7395	468.135	74.7805
8.11867	443	8.11867	353	8.11867	413	8.11867	407		237.849	7277.65	237.849	3044.99	237.849	1719.44	237.849	1351.45		468.617	86.2276	468.617	81.1061	468.617	66.8484	468.617	74.8726
8.1404	458	8.1404	368	8.1404	405	8.1404	379		238.813	7309.69	238.813	3033.74	238.813	1725.89	238.813	1355.62		469.099	86.2516	469.099	81.1999	469.099	66.948	469.099	74.9654
8.16213	458	8.16213	396	8.16213	440	8.16213	390		239.777	7346.77	239.777	3020.12	239.777	1733.15	239.777	1358.81		469.582	86.2893	469.582	81.3002	469.582	67.0481	469.582	75.0672
8.18387	476	8.18387	415	8.18387	405	8.18387	380		240.741	7382.38	240.742	3010.69	240.742	1739.85	240.742	1363.34		470.064	86.3181	470.064	81.3837	470.064	67.1404	470.064	75.1687
8.2056	499	8.2056	391	8.2056	394	8.2056	376		241.706	7419.63	241.706	3006.16	241.706	1746.88	241.706	1369.67		470.546	86.3386	470.546	81.4577	470.546	67.228	470.546	75.2686
8.22733	422	8.22733	403	8.22733	382	8.22733	363		242.67	7460.84	242.67	3007.37	242.67	1754.92	242.67	1378.19		471.028	86.3597	471.028	81.5274	471.028	67.31	471.028	75.3632
8.24907	488	8.24907	373	8.24907	363	8.24907	420		243.634	7507.1	243.634	3014.64	243.634	1764.05	243.634	1389.65		471.51	86.3773	471.51	81.6071	471.51	67.405	471.51	75.4639
8.2708	459	8.2708	435	8.2708	370	8.2708	424		244.598	7558.23	244.598	3027.7	244.598	1773.91	244.598	1404.67		471.992	86.3887	471.992	81.6827	471.992	67.4963	471.992	75.5539
8.29253	425	8.29253	392	8.29253	434	8.29253	383		245.563	7613.05	245.563	3046.91	245.563	1784.23	245.563	1423.17		472.474	86.3912	472.474	81.7472	472.474	67.5824	472.474	75.6304
8.31426	440	8.31426	419	8.31426	413	8.31426	395		246.527	7666.7	246.527	3070.16	246.527	1794.72	246.527	1441.45		472.957	86.4192	472.957	81.8179	472.957	67.6829	472.957	75.7102
8.336	480	8.336	417	8.336	397	8.336	358		247.491	7715.35	247.491	3095.23	247.491	1804.23	247.491	1458.87		473.439	86.4676	473.439	81.8848	473.439	67.778	473.439	75.7791
8.35773	442	8.35773	381	8.35773	410	8.35773	395		248.455	7756.04	248.455	3120.72	248.455	1811.95	248.455	1474.84		473.921	86.5152	473.921	81.933	473.921	67.8603	473.921	75.835
8.37946	460	8.37946	406	8.37946	368	8.37946	375		249.419	7787.29	249.42	3146.05	249.42	1817.52	249.42	1489.17		474.403	86.5584	474.403	81.966	474.403	67.9274	474.403	75.8786
8.4012	459	8.4012	403	8.4012	353	8.4012	397		250.384	7808.1	250.384	3173.43	250.384	1821.42	250.384	1502.45		474.885	86.6263	474.885	81.991	474.885	67.9901	474.885	75.9141
8.42293	463	8.42293	388	8.42293	363	8.42293	384		251.348	7822.15	251.348	3202.15	251.348	1823.92	251.348	1514.4		475.367	86.7044	475.367	82.0284	475.367	68.0572	475.367	75.9503
8.44466	480	8.44466	411	8.44466	397	8.44466	391		252.312	7832.55	252.312	3232.34	252.312	1825.52	252.312	1525.06		475.849	86.7502	475.849	82.0414	475.849	68.0982	475.849	75.9601
8.46639	456	8.46639	402	8.46639	446	8.46639	354		253.276	7841.55	253.276	3264.85	253.276	1826.75	253.276	1534.69		476.331	86.8227	476.331	82.0924	476.331	68.1519	476.331	75.9772
8.48813	398	8.48813	348	8.48813	411	8.48813	377		254.241	7850.94	254.241	3300.59	254.241	1828.12	254.241	1543.59		476.813	86.8891	476.813	82.1391	476.813	68.193	476.813	75.9804
8.50986	436	8.50986	381	8.50986	398	8.50986	369		255.205	7860.84	255.205	3340.34	255.205	1829.67	255.205	1551.66		477.296	86.9329	477.296	82.1801	477.296	68.219	477.296	75.9735
8.53159	467	8.53159	388	8.53159	398	8.53159	368		256.169	7867.17	256.169	3395.66	256.169	1830	256.169	1559.62		477.778	86.9687	477.778	82.2088	477.778	68.2363	477.778	75.9634
8.55333	497	8.55333	404	8.55333	401	8.55333	372		257.133	7873.71	257.133	3453.55	257.133	1830.43	257.133	1566.74		478.26	86.9959	478.26	82.2449	478.26	68.2609	478.26	75.9676
8.57506	492	8.57506	372	8.57506	413	8.57506	364		258.098	7881.49	258.098	3509.29	258.098	1831.33	258.098	1572.72		478.742	87.0003	478.742	82.2739	478.742	68.2843	478.742	75.9861
8.59679	461	8.59679	441	8.59679	403	8.59679	355		259.062	7891.01	259.062	3561.27	259.062	1832.88	259.062	1577.43		479.224	87.0166	479.224	82.321	479.224	68.3282	479.224	76.0337
8.61852	464	8.61852	403	8.61852	365	8.61852	392		260.026	7906.25	260.026	3610.85	260.026	1836.23	260.026	1580.63		479.706	87.0284	479.706	82.385	479.706	68.3778	479.706	76.0942
8.64026	439	8.64026	411	8.64026	414	8.64026	381		260.99	7927.44	260.99	3658.6	260.99	1841.42	260.99	1582.21		480.188	87.0307	480.188	82.4569	480.188	68.4357	480.188	76.1615
8.66199	461	8.66199	431	8.66199	398	8.66199	353		261.955	7950.73	261.955	3704.03	261.955	1846.92	261.955	1578.18		480.67	87.0379	480.67	82.5435	480.67	68.5066	480.67	76.2463
8.68372	445	8.68372	416	8.68372	415	8.68372	357		262.919	7976.37	262.919	3746.59	262.919	1853.1	262.919	1571.42		481.152	87.0383	481.152	82.6216	481.152	68.5773	481.152	76.3255
8.70546	434	8.70546	393	8.70546	457	8.70546	356		263.883	8005.06	263.883	3785.59	263.883	1860.59	263.883	1566.38		481.635	87.0277	481.635	82.6667	481.635	68.6407	481.635	76.3898
8.72719	413	8.72719	405	8.72719	455	8.72719	351		264.847	8033.89	264.847	3818.39	264.847	1868.65	264.847	1563.33		482.117	87.0139	482.117	82.6949	482.117	68.6913	482.117	76.4358
8.74892	442	8.74892	362	8.74892	390	8.74892	365		265.812	8057.56	265.812	3842.38	265.812	1875.77	265.812	1562.07		482.599	86.9953	482.599	82.7044	482.599	68.7259	482.599	76.4655
8.77065	451	8.77065	407	8.77065	374	8.77065	386		266.776	8077.69	266.776	3855.45	266.776	1882.49	266.776	1561.91		483.081	86.9986	483.081	82.7201	483.081	68.756	483.081	76.4888
8.79239	432	8.79239	340	8.79239	414	8.79239	398		267.74	8094.96	267.74	3854.78	267.74	1889.15	267.74	1562.42		483.563	87.0125	483.563	82.7318	483.563	68.7799	483.563	76.5093
8.81412	457	8.81412	377	8.81412	379	8.81412	369		268.704	8110.01	268.704	3841.1	268.704	1895.9	268.704	1563.65		484.045	87.0204	484.045	82.7308	484.045	68.7954	484.045	76.5263
8.83585	453	8.83585	389	8.83585	387	8.83585	350		269.668	8123.84	269.668	3830.15	269.668	1902.42	269.668	1568.03		484.527	87.0436	484.527	82.759	484.527	68.8203	484.527	76.5586
8.85759	465	8.85759	431	8.85759	408	8.85759	399		270.633	8138.65	270.633	3823.08	270.633	1909.36	270.633	1575.9		485.009	87.0624	485.009	82.7893	485.009	68.8359	485.009	76.5868
8.87932	420	8.87932	338	8.87932	377	8.87932	363		271.597	8155.37	271.597	3819.93	271.597	1916.96	271.597	1587.16		485.491	87.0707	485.491	82.8262	485.491	68.8422	485.491	76.6078
8.90105	469	8.90105	406	8.90105	404	8.90105	391		272.561	8173.69	272.561	3820.37	272.561	1924.59	272.561	1602.6		485.974	87.0602	485.974	82.8269	485.974	68.8346	485.974	76.6153
8.92278	465	8.92278	395	8.92278	439	8.92278	369		273.525	8193.05	273.525	3824.03	273.525	1931.69	273.525	1622.61		486.456	87.0751	486.456	82.8785	486.456	68.841	486.456	76.6291
8.94452	466	8.94452	437	8.94452	374	8.94452	378		274.49	8213.59	274.49	3831.45	274.49	1938.64	274.49	1646.86		486.938	87.0805	486.938	82.9161	486.938	68.8374	486.938	76.6291
8.96625	410	8.96625	386	8.96625	404	8.96625	388		275.454	8235.9	275.454	3843.56	275.454	1947.51	275.454	1672.91		487.42	87.0835	487.42	82.9386	487.42	68.815	487.42	76.6165
8.98798	457	8.98798	380	8.98798	377	8.98798	353		276.418	8259.67	276.418	3859.6	276.418	1957.98	276.418	1698.96		487.902	87.1034	487.902	82.9647	487.902	68.8068	487.902	76.6093
9.00972	467	9.00972	366	9.00972	405	9.00972	402		277.382	8285.14	277.382	3879.69	277.382	1970.12	277.382	1724.35		488.384	87.1327	488.384	82.9883	488.384	68.8018	488.384	76.6024
9.03145	459	9.03145	366	9.03145	406	9.03145	358		278.347	8313.14	278.347	3906.53	278.347	1984.22	278.347	1750.54		488.866	87.1571	488.866	83.0011	488.866	68.7918	488.866	76.5914
9.05318	420	9.05318	379	9.05318	440	9.05318	342		279.311	8346.95	279.311	3951.26	279.311	2001.51	279.311	1785.39		489.349	87.1778	489.349	82.9932	489.349	68.778	489.349	76.5744
9.07492	443	9.07492	425	9.07492	400	9.07492	403		280.275	8382.06	280.275	3999.68	280.275	2020.58	280.275	1819.47		489.831	87.1876	489.831	82.9712	489.831	68.7552	489.831	76.5492
9.09665	481	9.09665	336	9.09665	395	9.09665	370		281.239	8416.4	281.239	4043.83	281.239	2040.46	281.239	1848.42		490.313	87.2101	490.313	82.9538	490.313	68.734	490.313	76.5197
9.11838	439	9.11838	382	9.11838	436	9.11838	372		282.204	8447.66	282.204	4081.73	282.204	2060.45	282.204	1873.41		490.795	87.2369	490.795	82.9447	490.795	68.7119	490.795	76.4874
9.14011	442	9.14011	406	9.14011	407	9.14011	365		283.168	8473.93	283.168	4112.31	283.168	2079.97	283.168	1895.79		491.277	87.2675	491.277	82.9461	491.277	68.6905	491.277	76.4555
9.16185	438	9.16185	407	9.16185	398	9.16185	370		284.132	8494.01	284.132	4134.64	284.132	2098.75	284.132	1915.95		491.759	87.2793	491.759	82.9441	491.759	68.666	491.759	76.4216
9.18358	421	9.18358	373	9.18358	372	9.18358	367		285.096	8503.96	285.096	4144.34	285.096	2114.36	285.096	1922.32		492.241	87.3012	492.241	82.9683	492.241	68.6581	492.241	76.4047
9.20531	441	9.20531	371	9.20531	407	9.20531	345		286.06	8512.43	286.06	4149.02	286.06	2130.77	286.06	1927.37		492.723	87.2969	492.723	82.9712	492.723	68.6309	492.723	76.3769
9.22705	459	9.22705	394	9.22705	397	9.22705	336		287.025	8522.2	287.025	4150.52	287.025	2149.09	287.025	1932.34		493.205	87.268	493.205	82.9726	493.205	68.6037	493.205	76.3516
9.24878	435	9.24878	385	9.24878	427	9.24878	381		287.989	8536.45	287.989	4150.67	287.989	2170.41	287.989	1936.62		493.688	87.2315	493.688	82.9551	493.688	68.564	493.688	76.3153
9.27051	467	9.27051	378	9.27051	418	9.27051	368		288.953	8559.54	288.953	4151.83	288.953	2195.96	288.953	1937.84		494.17	87.1829	494.17	82.9448	494.17	68.5312	494.17	76.2854
9.29224	489	9.29224	418	9.29224	394	9.29224	368		289.917	8593.7	289.917	4151.87	289.917	2227.01	289.917	1934.66		494.652	87.1279	494.652	82.924	494.652	68.4824	494.652	76.2413
9.31398	508	9.31398	384	9.31398	384	9.31398	366		290.882	8641.11	290.882	4132.69	290.882	2263.28	290.882	1921.63		495.134	87.0784	495.134	82.9094	495.134	68.4278	495.134	76.1939
9.33571	438	9.33571	380	9.33571	394	9.33571	365		291.846	8694.42	291.846	4113.31	291.846	2303.09	291.846	1907.45		495.616	87.0357	495.616	82.9011	495.616	68.3808	495.616	76.1505
9.35744	415	9.35744	382	9.35744	439	9.35744	347		292.81	8748.4	292.81	4104.27	292.81	2345.03	292.81	1897.64		496.098	86.9903	496.098	82.8984	496.098	68.3373	496.098	76.112
9.37918	452	9.37918	389	9.37918	370	9.37918	321		293.774	8801.56	293.774	4104.63	293.774	2388.69	293.774	1893.28		496.58	86.9432	496.58	82.8995	496.58	68.2949	496.58	76.0768
9.40091	471	9.40091	411	9.40091	395	9.40091	386		294.738	8849.96	294.738	4115.45	294.738	2433.53	294.738	1899.3		497.062	86.8868	497.062	82.8892	497.062	68.2488	497.062	76.0416
9.42264	454	9.42264	389	9.42264	438	9.42264	356		295.703	8901.02	295.703	4135.48	295.703	2481.22	295.703	1917.89		497.545	86.8217	497.545	82.8858	497.545	68.1952	497.545	76.0047
9.44437	433	9.44437	417	9.44437	419	9.44437	371		296.667	8957.85	296.667	4165.21	296.667	2532.68	296.667	1951.55		498.027	86.7686	498.027	82.8926	498.027	68.1452	498.027	75.9696
9.46611	457	9.46611	423	9.46611	408	9.46611	356		297.631	9014.93	297.631	4203.92	297.631	2586.14	297.631	1994.21		498.509	86.7087	498.509	82.8881	498.509	68.0989	498.509	75.9419
9.48784	460	9.48784	383	9.48784	430	9.48784	391		298.596	9060.88	298.596	4250.35	298.596	2638.22	298.596	2033.72		498.991	86.6723	498.991	82.8979	498.991	68.0406	498.991	75.8991
9.50957	444	9.50957	385	9.50957	397	9.50957	363		299.56	9095.3	299.56	4307.94	299.56	2689.26	299.56	2067.24		499.473	86.6515	499.473	82.9152	499.473	67.9817	499.473	75.8562
9.53131	470	9.53131	369	9.53131	464	9.53131	391		300.524	9123.74	300.524	4376.86	300.524	2740.86	300.524	2094.86		499.955	86.613	499.955	82.9009	499.955	67.9211	499.955	75.8096
9.55304	493	9.55304	408	9.55304	421	9.55304	347		301.488	9144.56	301.488	4473.45	301.488	2796.36	301.488	2120.26		500.437	86.5917	500.437	82.8928	500.437	67.8757	500.437	75.7734
9.57477	454	9.57477	391	9.57477	439	9.57477	351		302.452	9156.42	302.452	4597.74	302.452	2855.37	302.452	2143.64		500.919	86.5711	500.919	82.8614	500.919	67.8226	500.919	75.7276
9.5965	447	9.5965	442	9.5965	417	9.5965	407		303.417	9158.54	303.417	4738.26	303.417	2915.25	303.417	2163.09		501.401	86.5476	501.401	82.8165	501.401	67.7628	501.401	75.6754
9.61824	472	9.61824	400	9.61824	382	9.61824	380		304.381	9148.88	304.381	4860.6	304.381	2967.7	304.381	2171.27		501.884	86.5459	501.884	82.778	501.884	67.7042	501.884	75.621
9.63997	463	9.63997	398	9.63997	422	9.63997	352		305.345	9119.72	305.345	4961.03	305.345	3010.12	305.345	2169.25		502.366	86.5452	502.366	82.7281	502.366	67.6299	502.366	75.5568
9.6617	438	9.6617	389	9.6617	439	9.6617	407		306.309	9069.64	306.309	5039.9	306.309	3042.39	306.309	2157.73		502.848	86.5614	502.848	82.6964	502.848	67.5561	502.848	75.4968
9.68344	423	9.68344	430	9.68344	424	9.68344	408		307.274	8996.7	307.274	5099.57	307.274	3063.82	307.274	2130.7		503.33	86.5799	503.33	82.6722	503.33	67.4807	503.33	75.4393
9.70517	427	9.70517	408	9.70517	394	9.70517	374		308.238	8900.45	308.238	5143.74	308.238	3074.75	308.238	2083.1		503.812	86.585	503.812	82.6446	503.812	67.3931	503.812	75.379
9.7269	464	9.7269	405	9.7269	420	9.7269	378		309.202	8787.1	309.202	5164.2	309.202	3075.61	309.202	2026.78		504.294	86.5792	504.294	82.6234	504.294	67.3137	504.294	75.3248
9.74863	467	9.74863	413	9.74863	409	9.74863	401		310.166	8665.48	310.166	5160.14	310.166	3069.2	310.166	1971.35		504.776	86.555	504.776	82.5944	504.776	67.2346	504.776	75.2706
9.77037	459	9.77037	372	9.77037	427	9.77037	389		311.13	8543.77	311.13	5138.94	311.13	3059	311.13	1917.88		505.258	86.5204	505.258	82.5543	505.258	67.1582	505.258	75.2151
9.7921	417	9.7921	377	9.7921	418	9.7921	380		312.095	8422.35	312.095	5101.5	312.095	3045.54	312.095	1866.11		505.74	86.4484	505.74	82.5048	505.74	67.0627	505.74	75.15
9.81383	476	9.81383	399	9.81383	405	9.81383	397		313.059	8299.37	313.059	5041.83	313.059	3027.64	313.059	1815.15		506.223	86.3896	506.223	82.4699	506.223	66.9784	506.223	75.0884
9.83557	480	9.83557	404	9.83557	404	9.83557	372		314.023	8163.73	314.023	4929.48	314.023	2998.99	314.023	1760.03		506.705	86.3336	506.705	82.4258	506.705	66.9032	506.705	75.031
9.8573	450	9.8573	431	9.8573	413	9.8573	360		314.987	8029.74	314.987	4809.53	314.987	2967.82	314.987	1708.84		507.187	86.2867	507.187	82.3882	507.187	66.8325	507.187	74.9745
9.87903	474	9.87903	445	9.87903	420	9.87903	401		315.952	7896.97	315.952	4686.89	315.952	2934.68	315.952	1661.58		507.669	86.2341	507.669	82.3567	507.669	66.7666	507.669	74.9224
9.90076	454	9.90076	396	9.90076	399	9.90076	376		316.916	7764.55	316.916	4561.5	316.916	2899.26	316.916	1617.85		508.151	86.1805	508.151	82.327	508.151	66.7015	508.151	74.8696
9.9225	457	9.9225	389	9.9225	407	9.9225	358		317.88	7632.25	317.88	4432.69	317.88	2861.36	317.88	1577.58		508.633	86.123	508.633	82.2964	508.633	66.6302	508.633	74.8102
9.94423	465	9.94423	410	9.94423	401	9.94423	373		318.844	7499.81	318.844	4298.06	318.844	2820.66	318.844	1541.36		509.115	86.0636	509.115	82.2576	509.115	66.5411	509.115	74.7395
9.96596	486	9.96596	438	9.96596	390	9.96596	390		319.809	7361.59	319.809	4129.24	319.809	2772.3	319.809	1515.33		509.597	86.0262	509.597	82.2368	509.597	66.4673	509.597	74.6749
9.9877	433	9.9877	420	9.9877	431	9.9877	393		320.773	7225.73	320.773	3969.83	320.773	2723.38	320.773	1490.76		510.079	85.9757	510.079	82.1966	510.079	66.3723	510.079	74.5821
10.0094	456	10.0094	438	10.0094	388	10.0094	368		321.737	7092.02	321.737	3821.84	321.737	2673.95	321.737	1467.4		510.562	85.9622	510.562	82.1753	510.562	66.2899	510.562	74.4989
10.0312	419	10.0312	423	10.0312	444	10.0312	411		322.701	6959.44	322.701	3684.67	322.701	2623.6	322.701	1445.48		511.044	85.9312	511.044	82.1245	511.044	66.1936	511.044	74.4089
10.0529	481	10.0529	439	10.0529	408	10.0529	372		323.666	6826.94	323.666	3557.88	323.666	2571.87	323.666	1425.24		511.526	85.9255	511.526	82.1043	511.526	66.108	511.526	74.3252
10.0746	492	10.0746	429	10.0746	444	10.0746	412		324.63	6694.68	324.63	3449.55	324.63	2517.24	324.63	1408.51		512.008	85.9114	512.008	82.0741	512.008	66.0229	512.008	74.2447
10.0964	466	10.0964	440	10.0964	392	10.0964	382		325.594	6564.52	325.594	3358.79	325.594	2460.67	325.594	1395.22		512.49	85.8786	512.49	82.0233	512.49	65.9332	512.49	74.1634
10.1181	484	10.1181	420	10.1181	437	10.1181	380		326.558	6436.3	326.558	3277.15	326.558	2404.06	326.558	1382.54		512.972	85.8302	512.972	81.9562	512.972	65.8402	512.972	74.0833
10.1398	528	10.1398	418	10.1398	423	10.1398	413		327.522	6310.61	327.522	3201.19	327.522	2348.53	327.522	1369.24		513.454	85.7851	513.454	81.897	513.454	65.754	513.454	74.0149
10.1616	499	10.1616	411	10.1616	424	10.1616	360		328.487	6189.4	328.487	3132.05	328.487	2294.89	328.487	1355.42		513.936	85.7396	513.936	81.8354	513.936	65.668	513.936	73.949
10.1833	475	10.1833	431	10.1833	467	10.1833	387		329.451	6075.26	329.451	3072.26	329.451	2244.2	329.451	1341.16		514.419	85.6997	514.419	81.7769	514.419	65.5836	514.419	73.8848
10.205	515	10.205	422	10.205	450	10.205	378		330.415	5966.18	330.415	3029.01	330.415	2195.61	330.415	1326.53		514.901	85.6669	514.901	81.7245	514.901	65.5014	514.901	73.8204
10.2268	538	10.2268	433	10.2268	444	10.2268	442		331.379	5861.71	331.379	2996.99	331.379	2148.94	331.379	1311.4		515.383	85.6369	515.383	81.6758	515.383	65.4191	515.383	73.7523
10.2485	519	10.2485	429	10.2485	455	10.2485	362		332.344	5760.72	332.344	2969.33	332.344	2103.74	332.344	1295.56		515.865	85.6033	515.865	81.6264	515.865	65.3334	515.865	73.6765
10.2702	600	10.2702	456	10.2702	447	10.2702	431		333.308	5662.61	333.308	2939.31	333.308	2059.78	333.308	1278.8		516.347	85.562	516.347	81.5707	516.347	65.2348	516.347	73.5913
10.292	584	10.292	492	10.292	466	10.292	440		334.272	5566.32	334.272	2905.53	334.272	2016.66	334.272	1260.14		516.829	85.5265	516.829	81.5219	516.829	65.1513	516.829	73.5125
10.3137	622	10.3137	452	10.3137	488	10.3137	421		335.236	5470.86	335.236	2867.63	335.236	1973.96	335.236	1239.2		517.311	85.4716	517.311	81.4592	517.311	65.0506	517.311	73.4135
10.3354	560	10.3354	428	10.3354	521	10.3354	461		336.201	5378.95	336.201	2826.53	336.201	1932.19	336.201	1215.8		517.793	85.4436	517.793	81.4204	517.793	64.9681	517.793	73.3344
10.3572	500	10.3572	448	10.3572	481	10.3572	465		337.165	5289.97	337.165	2782.44	337.165	1891.4	337.165	1190.62		518.275	85.406	518.275	81.3837	518.275	64.906	518.275	73.2836
10.3789	578	10.3789	509	10.3789	485	10.3789	450		338.129	5202.35	338.129	2735.5	338.129	1851.43	338.129	1164.57		518.758	85.3943	518.758	81.356	518.758	64.8373	518.758	73.2134
10.4006	610	10.4006	510	10.4006	502	10.4006	472		339.093	5115.83	339.093	2685.94	339.093	1812.56	339.093	1138.42		519.24	85.3762	519.24	81.3151	519.24	64.76	519.24	73.1408
10.4223	607	10.4223	498	10.4223	514	10.4223	457		340.058	5030.08	340.058	2633.32	340.058	1774.69	340.058	1113.51		519.722	85.3523	519.722	81.2685	519.722	64.6813	519.722	73.0681
10.4441	628	10.4441	532	10.4441	549	10.4441	521		341.022	4944.76	341.022	2578.03	341.022	1737.58	341.022	1089.71		520.204	85.3174	520.204	81.2145	520.204	64.5987	520.204	72.9921
10.4658	634	10.4658	541	10.4658	487	10.4658	508		341.986	4858.95	341.986	2517.54	341.986	1701.47	341.986	1066.37		520.686	85.2716	520.686	81.1556	520.686	64.5116	520.686	72.9123
10.4876	646	10.4876	547	10.4876	504	10.4876	474		342.95	4772.95	342.95	2451.92	342.95	1666.53	342.95	1043.24		521.168	85.2197	521.168	81.0975	521.168	64.4225	521.168	72.8305
10.5093	681	10.5093	573	10.5093	492	10.5093	485		343.914	4689.05	343.914	2386.12	343.914	1632.54	343.914	1020.79		521.65	85.1687	521.65	81.0465	521.65	64.3346	521.65	72.7499
10.531	702	10.531	649	10.531	535	10.531	483		344.879	4608.42	344.879	2321.12	344.879	1599.81	344.879	998.621		522.132	85.1245	522.132	81.0067	522.132	64.2508	522.132	72.6736
10.5527	746	10.5527	591	10.5527	577	10.5527	468		345.843	4534.27	345.843	2259.06	345.843	1569.65	345.843	975.893		522.615	85.0817	522.615	80.9709	522.615	64.1665	522.615	72.5963
10.5745	723	10.5745	592	10.5745	587	10.5745	497		346.807	4467.19	346.807	2199.92	346.807	1542.12	346.807	952.593		523.097	85.0447	523.097	80.9384	523.097	64.0779	523.097	72.5223
10.5962	755	10.5962	597	10.5962	539	10.5962	549		347.771	4407.38	347.771	2142.24	347.771	1516.61	347.771	928.12		523.579	85.0239	523.579	80.9233	523.579	64.0099	523.579	72.464
10.618	746	10.618	580	10.618	638	10.618	495		348.736	4355.02	348.736	2084.05	348.736	1492.27	348.736	901.681		524.061	84.9773	524.061	80.882	524.061	63.9235	524.061	72.3871
10.6397	742	10.6397	617	10.6397	636	10.6397	508		349.7	4304.04	349.7	2028.67	349.7	1469.95	349.7	876.741		524.543	84.9173	524.543	80.8216	524.543	63.8312	524.543	72.305
10.6614	757	10.6614	595	10.6614	612	10.6614	488		350.664	4250.52	350.664	1973.56	350.664	1447.83	350.664	853.473		525.025	84.8579	525.025	80.7623	525.025	63.7396	525.025	72.2243
10.6831	741	10.6831	584	10.6831	626	10.6831	485		351.628	4190.66	351.628	1916.38	351.628	1424.32	351.628	832.08		525.507	84.7909	525.507	80.6921	525.507	63.6429	525.507	72.138
10.7049	760	10.7049	653	10.7049	639	10.7049	570		352.592	4122.98	352.592	1856.45	352.592	1399.38	352.592	812.972		525.989	84.7508	525.989	80.6436	525.989	63.5656	525.989	72.0727
10.7266	715	10.7266	632	10.7266	693	10.7266	583		353.557	4047.67	353.557	1794.02	353.557	1373.86	353.557	796.515		526.471	84.7242	526.471	80.6039	526.471	63.4967	526.471	72.0162
10.7484	743	10.7484	624	10.7484	634	10.7484	502		354.521	3963.73	354.521	1728.79	354.521	1348.35	354.521	783.109		526.954	84.6942	526.954	80.5542	526.954	63.4249	526.954	71.9565
10.7701	730	10.7701	624	10.7701	614	10.7701	493		355.485	3881.14	355.485	1666.28	355.485	1322.49	355.485	770.179		527.436	84.6509	527.436	80.4921	527.436	63.3461	527.436	71.8862
10.7918	702	10.7918	561	10.7918	684	10.7918	515		356.449	3803.03	356.45	1608.05	356.45	1297.67	356.45	757.296		527.918	84.6214	527.918	80.447	527.918	63.2836	527.918	71.8304
10.8135	715	10.8135	570	10.8135	714	10.8135	514		357.414	3731.46	357.414	1555.22	357.414	1274.75	357.414	744.218		528.4	84.577	528.4	80.3918	528.4	63.2072	528.4	71.7661
10.8353	683	10.8353	517	10.8353	735	10.8353	485		358.378	3667.78	358.378	1508.5	358.378	1254.04	358.378	730.888		528.882	84.5253	528.882	80.3379	528.882	63.1295	528.882	71.7009
10.857	653	10.857	567	10.857	753	10.857	519		359.342	3613.28	359.342	1468.71	359.342	1234.92	359.342	717.7		529.364	84.4702	529.364	80.2893	529.364	63.0532	529.364	71.6378
10.8787	663	10.8787	589	10.8787	674	10.8787	482		360.306	3565.43	360.306	1434.61	360.306	1217.21	360.306	704.568		529.846	84.4162	529.846	80.2477	529.846	62.9803	529.846	71.5789
10.9005	676	10.9005	520	10.9005	677	10.9005	470		361.271	3519.68	361.271	1403.42	361.271	1200.59	361.271	691.432		530.328	84.3662	530.328	80.2112	530.328	62.9101	530.328	71.5239
10.9222	587	10.9222	504	10.9222	646	10.9222	435		362.235	3473.91	362.235	1373.95	362.235	1184.33	362.235	678.39		530.811	84.3199	530.811	80.1741	530.811	62.8399	530.811	71.4701
10.9439	634	10.9439	485	10.9439	566	10.9439	428		363.199	3426.94	363.199	1345.61	363.199	1167.94	363.199	665.593		531.293	84.2756	531.293	80.1303	531.293	62.7661	531.293	71.4133
10.9657	553	10.9657	460	10.9657	550	10.9657	420		364.163	3378.19	364.163	1318.06	364.163	1151.17	364.163	653.035		531.775	84.232	531.775	80.0762	531.775	62.6872	531.775	71.3511
10.9874	553	10.9874	484	10.9874	518	10.9874	409		365.127	3326.47	365.128	1295.54	365.128	1134.97	365.128	639.468		532.257	84.1897	532.257	80.0128	532.257	62.6042	532.257	71.2833
11.0091	506	11.0091	491	11.0091	507	11.0091	425		366.092	3274.57	366.092	1274.13	366.092	1118.88	366.092	626.271		532.739	84.151	532.739	79.9448	532.739	62.521	532.739	71.2126
11.0309	483	11.0309	455	11.0309	512	11.0309	441		367.056	3223.4	367.056	1253.12	367.056	1102.9	367.056	613.756		533.221	84.1185	533.221	79.879	533.221	62.4417	533.221	71.1429
11.0526	481	11.0526	526	11.0526	485	11.0526	408		368.02	3174.11	368.02	1232.58	368.02	1087.33	368.02	602.19		533.703	84.0928	533.703	79.8202	533.703	62.3695	533.703	71.0779
11.0743	473	11.0743	443	11.0743	519	11.0743	394		368.985	3127.24	368.985	1212.84	368.985	1072.41	368.985	591.635		534.185	84.0705	534.185	79.7685	534.185	62.3032	534.185	71.0179
11.0961	495	11.0961	453	11.0961	516	11.0961	395		369.949	3083.47	369.949	1194.12	369.949	1058.35	369.949	582.384		534.668	84.0455	534.668	79.7199	534.668	62.2388	534.668	70.9607
11.1178	481	11.1178	441	11.1178	488	11.1178	381		370.913	3042.97	370.913	1177.3	370.913	1044.75	370.913	575.564		535.149	84.012	535.149	79.6691	535.149	62.172	535.149	70.9031
11.1395	510	11.1395	413	11.1395	477	11.1395	408		371.877	3004.38	371.877	1160.91	371.877	1031.66	371.877	569.473		535.632	83.9671	535.632	79.6127	535.632	62.0998	535.632	70.8433
11.1613	505	11.1613	406	11.1613	465	11.1613	390		372.841	2967.38	372.841	1144.54	372.841	1019.1	372.841	563.583		536.114	83.9121	536.114	79.5509	536.114	62.0231	536.114	70.7812
11.183	465	11.183	434	11.183	423	11.183	389		373.806	2931.6	373.806	1127.94	373.806	1006.96	373.806	557.682		536.596	83.8522	536.596	79.4873	536.596	61.9453	536.596	70.7193
11.2047	484	11.2047	413	11.2047	441	11.2047	375		374.77	2897.1	374.77	1111.05	374.77	995.252	374.77	551.606		537.078	83.7936	537.078	79.4274	537.078	61.8712	537.078	70.6604
11.2265	461	11.2265	402	11.2265	428	11.2265	396		375.734	2864.15	375.734	1093.86	375.734	984.101	375.734	545.449		537.56	83.741	537.56	79.3746	537.56	61.8038	537.56	70.6065
11.2482	419	11.2482	381	11.2482	419	11.2482	385		376.698	2832.88	376.698	1076.27	376.698	973.671	376.698	539.422		538.042	83.6944	538.042	79.3282	538.042	61.7424	538.042	70.556
11.2699	452	11.2699	433	11.2699	442	11.2699	357		377.663	2802.73	377.663	1058.38	377.663	963.617	377.663	533.337		538.524	83.6494	538.524	79.2833	538.524	61.6825	538.524	70.5047
11.2917	452	11.2917	411	11.2917	443	11.2917	387		378.627	2773.4	378.627	1040.35	378.627	953.721	378.627	527.086		539.006	83.5986	539.006	79.2288	539.006	61.6088	539.006	70.4455
11.3134	500	11.3134	389	11.3134	426	11.3134	402		379.591	2744.93	379.591	1022.18	379.591	943.992	379.591	520.703		539.489	83.5571	539.489	79.1849	539.489	61.5502	539.489	70.393
11.3351	441	11.3351	428	11.3351	382	11.3351	395		380.555	2717.88	380.555	1004.04	380.555	934.625	380.555	514.207		539.971	83.4966	539.971	79.121	539.971	61.475	539.971	70.3226
11.3569	381	11.3569	451	11.3569	397	11.3569	363		381.519	2692.07	381.519	985.935	381.519	925.379	381.519	507.304		540.453	83.434	540.453	79.0533	540.453	61.3976	540.453	70.2487
11.3786	407	11.3786	375	11.3786	457	11.3786	363		382.484	2667.46	382.484	967.866	382.484	916.194	382.484	499.967		540.935	83.3747	540.935	78.987	540.935	61.3228	540.935	70.1762
11.4003	444	11.4003	403	11.4003	435	11.4003	361		383.448	2643.77	383.448	949.708	383.448	907.152	383.448	492.463		541.417	83.3105	541.417	78.9155	541.417	61.2488	541.417	70.0988
11.4221	437	11.4221	421	11.4221	405	11.4221	343		384.412	2620.42	384.412	931.17	384.412	898.377	384.412	485.217		541.899	83.2749	541.899	78.8703	541.899	61.2013	541.899	70.0448
11.4438	450	11.4438	415	11.4438	456	11.4438	358		385.376	2596.72	385.377	911.783	385.377	889.576	385.377	478.378		542.381	83.2383	542.381	78.8194	542.381	61.1477	542.381	69.9889
11.4655	451	11.4655	402	11.4655	425	11.4655	360		386.341	2571.82	386.341	891.137	386.341	880.374	386.341	471.921		542.863	83.2018	542.863	78.7657	542.863	61.0932	542.863	69.9331
11.4873	456	11.4873	397	11.4873	416	11.4873	346		387.305	2546.32	387.305	868.341	387.305	871.518	387.305	465.807		543.346	83.1614	543.346	78.7057	543.346	61.0342	543.346	69.8748
11.509	447	11.509	361	11.509	403	11.509	340		388.269	2520.4	388.269	843.735	388.269	862.999	388.269	459.99		543.828	83.1118	543.828	78.6308	543.828	60.9684	543.828	69.8124
11.5307	423	11.5307	363	11.5307	410	11.5307	333		389.233	2494.53	389.233	818.655	389.233	854.602	389.233	454.5		544.31	83.0642	544.31	78.5609	544.31	60.9016	544.31	69.7524
11.5525	452	11.5525	359	11.5525	387	11.5525	333		390.198	2469	390.198	794.818	390.198	845.821	390.198	449.35		544.792	83.0178	544.792	78.4935	544.792	60.8368	544.792	69.6975
11.5742	430	11.5742	409	11.5742	391	11.5742	367		391.162	2444.99	391.162	772.975	391.162	837.136	391.162	444.295		545.274	82.9762	545.274	78.4354	545.274	60.7779	545.274	69.6513
11.5959	469	11.5959	396	11.5959	419	11.5959	397		392.126	2422.44	392.126	752.915	392.126	828.61	392.126	439.244		545.756	82.931	545.756	78.3738	545.756	60.7226	545.756	69.6111
11.6177	445	11.6177	420	11.6177	394	11.6177	365		393.09	2400.65	393.09	734.47	393.09	819.325	393.09	434.197		546.238	82.8788	546.238	78.3088	546.238	60.66	546.238	69.5703
11.6394	441	11.6394	418	11.6394	391	11.6394	356		394.055	2379.58	394.055	717.661	394.055	809.208	394.055	429.252		546.72	82.825	546.72	78.2474	546.72	60.6053	546.72	69.5339
11.6611	413	11.6611	382	11.6611	397	11.6611	351		395.019	2359.83	395.019	702.432	395.019	799.413	395.019	424.519		547.202	82.7632	547.202	78.1812	547.202	60.5474	547.202	69.4935
11.6829	437	11.6829	413	11.6829	410	11.6829	352		395.983	2342.36	395.983	689.284	395.983	790.922	395.983	420.33		547.685	82.697	547.685	78.1129	547.685	60.4876	547.685	69.4487
11.7046	431	11.7046	389	11.7046	397	11.7046	364		396.947	2326.51	396.947	677.677	396.947	783.384	396.947	416.824		548.167	82.6325	548.167	78.0475	548.167	60.4289	548.167	69.4012
11.7263	409	11.7263	404	11.7263	422	11.7263	372		397.911	2312.27	397.911	667.593	397.911	776.786	397.911	413.982		548.649	82.5751	548.649	77.9883	548.649	60.3715	548.649	69.3528
11.7481	451	11.7481	393	11.7481	425	11.7481	363		398.876	2300.93	398.876	658.695	398.876	771.93	398.876	411.983		549.131	82.5227	549.131	77.9344	549.131	60.3176	549.131	69.3017
11.7698	415	11.7698	384	11.7698	397	11.7698	335		399.84	2293.91	399.84	650.652	399.84	769.677	399.84	411.012		549.613	82.4812	549.613	77.8907	549.613	60.2731	549.613	69.2541
11.7915	436	11.7915	400	11.7915	429	11.7915	280		400.804	2287.04	400.804	644.838	400.804	767.468	400.804	410.433		550.095	82.4445	550.095	77.8504	550.095	60.2347	550.095	69.208
11.8133	401	11.8133	411	11.8133	416	11.8133	408		401.768	2279.95	401.768	641.21	401.768	765.068	401.768	410.098		550.577	82.4051	550.577	77.8057	550.577	60.1978	550.577	69.1606
11.835	434	11.835	395	11.835	359	11.835	365		402.733	2273.58	402.733	640.036	402.733	762.91	402.733	410.05		551.059	82.3581	551.059	77.7511	551.059	60.159	551.059	69.1106
11.8567	395	11.8567	442	11.8567	389	11.8567	357		403.697	2268.14	403.697	641.622	403.697	761.033	403.697	410.343		551.542	82.3029	551.542	77.6855	551.542	60.1177	551.542	69.0597
11.8785	428	11.8785	382	11.8785	390	11.8785	362		404.661	2263.41	404.661	646.32	404.661	759.203	404.661	411.021		552.024	82.2459	552.024	77.6169	552.024	60.0769	552.024	69.0122
11.9002	424	11.9002	393	11.9002	402	11.9002	369		405.625	2258.58	405.625	655.014	405.625	756.732	405.625	412.162		552.506	82.1937	552.506	77.5528	552.506	60.0404	552.506	68.9726
11.9219	427	11.9219	421	11.9219	412	11.9219	350		406.59	2254.03	406.59	665.067	406.59	754.687	406.59	413.418		552.988	82.1442	552.988	77.4851	552.988	60.0089	552.988	68.9414
11.9437	398	11.9437	428	11.9437	419	11.9437	368		407.554	2248.32	407.554	675.455	407.554	752.385	407.554	414.586		553.47	82.0973	553.47	77.417	553.47	59.9747	553.47	68.9144
11.9654	427	11.9654	386	11.9654	401	11.9654	342		408.518	2240.02	408.518	685.356	408.518	749.193	408.518	415.463		553.952	82.057	553.952	77.3563	553.952	59.9495	553.952	68.8949
11.9871	471	11.9871	409	11.9871	416	11.9871	375		409.482	2228.37	409.482	695.026	409.482	744.925	409.482	416.112		554.434	82.0159	554.434	77.296	554.434	59.9256	554.434	68.8761
12.0089	431	12.0089	396	12.0089	393	12.0089	380		410.447	2213.46	410.447	705.679	410.447	739.916	410.447	416.847		554.916	81.9689	554.916	77.2324	554.916	59.8992	554.916	68.854
12.0306	432	12.0306	367	12.0306	369	12.0306	360		411.411	2195.5	411.411	718.188	411.411	734.476	411.411	417.878		555.399	81.9175	555.399	77.1675	555.399	59.8732	555.399	68.8295
12.0523	371	12.0523	395	12.0523	451	12.0523	353		412.375	2177.19	412.375	728.852	412.375	728.508	412.375	418.242		555.881	81.8652	555.881	77.105	555.881	59.8502	555.881	68.8054
12.074	446	12.074	384	12.074	388	12.074	353		413.339	2160.16	413.339	738.592	413.339	722.752	413.339	418.252		556.363	81.8132	556.363	77.0433	556.363	59.8259	556.363	68.7815
12.0958	425	12.0958	356	12.0958	388	12.0958	340		414.303	2145.5	414.303	748.055	414.303	717.691	414.303	418.136		556.845	81.7691	556.845	76.9899	556.845	59.8089	556.845	68.7635
12.1175	410	12.1175	396	12.1175	388	12.1175	372		415.268	2134.17	415.268	757.915	415.268	713.59	415.268	417.997		557.327	81.7334	557.327	76.944	557.327	59.7988	557.327	68.7513
12.1393	418	12.1393	380	12.1393	395	12.1393	379		416.232	2128.02	416.232	769.598	416.232	710.365	416.232	417.586		557.809	81.7028	557.809	76.9012	557.809	59.7926	557.809	68.7416
12.161	457	12.161	373	12.161	373	12.161	360		417.196	2124.54	417.196	781.088	417.196	707.691	417.196	416.825		558.291	81.6713	558.291	76.8562	558.291	59.7864	558.291	68.7303
12.1827	448	12.1827	400	12.1827	396	12.1827	357		418.16	2120.44	418.16	790.299	418.16	705.091	418.16	415.709		558.773	81.6316	558.773	76.7998	558.773	59.7677	558.773	68.712
12.2044	392	12.2044	425	12.2044	401	12.2044	356		419.125	2114.57	419.125	796.439	419.125	702.169	419.125	413.961		559.255	81.5948	559.255	76.7463	559.255	59.7671	559.255	68.702
12.2262	427	12.2262	414	12.2262	388	12.2262	366		420.089	2106.25	420.089	799.115	420.089	698.631	420.089	411.349		559.737	81.5468	559.737	76.689	559.737	59.7619	559.737	68.6852
12.2479	436	12.2479	351	12.2479	394	12.2479	334		421.053	2095.29	421.053	798.166	421.053	694.393	421.053	407.794		560.22	81.4974	560.22	76.6347	560.22	59.7633	560.22	68.6741
12.2697	443	12.2697	356	12.2697	353	12.2697	357		422.017	2077.14	422.017	791.342	422.017	688.819	422.017	402.388		560.702	81.4498	560.702	76.5864	560.702	59.7739	560.702	68.6722
12.2914	400	12.2914	391	12.2914	388	12.2914	366		422.981	2057.62	422.982	781.461	422.982	682.89	422.982	396.415		561.184	81.4061	561.184	76.5461	561.184	59.793	561.184	68.6803
12.3131	464	12.3131	372	12.3131	385	12.3131	356		423.946	2037.96	423.946	769.022	423.946	676.829	423.946	390.191		561.666	81.3524	561.666	76.4996	561.666	59.8108	561.666	68.6855
12.3348	432	12.3348	371	12.3348	383	12.3348	370		424.91	2018.94	424.91	754.39	424.91	670.871	424.91	383.935		562.148	81.3131	562.148	76.4632	562.148	59.8449	562.148	68.7076
12.3566	401	12.3566	351	12.3566	383	12.3566	344		425.874	2001.15	425.874	737.924	425.874	665.259	425.874	377.819		562.63	81.2682	562.63	76.4163	562.63	59.8693	562.63	68.7246
12.3783	429	12.3783	384	12.3783	377	12.3783	359		426.839	1984.74	426.839	719.323	426.839	660.055	426.839	371.829		563.112	81.2249	563.112	76.3666	563.112	59.8931	563.112	68.7399
12.4001	442	12.4001	347	12.4001	403	12.4001	347		427.803	1970.91	427.803	691.248	427.803	654.48	427.803	365.497		563.595	81.1879	563.595	76.3181	563.595	59.9191	563.595	68.7554
12.4218	414	12.4218	355	12.4218	416	12.4218	366		428.767	1957.54	428.767	662.65	428.767	649.207	428.767	359.295		564.077	81.1613	564.077	76.2752	564.077	59.9507	564.077	68.7743
12.4435	425	12.4435	400	12.4435	391	12.4435	337		429.731	1944.02	429.731	634.994	429.731	644.265	429.731	353.279		564.559	81.1463	564.559	76.2401	564.559	59.9894	564.559	68.7992
12.4652	409	12.4652	379	12.4652	379	12.4652	325		430.695	1929.85	430.695	608.34	430.695	639.473	430.695	347.38		565.041	81.1404	565.041	76.2112	565.041	60.0343	565.041	68.8305
12.487	404	12.487	409	12.487	383	12.487	349		431.66	1914.1	431.66	582.109	431.66	634.415	431.66	341.337		565.523	81.1378	565.523	76.1836	565.523	60.0823	565.523	68.8667
12.5087	397	12.5087	397	12.5087	392	12.5087	333		432.624	1896.42	432.624	556.541	432.624	629.203	432.624	335.056		566.005	81.1325	566.005	76.1524	566.005	60.1304	566.005	68.9054
12.5304	388	12.5304	383	12.5304	403	12.5304	367		433.588	1877.31	433.588	531.636	433.588	624.307	433.588	328.53		566.487	81.1211	566.487	76.1148	566.487	60.1774	566.487	68.9454
12.5522	401	12.5522	361	12.5522	398	12.5522	363		434.552	1857.62	434.552	507.776	434.552	619.483	434.552	322.173		566.969	81.1047	566.969	76.0721	566.969	60.2255	566.969	68.9871
12.5739	381	12.5739	372	12.5739	387	12.5739	349		435.517	1838.18	435.517	485.375	435.517	614.803	435.517	316.329		567.451	81.0879	567.451	76.0286	567.451	60.2788	567.451	69.0326
12.5956	432	12.5956	358	12.5956	400	12.5956	345		436.481	1819.55	436.481	464.704	436.481	610.552	436.481	311.263		567.933	81.0764	567.933	75.9893	567.933	60.3414	567.933	69.0844
12.6174	421	12.6174	387	12.6174	375	12.6174	317		437.445	1803	437.445	446.683	437.445	607.31	437.445	307.702		568.416	81.0674	568.416	75.9462	568.416	60.4132	568.416	69.1413
12.6391	389	12.6391	386	12.6391	389	12.6391	343		438.409	1787.75	438.409	431.486	438.409	604.864	438.409	305.693		568.898	81.0729	568.898	75.9208	568.898	60.4969	568.898	69.2068
12.6608	376	12.6608	388	12.6608	370	12.6608	351		439.373	1773.43	439.373	418.736	439.373	603.016	439.373	304.86		569.38	81.0764	569.38	75.8908	569.38	60.5766	569.38	69.2703
12.6826	414	12.6826	399	12.6826	409	12.6826	331		440.338	1760.01	440.338	407.582	440.338	601.61	440.338	304.669		569.862	81.085	569.862	75.8686	569.862	60.6704	569.862	69.3405
12.7043	407	12.7043	367	12.7043	378	12.7043	329		441.302	1747.35	441.302	397.29	441.302	600.45	441.302	304.514		570.344	81.0893	570.344	75.8451	570.344	60.7649	570.344	69.4102
12.726	450	12.726	358	12.726	369	12.726	379		442.266	1734.77	442.266	387.49	442.266	599.246	442.266	303.779		570.826	81.0854	570.826	75.8176	570.826	60.8533	570.826	69.4765
12.7478	384	12.7478	378	12.7478	382	12.7478	359		443.23	1721.77	443.231	378.032	443.231	597.705	443.231	301.643		571.308	81.0806	571.308	75.7956	571.308	60.9448	571.308	69.5455
12.7695	388	12.7695	369	12.7695	376	12.7695	355		444.195	1709.29	444.195	369.402	444.195	596.532	444.195	298.434		571.79	81.0802	571.79	75.7843	571.79	61.0436	571.79	69.6206
12.7912	382	12.7912	359	12.7912	364	12.7912	352		445.159	1697.18	445.159	361.466	445.159	595.507	445.159	294.52		572.273	81.0878	572.273	75.7858	572.273	61.1517	572.273	69.7034
12.813	417	12.813	336	12.813	375	12.813	340		446.123	1685.16	446.123	354.001	446.123	594.367	446.123	290.299		572.755	81.0976	572.755	75.7908	572.755	61.2584	572.755	69.7878
12.8347	421	12.8347	410	12.8347	401	12.8347	396		447.087	1673.15	447.087	346.908	447.087	592.911	447.087	286.255		573.237	81.1169	573.237	75.8073	573.237	61.3805	573.237	69.8814
12.8564	413	12.8564	380	12.8564	414	12.8564	359		448.052	1661.33	448.052	340.336	448.052	591.21	448.052	283.133		573.719	81.1361	573.719	75.8228	573.719	61.5053	573.719	69.9763
12.8782	417	12.8782	391	12.8782	392	12.8782	345		449.016	1649.7	449.016	334.276	449.016	589.27	449.016	281.083		574.201	81.1518	574.201	75.8339	574.201	61.6311	574.201	70.0709
12.8999	409	12.8999	376	12.8999	356	12.8999	348		449.98	1638.29	449.98	329.048	449.98	586.509	449.98	280.416		574.683	81.1646	574.683	75.8416	574.683	61.7589	574.683	70.1664
12.9216	373	12.9216	365	12.9216	347	12.9216	348		450.944	1627.09	450.944	324.435	450.944	583.323	450.944	280.641		575.165	81.1781	575.165	75.8508	575.165	61.8917	575.165	70.2656
12.9434	480	12.9434	388	12.9434	382	12.9434	351		451.909	1616.14	451.909	320.16	451.909	580.22	451.909	281.152		575.647	81.1976	575.647	75.8666	575.647	62.0327	575.647	70.3719
12.9651	427	12.9651	371	12.9651	391	12.9651	368		452.873	1605.42	452.873	316.08	452.873	577.422	452.873	281.578		576.13	81.2261	576.13	75.8919	576.13	62.1833	576.13	70.4866
12.9868	439	12.9868	374	12.9868	389	12.9868	353		453.837	1595.67	453.837	312.62	453.837	575.347	453.837	281.361		576.612	81.2636	576.612	75.9251	576.612	62.3415	576.612	70.6084
13.0086	441	13.0086	397	13.0086	368	13.0086	353		454.801	1586.77	454.801	309.699	454.801	573.888	454.801	280.64		577.094	81.3064	577.094	75.9612	577.094	62.5037	577.094	70.734
13.0303	419	13.0303	356	13.0303	381	13.0303	368		455.765	1578.07	455.765	308.305	455.765	573.687	455.765	279.375		577.576	81.3497	577.576	75.9952	577.576	62.6656	577.576	70.8595
13.052	445	13.052	419	13.052	370	13.052	323		456.73	1569.65	456.73	307.87	456.73	574.342	456.73	277.682		578.058	81.3901	578.058	76.0251	578.058	62.8254	578.058	70.983
13.0738	408	13.0738	383	13.0738	369	13.0738	323		457.694	1561.92	457.694	306.955	457.694	574.872	457.694	275.753		578.54	81.4273	578.54	76.0537	578.54	62.9838	578.54	71.1048
13.0955	442	13.0955	385	13.0955	359	13.0955	344		458.658	1554.66	458.658	305.173	458.658	574.993	458.658	273.706		579.022	81.4639	579.022	76.0876	579.022	63.144	579.022	71.2276
13.1172	453	13.1172	434	13.1172	403	13.1172	319		459.622	1547.14	459.622	302.162	459.622	574.381	459.622	271.723		579.504	81.5034	579.504	76.1338	579.504	63.3092	579.504	71.3546
13.139	431	13.139	354	13.139	340	13.139	325		460.587	1539.83	460.587	297.861	460.587	573.059	460.587	269.63		579.986	81.5478	579.986	76.1965	579.986	63.4811	579.986	71.4875
13.1607	434	13.1607	416	13.1607	408	13.1607	313		461.551	1533.42	461.551	291.726	461.551	570.782	461.551	267.163		580.469	81.5963	580.469	76.2744	580.469	63.6587	580.469	71.6256
13.1824	436	13.1824	388	13.1824	398	13.1824	330		462.515	1527.7	462.515	283.989	462.515	567.675	462.515	264.392		580.951	81.6457	580.951	76.3617	580.951	63.8383	580.951	71.7661
13.2042	413	13.2042	367	13.2042	414	13.2042	364		463.479	1521.22	463.479	276.289	463.479	564.521	463.479	261.972		581.433	81.6928	581.433	76.4509	581.433	64.0162	581.433	71.9055
13.2259	397	13.2259	392	13.2259	400	13.2259	348		464.444	1514.01	464.444	268.763	464.444	561.434	464.444	259.965		581.915	81.7361	581.915	76.5363	581.915	64.1901	581.915	72.0417
13.2476	428	13.2476	376	13.2476	412	13.2476	393		465.408	1506.54	465.408	261.533	465.408	558.549	465.408	258.292		582.397	81.7778	582.397	76.6165	582.397	64.3601	582.397	72.1745
13.2694	451	13.2694	380	13.2694	392	13.2694	352		466.372	1498.33	466.372	254.627	466.372	555.871	466.372	257.122		582.879	81.8227	582.879	76.6941	582.879	64.5284	582.879	72.3061
13.2911	407	13.2911	367	13.2911	412	13.2911	346		467.336	1489.17	467.336	248.042	467.336	553.381	467.336	256.511		583.361	81.8753	583.361	76.774	583.361	64.6979	583.361	72.4391
13.3128	415	13.3128	360	13.3128	355	13.3128	370		468.3	1479.2	468.3	241.709	468.3	551.023	468.3	256.352		583.843	81.9375	583.843	76.8596	583.843	64.8701	583.843	72.5752
13.3346	409	13.3346	352	13.3346	358	13.3346	350		469.265	1469.48	469.265	235.425	469.265	548.689	469.265	256.173		584.326	82.0068	584.326	76.9515	584.326	65.0445	584.326	72.7142
13.3563	412	13.3563	380	13.3563	400	13.3563	328		470.229	1459.17	470.229	228.755	470.229	545.959	470.229	255.949		584.808	82.0772	584.808	77.0472	584.808	65.2186	584.808	72.8538
13.378	424	13.378	367	13.378	344	13.378	334		471.193	1447.77	471.193	221.437	471.193	542.6	471.193	255.692		585.29	82.1417	585.29	77.1429	585.29	65.3894	585.29	72.9913
13.3998	405	13.3998	364	13.3998	380	13.3998	328		472.157	1435.09	472.158	213.416	472.158	538.684	472.158	255.486		585.772	82.1955	585.772	77.2364	585.772	65.5549	585.772	73.1243
13.4215	418	13.4215	394	13.4215	363	13.4215	334		473.122	1421.37	473.122	204.823	473.122	534.357	473.122	255.338		586.254	82.2379	586.254	77.3276	586.254	65.7149	586.254	73.2521
13.4432	448	13.4432	385	13.4432	365	13.4432	331		474.086	1407.29	474.086	195.988	474.086	529.786	474.086	255.146		586.736	82.2725	586.736	77.4193	586.736	65.8713	586.736	73.3756
13.465	393	13.465	360	13.465	356	13.465	332		475.05	1393.93	475.05	187.395	475.05	525.151	475.05	254.73		587.218	82.3046	587.218	77.5143	587.218	66.0268	587.218	73.4959
13.4867	402	13.4867	354	13.4867	401	13.4867	329		476.014	1383.14	476.014	180.027	476.014	521.458	476.014	253.98		587.7	82.3385	587.7	77.6136	587.7	66.1813	587.7	73.6141
13.5084	425	13.5084	373	13.5084	372	13.5084	323		476.979	1375.29	476.979	174.091	476.979	518.914	476.979	252.873		588.182	82.376	588.182	77.7155	588.182	66.3339	588.182	73.7298
13.5302	367	13.5302	332	13.5302	369	13.5302	326		477.943	1370.4	477.943	169.588	477.943	517.203	477.943	251.138		588.665	82.4154	588.665	77.8164	588.665	66.4825	588.665	73.8417
13.5519	374	13.5519	408	13.5519	364	13.5519	321		478.907	1368.13	478.907	166.333	478.907	515.979	478.907	248.679		589.147	82.4538	589.147	77.9128	589.147	66.625	589.147	73.9487
13.5736	409	13.5736	373	13.5736	340	13.5736	350		479.871	1367.6	479.871	163.86	479.871	515.459	479.871	246.107		589.629	82.4889	589.629	78.0029	589.629	66.7605	589.629	74.0503
13.5953	386	13.5953	363	13.5953	339	13.5953	352		480.836	1367.49	480.836	161.456	480.836	515.283	480.836	243.787		590.111	82.5212	590.111	78.0882	590.111	66.8897	590.111	74.148
13.6171	402	13.6171	382	13.6171	346	13.6171	354		481.8	1366.24	481.8	158.326	481.8	514.633	481.8	241.823		590.593	82.5539	590.593	78.1723	590.593	67.0143	590.593	74.2437
13.6388	400	13.6388	343	13.6388	348	13.6388	320		482.764	1363.84	482.764	154.467	482.764	513.51	482.764	240.214		591.075	82.5908	591.075	78.2592	591.075	67.1364	591.075	74.3394
13.6606	417	13.6606	345	13.6606	389	13.6606	347		483.728	1360.76	483.728	149.571	483.728	512.269	483.728	239.143		591.557	82.6348	591.557	78.3509	591.557	67.2567	591.557	74.4355
13.6823	435	13.6823	394	13.6823	368	13.6823	354		484.692	1357.56	484.692	143.205	484.692	511.331	484.692	238.815		592.039	82.6855	592.039	78.446	592.039	67.3743	592.039	74.5306
13.704	406	13.704	383	13.704	381	13.704	348		485.657	1353.12	485.657	136.924	485.657	509.713	485.657	238.546		592.521	82.7394	592.521	78.5404	592.521	67.4869	592.521	74.6216
13.7257	449	13.7257	385	13.7257	363	13.7257	319		486.621	1347.78	486.621	130.983	486.621	507.58	486.621	238.252		593.004	82.7914	593.004	78.6296	593.004	67.5921	593.004	74.7054
13.7475	404	13.7475	389	13.7475	401	13.7475	324		487.585	1341.13	487.585	125.063	487.585	504.727	487.585	237.883		593.486	82.8376	593.486	78.7112	593.486	67.6886	593.486	74.7805
13.7692	433	13.7692	358	13.7692	358	13.7692	343		488.549	1332.85	488.549	119.229	488.549	500.967	488.549	237.415		593.968	82.8769	593.968	78.7862	593.968	67.7771	593.968	74.8473
13.791	402	13.791	328	13.791	343	13.791	349		489.514	1322.71	489.514	113.814	489.514	496.131	489.514	236.802		594.45	82.9109	594.45	78.8581	594.45	67.8603	594.45	74.9086
13.8127	382	13.8127	334	13.8127	379	13.8127	357		490.478	1310.59	490.478	109.493	490.478	490.074	490.478	235.956		594.932	82.9432	594.932	78.9315	594.932	67.9412	594.932	74.9676
13.8344	417	13.8344	351	13.8344	396	13.8344	311		491.442	1298.74	491.442	104.883	491.442	484.227	491.442	235.199		595.414	82.9764	595.414	79.009	595.414	68.0227	595.414	75.0268
13.8561	420	13.8561	421	13.8561	370	13.8561	370		492.406	1288.11	492.406	100.576	492.406	479.061	492.406	234.538		595.896	83.0114	595.896	79.0904	595.896	68.1056	595.896	75.087
13.8779	395	13.8779	350	13.8779	379	13.8779	319		493.371	1279.28	493.371	96.874	493.371	474.869	493.371	234.007		596.378	83.0464	596.378	79.1725	596.378	68.1892	596.378	75.1469
13.8996	386	13.8996	389	13.8996	368	13.8996	320		494.335	1272.52	494.335	93.6824	494.335	471.935	494.335	233.627		596.861	83.0787	596.861	79.2517	596.861	68.2719	596.861	75.2047
13.9214	375	13.9214	372	13.9214	367	13.9214	346		495.299	1267.83	495.299	90.7141	495.299	470.423	495.299	233.4		597.343	83.1067	597.343	79.3258	597.343	68.3524	597.343	75.2593
13.9431	395	13.9431	340	13.9431	362	13.9431	356		496.263	1265.24	496.263	87.9486	496.263	470.372	496.263	233.312		597.825	83.1309	597.825	79.3958	597.825	68.4303	597.825	75.311
13.9648	438	13.9648	305	13.9648	344	13.9648	357		497.228	1263.38	497.228	85.9547	497.228	470.293	497.228	233.3		598.307	83.1542	598.307	79.4652	598.307	68.5069	598.307	75.362
13.9865	433	13.9865	342	13.9865	336	13.9865	321		498.192	1262.2	498.192	84.6558	498.192	470.22	498.192	233.23		598.789	83.1804	598.789	79.5388	598.789	68.5841	598.789	75.4155
14.0083	391	14.0083	368	14.0083	382	14.0083	335		499.156	1261.86	499.156	84.1189	499.156	470.231	499.156	233.021		599.271	83.2119	599.271	79.6197	599.271	68.6634	599.271	75.4738
14.03	427	14.03	381	14.03	363	14.03	347		500.12	1262.47	500.12	84.3164	500.12	470.124	500.12	232.693		599.753	83.2486	599.753	79.7083	599.753	68.7454	599.753	75.5381
14.0517	438	14.0517	366	14.0517	344	14.0517	390		501.084	1264.03	501.084	85.0999	501.084	469.475	501.084	232.352		600.235	83.2873	600.235	79.8018	600.235	68.8291	600.235	75.6071
14.0735	395	14.0735	371	14.0735	359	14.0735	340		502.049	1266.25	502.049	86.586	502.049	468.636	502.049	231.971		600.717	83.3237	600.717	79.8966	600.717	68.9133	600.717	75.6787
14.0952	394	14.0952	422	14.0952	342	14.0952	329		503.013	1268.49	503.013	88.6847	503.013	468.107	503.013	231.513		601.2	83.3541	601.2	79.99	601.2	68.9967	601.2	75.7508
14.1169	393	14.1169	357	14.1169	368	14.1169	327		503.977	1269.91	503.977	90.9249	503.977	467.442	503.977	231.221		601.682	83.378	601.682	80.0822	601.682	69.0795	601.682	75.8221
14.1387	400	14.1387	382	14.1387	330	14.1387	350		504.941	1270.17	504.941	93.1348	504.941	466.469	504.941	231.201		602.164	83.3977	602.164	80.1756	602.164	69.1628	602.164	75.8932
14.1604	427	14.1604	374	14.1604	311	14.1604	342		505.906	1269.02	505.906	95.4369	505.906	465.274	505.906	231.43		602.646	83.4172	602.646	80.2739	602.646	69.2483	602.646	75.9655
14.1821	406	14.1821	386	14.1821	349	14.1821	337		506.87	1266.05	506.87	98.4035	506.87	464.272	506.87	231.734		603.128	83.4401	603.128	80.3796	603.128	69.337	603.128	76.0402
14.2039	410	14.2039	346	14.2039	367	14.2039	306		507.834	1262.42	507.834	101.397	507.834	463.022	507.834	232.238		603.61	83.4681	603.61	80.4927	603.61	69.429	603.61	76.1178
14.2256	433	14.2256	395	14.2256	400	14.2256	344		508.798	1259.02	508.798	104.4	508.798	461.639	508.798	232.836		604.092	83.4999	604.092	80.6105	604.092	69.523	604.092	76.1976
14.2473	407	14.2473	380	14.2473	365	14.2473	352		509.762	1256.21	509.763	107.608	509.763	460.31	509.763	233.269		604.574	83.5328	604.574	80.7289	604.574	69.6171	604.574	76.2781
14.2691	388	14.2691	342	14.2691	343	14.2691	303		510.727	1254.12	510.727	111.07	510.727	459.093	510.727	233.431		605.057	83.5639	605.057	80.8448	605.057	69.7096	605.057	76.3579
14.2908	386	14.2908	393	14.2908	383	14.2908	318		511.691	1252.83	511.691	114.877	511.691	457.972	511.691	233.373		605.539	83.5922	605.539	80.9567	605.539	69.8001	605.539	76.4363
14.3125	396	14.3125	366	14.3125	362	14.3125	360		512.655	1253.27	512.655	119.575	512.655	457.028	512.655	233.359		606.021	83.6183	606.021	81.0654	606.021	69.8894	606.021	76.5135
14.3343	372	14.3343	356	14.3343	362	14.3343	323		513.62	1253.81	513.62	124.146	513.62	456.068	513.62	233.108		606.503	83.6442	606.503	81.1726	606.503	69.979	606.503	76.5904
14.356	398	14.356	403	14.356	393	14.356	344		514.584	1254.35	514.584	128.562	514.584	455.07	514.584	232.787		606.985	83.6715	606.985	81.2793	606.985	70.0699	606.985	76.6676
14.3777	414	14.3777	363	14.3777	372	14.3777	336		515.548	1255.18	515.548	132.986	515.548	454.177	515.548	232.585		607.467	83.7008	607.467	81.3849	607.467	70.1622	607.467	76.7447
14.3995	430	14.3995	395	14.3995	375	14.3995	348		516.512	1256.48	516.512	137.543	516.512	453.483	516.512	232.563		607.949	83.7305	607.949	81.4871	607.949	70.2545	607.949	76.8203
14.4212	428	14.4212	394	14.4212	346	14.4212	332		517.476	1258.28	517.476	142.383	517.476	452.961	517.476	232.636		608.431	83.7587	608.431	81.5837	608.431	70.3447	608.431	76.8928
14.4429	412	14.4429	366	14.4429	362	14.4429	318		518.441	1260.39	518.441	147.757	518.441	452.422	518.441	232.63		608.913	83.7841	608.913	81.6733	608.913	70.4307	608.913	76.9612
14.4647	435	14.4647	393	14.4647	336	14.4647	327		519.405	1262.53	519.405	152.608	519.405	451.942	519.405	232.791		609.396	83.8072	609.396	81.757	609.396	70.5116	609.396	77.0256
14.4864	447	14.4864	357	14.4864	394	14.4864	347		520.369	1263.99	520.369	156.617	520.369	451.163	520.369	232.985		609.878	83.8299	609.878	81.8379	609.878	70.5878	609.878	77.0874
14.5081	386	14.5081	395	14.5081	365	14.5081	336		521.333	1263.92	521.333	159.292	521.333	449.654	521.333	233.096		610.36	83.8549	610.36	81.9194	610.36	70.6609	610.36	77.1484
14.5299	409	14.5299	382	14.5299	345	14.5299	297		522.298	1261.85	522.298	160.347	522.298	447.212	522.298	233.133		610.842	83.8832	610.842	82.0038	610.842	70.7326	610.842	77.2101
14.5516	410	14.5516	413	14.5516	404	14.5516	348		523.262	1258.07	523.262	159.825	523.262	444.039	523.262	233.288		611.324	83.9138	611.324	82.0907	611.324	70.804	611.324	77.272
14.5733	427	14.5733	375	14.5733	379	14.5733	320		524.226	1252.92	524.226	157.774	524.226	440.334	524.226	233.627		611.806	83.9433	611.806	82.1775	611.806	70.8747	611.806	77.3325
14.5951	415	14.5951	380	14.5951	355	14.5951	311		525.19	1247.24	525.19	155.126	525.19	436.306	525.19	233.708		612.288	83.9677	612.288	82.2603	612.288	70.9435	612.288	77.3889
14.6168	419	14.6168	323	14.6168	340	14.6168	342		526.154	1242.38	526.154	152.619	526.154	432.623	526.154	233.64		612.77	83.984	612.77	82.3363	612.77	71.0089	612.77	77.439
14.6385	425	14.6385	372	14.6385	337	14.6385	309		527.119	1239.25	527.119	150.764	527.119	429.75	527.119	233.497		613.253	83.9919	613.253	82.4048	613.253	71.0699	613.253	77.4822
14.6603	459	14.6603	404	14.6603	341	14.6603	325		528.083	1238.18	528.083	149.711	528.083	427.764	528.083	233.2		613.735	83.9938	613.735	82.4671	613.735	71.1267	613.735	77.5196
14.682	421	14.682	378	14.682	347	14.682	329		529.047	1238.43	529.047	148.949	529.047	425.973	529.047	232.275		614.217	83.9938	614.217	82.5259	614.217	71.1804	614.217	77.554
14.7037	438	14.7037	397	14.7037	363	14.7037	342		530.011	1240.06	530.011	148.551	530.011	424.729	530.011	231.138		614.699	83.9955	614.699	82.5832	614.699	71.2323	614.699	77.588
14.7255	424	14.7255	366	14.7255	379	14.7255	338		530.976	1242.4	530.976	148.33	530.976	424.069	530.976	230.239		615.181	84.0006	615.181	82.6393	615.181	71.2836	615.181	77.6236
14.7472	415	14.7472	365	14.7472	324	14.7472	308		531.94	1244.75	531.94	147.896	531.94	423.659	531.94	229.549		615.663	84.0082	615.663	82.6927	615.663	71.3341	615.663	77.6608
14.7689	380	14.7689	392	14.7689	350	14.7689	345		532.904	1246.74	532.904	147.055	532.904	423.32	532.904	229.045		616.145	84.0156	616.145	82.7409	616.145	71.3827	616.145	77.6979
14.7907	402	14.7907	375	14.7907	404	14.7907	351		533.868	1248.39	533.868	145.75	533.868	423.168	533.868	228.8		616.627	84.0204	616.627	82.7824	616.627	71.4278	616.627	77.7329
14.8124	398	14.8124	373	14.8124	347	14.8124	335		534.833	1250.2	534.833	143.731	534.833	424.105	534.833	229.333		617.109	84.0212	617.109	82.8178	617.109	71.468	617.109	77.7639
14.8341	400	14.8341	377	14.8341	352	14.8341	327		535.797	1251.58	535.797	141.384	535.797	424.928	535.797	229.939		617.592	84.0189	617.592	82.8498	617.592	71.5029	617.592	77.7907
14.8559	412	14.8559	357	14.8559	365	14.8559	343		536.761	1252.6	536.761	138.935	536.761	425.429	536.761	230.436		618.074	84.0162	618.074	82.8822	618.074	71.5332	618.074	77.8142
14.8776	404	14.8776	380	14.8776	340	14.8776	302		537.725	1252.84	537.725	136.177	537.725	425.375	537.725	230.806		618.556	84.0156	618.556	82.918	618.556	71.5604	618.556	77.8365
14.8993	401	14.8993	387	14.8993	355	14.8993	352		538.69	1251.98	538.69	132.939	538.69	424.608	538.69	231.05		619.038	84.0182	619.038	82.9577	619.038	71.5855	619.038	77.8591
14.9211	425	14.9211	389	14.9211	348	14.9211	352		539.654	1249.94	539.654	129.168	539.654	423.031	539.654	231.153		619.52	84.0234	619.52	82.999	619.52	71.6092	619.52	77.8828
14.9428	363	14.9428	380	14.9428	370	14.9428	358		540.618	1246.64	540.618	124.444	540.618	419.779	540.618	230.916		620.002	84.0295	620.002	83.0382	620.002	71.6309	620.002	77.9073
14.9645	401	14.9645	365	14.9645	370	14.9645	350		541.582	1242.81	541.582	119.758	541.582	416.476	541.582	230.627		620.484	84.0347	620.484	83.072	620.484	71.6503	620.484	77.9318
14.9863	417	14.9863	373	14.9863	343	14.9863	335		542.547	1239.01	542.547	115.393	542.547	413.401	542.547	230.296		620.966	84.0388	620.966	83.0993	620.966	71.6673	620.966	77.9557
15.008	407	15.008	367	15.008	347	15.008	294		543.511	1236.1	543.511	111.794	543.511	410.975	543.511	229.917		621.448	84.0431	621.448	83.1215	621.448	71.6831	621.448	77.979
15.0297	396	15.0297	360	15.0297	348	15.0297	308		544.475	1234.55	544.475	109.271	544.475	409.476	544.475	229.452		621.931	84.0497	621.931	83.1416	621.931	71.6994	621.931	78.002
15.0515	444	15.0515	405	15.0515	365	15.0515	336		545.439	1234.04	545.439	107.774	545.439	408.837	545.439	228.817		622.413	84.0597	622.413	83.1626	622.413	71.7176	622.413	78.0251
15.0732	385	15.0732	375	15.0732	343	15.0732	326		546.403	1233.74	546.403	107.446	546.403	409.089	546.403	227.658		622.895	84.0728	622.895	83.1859	622.895	71.7379	622.895	78.0477
15.0949	432	15.0949	401	15.0949	315	15.0949	340		547.368	1234.39	547.368	107.497	547.368	409.706	547.368	226.757		623.377	84.0868	623.377	83.2108	623.377	71.7593	623.377	78.0687
15.1167	394	15.1167	370	15.1167	350	15.1167	338		548.332	1235.24	548.332	107.539	548.332	410.325	548.332	226.106		623.859	84.0982	623.859	83.2352	623.859	71.7798	623.859	78.0861
15.1384	423	15.1384	380	15.1384	372	15.1384	328		549.296	1235.6	549.296	107.2	549.296	410.599	549.296	225.689		624.341	84.1042	624.341	83.2567	624.341	71.7969	624.341	78.0986
15.1601	358	15.1601	334	15.1601	339	15.1601	318		550.26	1235.12	550.26	106.192	550.26	410.334	550.26	225.565		624.823	84.1037	624.823	83.2745	624.823	71.8097	624.823	78.1055
15.1819	395	15.1819	375	15.1819	381	15.1819	353		551.225	1234.26	551.225	104.406	551.225	409.649	551.225	225.978		625.305	84.0974	625.305	83.2896	625.305	71.8185	625.305	78.1077
15.2036	395	15.2036	385	15.2036	360	15.2036	300		552.189	1233.21	552.189	101.879	552.189	408.61	552.189	227.04		625.788	84.088	625.788	83.3039	625.788	71.8249	625.788	78.1075
15.2253	436	15.2253	381	15.2253	369	15.2253	336		553.153	1231.82	553.153	99.5966	553.153	407.453	553.153	227.993		626.27	84.0778	626.27	83.3192	626.27	71.8309	626.27	78.1071
15.247	398	15.247	356	15.247	356	15.247	335		554.117	1230.57	554.117	97.8303	554.117	406.421	554.117	228.922		626.752	84.0682	626.752	83.336	626.752	71.8377	626.752	78.1082
15.2688	394	15.2688	371	15.2688	356	15.2688	364		555.082	1229.82	555.082	96.7689	555.082	405.691	555.082	229.914		627.234	84.0588	627.234	83.3528	627.234	71.8455	627.234	78.111
15.2905	395	15.2905	356	15.2905	340	15.2905	351		556.046	1229.76	556.046	96.7441	556.046	405.334	556.046	230.883		627.716	84.0487	627.716	83.3677	627.716	71.8528	627.716	78.1148
15.3123	422	15.3123	367	15.3123	339	15.3123	334		557.01	1230.34	557.01	98.7925	557.01	405.234	557.01	231.211		628.198	84.0369	628.198	83.3785	628.198	71.8579	628.198	78.118
15.334	405	15.334	373	15.334	336	15.334	309		557.974	1231.33	557.974	101.728	557.974	405.384	557.974	231.448		628.68	84.0236	628.68	83.385	628.68	71.8597	628.68	78.1197
15.3557	421	15.3557	376	15.3557	337	15.3557	327		558.938	1232.51	558.938	104.297	558.938	405.773	558.938	232.108		629.162	84.0101	629.162	83.3885	629.162	71.8583	629.162	78.1197
15.3774	400	15.3774	357	15.3774	342	15.3774	316		559.903	1233.25	559.903	106.074	559.903	406.091	559.903	233.084		629.644	83.9986	629.644	83.3912	629.644	71.8544	629.644	78.1187
15.3992	419	15.3992	360	15.3992	372	15.3992	340		560.867	1233.1	560.867	106.828	560.867	406.116	560.867	234.29		630.127	83.9905	630.127	83.3944	630.127	71.8495	630.127	78.1176
15.4209	427	15.4209	374	15.4209	338	15.4209	336		561.831	1231.8	561.831	106.269	561.831	405.819	561.831	235.853		630.609	83.9859	630.609	83.3981	630.609	71.8442	630.609	78.1168
15.4427	431	15.4427	355	15.4427	338	15.4427	354		562.795	1229	562.795	103.197	562.795	405.61	562.795	238.769		631.091	83.9836	631.091	83.4007	631.091	71.8384	631.091	78.1161
15.4644	433	15.4644	333	15.4644	349	15.4644	297		563.76	1226.04	563.76	99.7188	563.76	405.3	563.76	241.731		631.573	83.9815	631.573	83.3998	631.573	71.831	631.573	78.1141
15.4861	366	15.4861	384	15.4861	349	15.4861	331		564.724	1223.57	564.724	96.5759	564.724	405.011	564.724	244.477		632.055	83.9781	632.055	83.3943	632.055	71.8211	632.055	78.1098
15.5078	363	15.5078	388	15.5078	339	15.5078	330		565.688	1222.73	565.688	94.4023	565.688	405.275	565.688	246.989		632.537	83.9729	632.537	83.3849	632.537	71.8083	632.537	78.1024
15.5296	374	15.5296	353	15.5296	375	15.5296	325		566.652	1224.14	566.652	93.528	566.652	406.408	566.652	249.266		633.019	83.9666	633.019	83.3744	633.019	71.7934	633.019	78.0922
15.5513	410	15.5513	367	15.5513	363	15.5513	309		567.617	1227.95	567.617	93.9802	567.617	408.408	567.617	251.251		633.501	83.9602	633.501	83.3663	633.501	71.7782	633.501	78.0804
15.5731	411	15.5731	353	15.5731	344	15.5731	280		568.581	1235.34	568.581	96.0661	568.581	411.224	568.581	252.592		633.984	83.9538	633.984	83.3633	633.984	71.764	633.984	78.0682
15.5948	374	15.5948	354	15.5948	347	15.5948	303		569.545	1243.54	569.545	98.8693	569.545	414.493	569.545	253.896		634.466	83.9467	634.466	83.3655	634.466	71.7514	634.466	78.0561
15.6165	400	15.6165	374	15.6165	369	15.6165	292		570.509	1251.7	570.509	101.934	570.509	417.815	570.509	255.226		634.948	83.9367	634.948	83.3701	634.948	71.7395	634.948	78.0434
15.6382	379	15.6382	361	15.6382	310	15.6382	308		571.473	1259.02	571.473	104.841	571.473	420.796	571.473	256.715		635.43	83.9222	635.43	83.373	635.43	71.7265	635.43	78.029
15.66	382	15.66	342	15.66	342	15.66	340		572.438	1265.1	572.438	107.418	572.438	423.248	572.438	258.408		635.912	83.9022	635.912	83.3707	635.912	71.7105	635.912	78.0118
15.6817	412	15.6817	336	15.6817	342	15.6817	336		573.402	1270.1	573.402	109.852	573.402	425.286	573.402	260.227		636.394	83.878	636.394	83.3614	636.394	71.6907	636.394	77.9913
15.7034	413	15.7034	366	15.7034	359	15.7034	317		574.366	1273.77	574.366	112.381	574.366	426.89	574.366	261.946		636.876	83.8525	636.876	83.3463	636.876	71.6677	636.876	77.9686
15.7252	393	15.7252	355	15.7252	332	15.7252	344		575.33	1277.03	575.33	114.691	575.33	428.282	575.33	263.934		637.358	83.8284	637.358	83.3285	637.358	71.6432	637.358	77.9453
15.7469	375	15.7469	352	15.7469	369	15.7469	305		576.295	1280.11	576.295	116.906	576.295	429.577	576.295	266.033		637.841	83.8079	637.841	83.3107	637.841	71.6188	637.841	77.9235
15.7686	360	15.7686	357	15.7686	362	15.7686	307		577.259	1283.1	577.259	119.079	577.259	430.823	577.259	268.118		638.323	83.791	638.323	83.2948	638.323	71.595	638.323	77.9038
15.7904	384	15.7904	383	15.7904	345	15.7904	331		578.223	1286	578.223	121.169	578.223	432.095	578.223	270.183		638.805	83.7762	638.805	83.2802	638.805	71.5708	638.805	77.8857
15.8121	420	15.8121	367	15.8121	367	15.8121	321		579.187	1288.71	579.187	123.045	579.187	433.514	579.187	272.396		639.287	83.7617	639.287	83.2648	639.287	71.5441	639.287	77.8676
15.8338	413	15.8338	356	15.8338	319	15.8338	343		580.152	1291.31	580.152	124.755	580.152	435.144	580.152	274.831		639.769	83.7465	639.769	83.2463	639.769	71.5125	639.769	77.8476
15.8556	411	15.8556	329	15.8556	330	15.8556	325		581.116	1294.04	581.116	126.673	581.116	436.502	581.116	277.111		640.251	83.7314	640.251	83.2241	640.251	71.4749	640.251	77.8245
15.8773	429	15.8773	345	15.8773	391	15.8773	329		582.08	1297.07	582.08	128.871	582.08	437.682	582.08	279.295		640.733	83.7185	640.733	83.1988	640.733	71.4321	640.733	77.7983
15.899	402	15.899	356	15.899	370	15.899	306		583.044	1300.49	583.044	131.41	583.044	438.738	583.044	281.415		641.215	83.7097	641.215	83.1723	641.215	71.386	641.215	77.7699
15.9208	357	15.9208	389	15.9208	332	15.9208	309		584.009	1304.25	584.009	134.38	584.009	439.51	584.009	283.542		641.697	83.7052	641.697	83.1467	641.697	71.3391	641.697	77.7404
15.9425	408	15.9425	401	15.9425	348	15.9425	318		584.973	1308.08	584.973	137.944	584.973	439.559	584.973	285.839		642.179	83.7031	642.179	83.1223	642.179	71.2929	642.179	77.7102
15.9642	401	15.9642	314	15.9642	390	15.9642	328		585.937	1312.31	585.937	141.941	585.937	439.352	585.937	288.112		642.662	83.6996	642.662	83.0982	642.662	71.2473	642.662	77.6786
15.986	390	15.986	348	15.986	332	15.986	349		586.901	1317.05	586.901	145.964	586.901	439.456	586.901	290.125		643.144	83.6905	643.144	83.0722	643.144	71.2012	643.144	77.6444
16.0077	430	16.0077	332	16.0077	368	16.0077	335		587.865	1322.44	587.865	150.085	587.865	439.932	587.865	291.997		643.626	83.6733	643.626	83.0431	643.626	71.1528	643.626	77.6062
16.0294	428	16.0294	384	16.0294	362	16.0294	341		588.83	1328.57	588.83	154.358	588.83	440.827	588.83	293.792		644.108	83.6483	644.108	83.0109	644.108	71.1013	644.108	77.5641
16.0512	403	16.0512	381	16.0512	353	16.0512	323		589.794	1335.84	589.794	158.834	589.794	442.228	589.794	295.493		644.59	83.6183	644.59	82.9771	644.59	71.0473	644.59	77.5191
16.0729	383	16.0729	372	16.0729	349	16.0729	348		590.758	1345.06	590.758	163.512	590.758	444.262	590.758	296.966		645.072	83.5872	645.072	82.9443	645.072	70.9922	645.072	77.4736
16.0946	388	16.0946	382	16.0946	345	16.0946	322		591.722	1354.55	591.722	168.228	591.722	446.619	591.722	298.279		645.554	83.558	645.554	82.9135	645.554	70.9373	645.554	77.4294
16.1164	386	16.1164	350	16.1164	349	16.1164	320		592.687	1363.56	592.687	172.839	592.687	449.047	592.687	299.424		646.036	83.5315	646.036	82.8845	646.036	70.8827	646.036	77.3873
16.1381	372	16.1381	375	16.1381	320	16.1381	313		593.651	1371.62	593.651	177.097	593.651	451.328	593.651	300.238		646.519	83.5063	646.519	82.8544	646.519	70.827	646.519	77.3461
16.1598	366	16.1598	385	16.1598	350	16.1598	348		594.615	1378.62	594.615	180.939	594.615	453.398	594.615	300.674		647.001	83.4798	647.001	82.8203	647.001	70.7677	647.001	77.3034
16.1816	382	16.1816	382	16.1816	370	16.1816	316		595.579	1384.49	595.579	184.435	595.579	455.562	595.579	300.658		647.483	83.45	647.483	82.7801	647.483	70.7025	647.483	77.257
16.2033	387	16.2033	400	16.2033	324	16.2033	338		596.544	1389.01	596.544	187.771	596.544	458.718	596.544	299.974		647.965	83.4165	647.965	82.734	647.965	70.6307	647.965	77.2055
16.225	427	16.225	363	16.225	349	16.225	338		597.508	1392.82	597.508	190.662	597.508	461.089	597.508	299.142		648.447	83.3809	648.447	82.6847	648.447	70.5534	648.447	77.1494
16.2468	414	16.2468	351	16.2468	344	16.2468	344		598.472	1396.36	598.472	193.333	598.472	462.913	598.472	298.282		648.929	83.3456	648.929	82.6361	648.929	70.4734	648.929	77.0905
16.2685	384	16.2685	402	16.2685	313	16.2685	320		599.436	1399.54	599.436	195.743	599.436	464.151	599.436	297.489		649.411	83.3118	649.411	82.5909	649.411	70.3932	649.411	77.0309
16.2902	386	16.2902	350	16.2902	338	16.2902	291		600.4	1402.21	600.4	197.941	600.4	464.595	600.4	296.785		649.893	83.2793	649.893	82.5495	649.893	70.3138	649.893	76.9716
16.312	358	16.312	358	16.312	350	16.312	297		601.365	1404.21	601.365	200.155	601.365	463.868	601.365	296.159		650.375	83.2463	650.375	82.5097	650.375	70.2341	650.375	76.9118
16.3337	382	16.3337	347	16.3337	303	16.3337	325		602.329	1405.46	602.329	202.868	602.329	461.399	602.329	295.618		650.858	83.2106	650.858	82.4678	650.858	70.1513	650.858	76.8498
16.3554	384	16.3554	368	16.3554	362	16.3554	316		603.293	1406.85	603.293	204.677	603.293	459.358	603.293	295.05		651.34	83.1714	651.34	82.4213	651.34	70.0626	651.34	76.7838
16.3772	400	16.3772	371	16.3772	336	16.3772	311		604.257	1409.02	604.257	206.109	604.257	457.989	604.257	294.419		651.822	83.1299	651.822	82.3697	651.822	69.9668	651.822	76.7134
16.3989	379	16.3989	372	16.3989	353	16.3989	346		605.222	1412.82	605.222	207.604	605.222	457.687	605.222	293.711		652.304	83.089	652.304	82.315	652.304	69.8653	652.304	76.6399
16.4206	416	16.4206	372	16.4206	340	16.4206	317		606.186	1418.41	606.186	208.976	606.186	458.679	606.186	292.917		652.786	83.0517	652.786	82.2606	652.786	69.7608	652.786	76.5657
16.4424	408	16.4424	345	16.4424	354	16.4424	317		607.15	1425.53	607.15	209.802	607.15	460.984	607.15	292.034		653.268	83.0192	653.268	82.2086	653.268	69.6564	653.268	76.4928
16.4641	408	16.4641	344	16.4641	370	16.4641	343		608.114	1433.74	608.114	209.875	608.114	464.38	608.114	291.059		653.75	82.9901	653.75	82.1586	653.75	69.5536	653.75	76.4217
16.4858	379	16.4858	353	16.4858	321	16.4858	298		609.079	1442.66	609.079	210.165	609.079	468.011	609.079	290.001		654.232	82.961	654.232	82.1077	654.232	69.4514	654.232	76.3508
16.5076	421	16.5076	350	16.5076	361	16.5076	345		610.043	1450.31	610.043	209.685	610.043	470.956	610.043	288.856		654.715	82.9281	654.715	82.052	654.715	69.3472	654.715	76.2771
16.5293	373	16.5293	354	16.5293	342	16.5293	354		611.007	1455.8	611.007	207.974	611.007	472.789	611.007	287.607		655.197	82.8894	655.197	81.9887	655.197	69.238	655.197	76.1978
16.551	375	16.551	365	16.551	371	16.551	312		611.971	1459.07	611.971	204.701	611.971	473.611	611.971	286.096		655.679	82.8457	655.679	81.9178	655.679	69.1222	655.679	76.1114
16.5728	377	16.5728	344	16.5728	321	16.5728	317		612.936	1460.54	612.936	199.931	612.936	473.714	612.936	284.235		656.161	82.7998	656.161	81.8426	656.161	69.0006	656.161	76.019
16.5945	336	16.5945	349	16.5945	350	16.5945	336		613.9	1460.74	613.9	194.356	613.9	473.169	613.9	282.248		656.643	82.7554	656.643	81.7672	656.643	68.8755	656.643	75.9229
16.6162	358	16.6162	350	16.6162	359	16.6162	320		614.864	1460.34	614.864	188.996	614.864	471.959	614.864	280.546		657.125	82.7142	657.125	81.6947	657.125	68.7496	657.125	75.8256
16.638	399	16.638	352	16.638	341	16.638	295		615.828	1461.73	615.828	184.963	615.828	471.287	615.828	279.006		657.607	82.6747	657.607	81.6254	657.607	68.6237	657.607	75.7283
16.6597	374	16.6597	327	16.6597	342	16.6597	320		616.792	1465.42	616.793	182.538	616.793	471.409	616.793	277.599		658.089	82.6331	658.089	81.5563	658.089	68.4971	658.089	75.6302
16.6814	406	16.6814	338	16.6814	334	16.6814	337		617.757	1471.11	617.757	181.76	617.757	472.076	617.757	276.498		658.572	82.5847	658.572	81.4833	658.572	68.3673	658.572	75.5293
16.7032	395	16.7032	381	16.7032	359	16.7032	328		618.721	1478.18	618.721	182.423	618.721	472.953	618.721	275.819		659.054	82.5266	659.054	81.4033	659.054	68.2323	659.054	75.4237
16.7249	381	16.7249	332	16.7249	329	16.7249	315		619.685	1486.41	619.685	183.969	619.685	474.118	619.685	275.269		659.536	82.4593	659.536	81.3163	659.536	68.0917	659.536	75.3135
16.7466	398	16.7466	363	16.7466	319	16.7466	330		620.649	1495.31	620.649	185.964	620.649	475.342	620.649	274.729		660.018	82.3862	660.018	81.2254	660.018	67.9466	660.018	75.2
16.7684	377	16.7684	355	16.7684	350	16.7684	352		621.614	1501.87	621.614	186.891	621.614	475.274	621.614	274.587		660.5	82.3122	660.5	81.1348	660.5	67.7997	660.5	75.0858
16.7901	344	16.7901	383	16.7901	336	16.7901	351		622.578	1505.96	622.578	186.684	622.578	473.86	622.578	274.884		660.982	82.2408	660.982	81.0476	660.982	67.6522	660.982	74.9722
16.8118	393	16.8118	347	16.8118	357	16.8118	310		623.542	1508.22	623.542	185.405	623.542	471.802	623.542	275.416		661.464	82.1734	661.464	80.9633	661.464	67.5039	661.464	74.8591
16.8335	405	16.8335	371	16.8335	342	16.8335	335		624.506	1509.29	624.506	183.33	624.506	469.548	624.506	276.032		661.946	82.1085	661.946	80.8787	661.946	67.3525	661.946	74.7443
16.8553	416	16.8553	336	16.8553	339	16.8553	331		625.471	1509.16	625.471	181.036	625.471	466.158	625.471	276.974		662.428	82.0443	662.428	80.7897	662.428	67.1958	662.428	74.6256
16.877	427	16.877	378	16.877	354	16.877	352		626.435	1509.21	626.435	179.321	626.435	462.07	626.435	278.025		662.91	81.9795	662.91	80.6943	662.91	67.0335	662.91	74.5026
16.8987	408	16.8987	359	16.8987	328	16.8987	283		627.399	1511.92	627.399	179.323	627.399	458.592	627.399	278.578		663.393	81.9158	663.393	80.5947	663.393	66.868	663.393	74.3781
16.9205	388	16.9205	358	16.9205	373	16.9205	324		628.363	1516.9	628.363	180.878	628.363	455.239	628.363	278.854		663.875	81.8559	663.875	80.4962	663.875	66.7043	663.875	74.2576
16.9422	405	16.9422	385	16.9422	337	16.9422	326		629.327	1523.78	629.327	183.864	629.327	451.19	629.327	279.274		664.357	81.8027	664.357	80.405	664.357	66.5465	664.357	74.1473
16.964	422	16.964	422	16.964	332	16.964	346		630.292	1532.07	630.292	188.022	630.292	446.371	630.292	279.896		664.839	81.7563	664.839	80.3239	664.839	66.3962	664.839	74.0511
16.9857	373	16.9857	402	16.9857	371	16.9857	341		631.256	1541.15	631.256	192.849	631.256	442.326	631.256	279.931		665.321	81.7128	665.321	80.2496	665.321	66.2501	665.321	73.969
17.0074	408	17.0074	357	17.0074	358	17.0074	323		632.22	1549.63	632.22	197.709	632.22	438.516	632.22	279.708		665.803	81.6637	665.803	80.1702	665.803	66.1	665.803	73.8958
17.0292	413	17.0292	354	17.0292	365	17.0292	330		633.184	1556.28	633.184	201.939	633.184	434.301	633.184	279.69		666.285	81.597	666.285	80.0665	666.285	65.933	666.285	73.8206
17.0509	367	17.0509	371	17.0509	342	17.0509	299		634.149	1560.99	634.149	206.067	634.149	430.298	634.149	279.414		666.768	81.4994	666.768	79.9151	666.768	65.7345	666.768	73.726
17.0726	409	17.0726	367	17.0726	393	17.0726	284		635.113	1563.93	635.113	210.337	635.113	426.728	635.113	278.692		667.25	81.3649	667.25	79.7014	667.25	65.4945	667.25	73.5916
17.0943	407	17.0943	361	17.0943	372	17.0943	341		636.077	1565.81	636.077	214.592	636.077	423.39	636.077	277.716		667.732	81.2043	667.732	79.4372	667.732	65.2185	667.732	73.4035
17.1161	429	17.1161	392	17.1161	391	17.1161	347		637.041	1568.05	637.041	218.307	637.041	419.637	637.041	277.085		668.214	81.045	668.214	79.1665	668.214	64.9319	668.214	73.1699
17.1378	434	17.1378	410	17.1378	331	17.1378	337		638.006	1571.14	638.006	221.598	638.006	415.525	638.006	276.527		668.696	80.9137	668.696	78.9383	668.696	64.6661	668.696	72.9231
17.1595	388	17.1595	373	17.1595	372	17.1595	338		638.97	1574.87	638.97	224.487	638.97	411.093	638.97	275.873		669.178	80.818	669.178	78.7731	669.178	64.4414	669.178	72.697
17.1813	398	17.1813	392	17.1813	336	17.1813	317		639.934	1579.96	639.934	226.037	639.934	406.018	639.934	275.512		669.66	80.7487	669.66	78.6598	669.66	64.2595	669.66	72.5045
17.203	426	17.203	357	17.203	339	17.203	375		640.898	1586.3	640.898	226.643	640.898	400.478	640.898	275.387		670.142	80.6911	670.142	78.5737	670.142	64.1053	670.142	72.3391
17.2248	419	17.2248	356	17.2248	339	17.2248	352		641.862	1593.4	641.862	227.215	641.862	394.837	641.862	275.281		670.624	80.6341	670.624	78.4921	670.624	63.9583	670.624	72.1874
17.2465	426	17.2465	354	17.2465	339	17.2465	323		642.827	1600.78	642.827	228.651	642.827	389.462	642.827	274.997		671.106	80.5721	671.106	78.4008	671.106	63.8026	671.106	72.0382
17.2682	443	17.2682	353	17.2682	347	17.2682	324		643.791	1610.28	643.791	231.993	643.791	385.116	643.791	274.545		671.589	80.5044	671.589	78.2934	671.589	63.6302	671.589	71.8852
17.2899	428	17.2899	393	17.2899	388	17.2899	356		644.755	1622.3	644.755	237.339	644.755	381.931	644.755	273.92		672.071	80.4321	672.071	78.1693	672.071	63.4405	672.071	71.7266
17.3117	384	17.3117	350	17.3117	345	17.3117	346		645.719	1636.29	645.72	245.5	645.72	379.604	645.72	272.753		672.553	80.3567	672.553	78.0308	672.553	63.2368	672.553	71.5631
17.3334	396	17.3334	357	17.3334	388	17.3334	373		646.684	1651.8	646.684	255.53	646.684	377.954	646.684	271.324		673.035	80.2778	673.035	77.8815	673.035	63.0241	673.035	71.3959
17.3551	394	17.3551	415	17.3551	347	17.3551	356		647.648	1668.19	647.648	266.178	647.648	376.784	647.648	269.986		673.517	80.1935	673.517	77.7244	673.517	62.8058	673.517	71.2252
17.3769	418	17.3769	344	17.3769	371	17.3769	333		648.612	1684.67	648.612	276.685	648.612	375.788	648.612	268.894		673.999	80.1005	673.999	77.5605	673.999	62.5829	673.999	71.0501
17.3986	391	17.3986	340	17.3986	386	17.3986	308		649.576	1698.81	649.576	285.807	649.576	373.964	649.576	268.4		674.481	79.9968	674.481	77.3899	674.481	62.3547	674.481	70.8691
17.4203	412	17.4203	369	17.4203	346	17.4203	362		650.541	1710.59	650.541	293.533	650.541	371.355	650.541	268.512		674.963	79.8828	674.963	77.2128	674.963	62.1206	674.963	70.6814
17.4421	381	17.4421	373	17.4421	331	17.4421	365		651.505	1719.34	651.505	298.593	651.505	368.526	651.505	269.516		675.446	79.7618	675.446	77.0307	675.446	61.8817	675.446	70.4888
17.4638	410	17.4638	344	17.4638	344	17.4638	340		652.469	1726.66	652.469	302.622	652.469	365.403	652.469	270.959		675.928	79.6388	675.928	76.8466	675.928	61.6407	675.928	70.2942
17.4855	358	17.4855	352	17.4855	326	17.4855	326		653.433	1734.16	653.433	307.118	653.433	361.999	653.433	272.42		676.41	79.5181	676.41	76.6635	676.41	61.4005	676.41	70.1011
17.5073	390	17.5073	389	17.5073	335	17.5073	330		654.398	1742.74	654.398	312.579	654.398	358.623	654.398	273.704		676.892	79.4014	676.892	76.4822	676.892	61.1624	676.892	69.9107
17.529	388	17.529	339	17.529	325	17.529	330		655.362	1754.12	655.362	319.916	655.362	355.926	655.362	274.321		677.374	79.2871	677.374	76.3012	677.374	60.9243	677.374	69.7218
17.5507	398	17.5507	408	17.5507	346	17.5507	326		656.326	1768.18	656.326	329.199	656.326	353.641	656.326	274.208		677.856	79.1721	677.856	76.1166	677.856	60.6824	677.856	69.5306
17.5725	392	17.5725	334	17.5725	353	17.5725	316		657.29	1784.97	657.29	340.655	657.29	351.459	657.29	273.231		678.338	79.0531	678.338	75.9247	678.338	60.433	678.338	69.3334
17.5942	419	17.5942	363	17.5942	350	17.5942	279		658.255	1803.27	658.255	353.254	658.255	349.514	658.255	272.019		678.82	78.9296	678.82	75.7242	678.82	60.1751	678.82	69.1285
17.6159	378	17.6159	367	17.6159	330	17.6159	303		659.219	1822.05	659.219	366.218	659.219	347.807	659.219	271.062		679.303	78.8035	679.303	75.5172	679.303	59.9117	679.303	68.9173
17.6377	377	17.6377	382	17.6377	357	17.6377	340		660.183	1840.9	660.183	379.354	660.183	346.148	660.183	270.575		679.785	78.6784	679.785	75.3079	679.785	59.648	679.785	68.7037
17.6594	396	17.6594	403	17.6594	349	17.6594	302		661.147	1859.25	661.147	392.376	661.147	344.353	661.147	270.859		680.267	78.5567	680.267	75.1004	680.267	59.389	680.267	68.4918
17.6811	399	17.6811	384	17.6811	336	17.6811	331		662.111	1877.11	662.111	404.31	662.111	342.439	662.111	271.905		680.749	78.4381	680.749	74.896	680.749	59.1364	680.749	68.2836
17.7029	387	17.7029	394	17.7029	405	17.7029	339		663.076	1894.58	663.076	415.351	663.076	340.447	663.076	273.55		681.231	78.3196	681.231	74.6919	681.231	58.8873	681.231	68.0775
17.7246	410	17.7246	370	17.7246	339	17.7246	349		664.04	1912.09	664.04	427	664.04	338.509	664.04	275.634		681.713	78.1965	681.713	74.4832	681.713	58.636	681.713	67.87
17.7463	374	17.7463	387	17.7463	320	17.7463	339		665.004	1929.87	665.004	439.99	665.004	336.705	665.004	278.035		682.195	78.0655	682.195	74.2649	682.195	58.377	682.195	67.6573
17.7681	442	17.7681	386	17.7681	370	17.7681	315		665.968	1947.98	665.968	454.356	665.968	335.062	665.968	280.688		682.677	77.9268	682.677	74.0353	682.677	58.1084	682.677	67.4383
17.7898	446	17.7898	372	17.7898	369	17.7898	318		666.933	1966.48	666.933	470.161	666.933	333.597	666.933	283.573		683.159	77.7835	683.159	73.7971	683.159	57.8329	683.159	67.2147
17.8115	417	17.8115	358	17.8115	362	17.8115	343		667.897	1985.49	667.897	488.275	667.897	332.113	667.897	286.697		683.641	77.6404	683.641	73.5556	683.641	57.5566	683.641	66.9909
17.8333	439	17.8333	396	17.8333	354	17.8333	316		668.861	2004.81	668.861	507.825	668.861	330.763	668.861	290.04		684.124	77.5012	684.124	73.3165	684.124	57.2852	684.124	66.7709
17.855	394	17.855	346	17.855	364	17.855	329		669.825	2024.59	669.825	528.543	669.825	329.71	669.825	293.628		684.606	77.3662	684.606	73.0824	684.606	57.0208	684.606	66.556
17.8767	419	17.8767	318	17.8767	344	17.8767	304		670.789	2044.55	670.79	550.09	670.79	328.967	670.79	297.442		685.088	77.2322	685.088	72.8513	685.088	56.7606	685.088	66.344
17.8985	385	17.8985	361	17.8985	342	17.8985	311		671.754	2064.65	671.754	572.527	671.754	328.454	671.754	301.513		685.57	77.0942	685.57	72.6183	685.57	56.4986	685.57	66.1304
17.9202	373	17.9202	332	17.9202	358	17.9202	310		672.718	2084.66	672.718	595.678	672.718	328.134	672.718	305.836		686.052	76.9486	686.052	72.3784	686.052	56.2289	686.052	65.9114
17.9419	381	17.9419	377	17.9419	308	17.9419	329		673.682	2104.07	673.682	619.008	673.682	328.805	673.682	310.107		686.534	76.7949	686.534	72.129	686.534	55.9494	686.534	65.6861
17.9637	393	17.9637	346	17.9637	353	17.9637	308		674.646	2123.95	674.646	643.471	674.646	329.665	674.646	314.671		687.016	76.6365	687.016	71.8718	687.016	55.663	687.016	65.4574
17.9854	376	17.9854	393	17.9854	329	17.9854	348		675.611	2144.48	675.611	669.185	675.611	330.554	675.611	319.597		687.499	76.4782	687.499	71.6112	687.499	55.376	687.499	65.2301
18.0071	383	18.0071	368	18.0071	371	18.0071	339		676.575	2166.6	676.575	696.773	676.575	331.697	676.575	324.796		687.981	76.3238	687.981	71.3514	687.981	55.0944	687.981	65.0083
18.0289	431	18.0289	370	18.0289	372	18.0289	343		677.539	2191.05	677.539	726.627	677.539	333.346	677.539	330.124		688.463	76.1734	688.463	71.0938	688.463	54.8207	688.463	64.7926
18.0506	378	18.0506	370	18.0506	376	18.0506	349		678.503	2218.01	678.503	758.753	678.503	335.47	678.503	335.583		688.945	76.0235	688.945	70.8356	688.945	54.5521	688.945	64.5793
18.0723	388	18.0723	396	18.0723	351	18.0723	363		679.468	2248.02	679.468	791.679	679.468	336.749	679.468	341.889		689.427	75.8687	689.427	70.5718	689.427	54.2829	689.427	64.3622
18.0941	381	18.0941	330	18.0941	323	18.0941	344		680.432	2279.35	680.432	827.34	680.432	338.81	680.432	348.194		689.909	75.7049	689.909	70.2982	689.909	54.0078	689.909	64.1364
18.1158	408	18.1158	349	18.1158	314	18.1158	353		681.396	2311.02	681.396	865.122	681.396	341.407	681.396	354.6		690.391	75.5315	690.391	70.0141	690.391	53.7253	690.391	63.9007
18.1375	410	18.1375	359	18.1375	363	18.1375	331		682.36	2341.68	682.36	904.324	682.36	344.096	682.36	361.401		690.873	75.3522	690.873	69.7235	690.873	53.439	690.873	63.6591
18.1593	352	18.1593	403	18.1593	323	18.1593	358		683.324	2370.51	683.325	944.438	683.325	346.708	683.325	368.753		691.355	75.1725	691.355	69.4327	691.355	53.1555	691.355	63.4181
18.181	400	18.181	385	18.181	337	18.181	338		684.289	2397.66	684.289	985.351	684.289	349.567	684.289	376.582		691.837	74.9968	691.837	69.1473	691.837	52.8804	691.837	63.1843
18.2027	377	18.2027	384	18.2027	327	18.2027	276		685.253	2423.59	685.253	1027.33	685.253	353.612	685.253	384.857		692.32	74.8264	692.32	68.8684	692.32	52.615	692.32	62.9604
18.2245	396	18.2245	348	18.2245	337	18.2245	327		686.217	2448.91	686.217	1071.31	686.217	357.21	686.217	393.499		692.802	74.6582	692.802	68.5923	692.802	52.3552	692.802	62.7443
18.2462	372	18.2462	382	18.2462	350	18.2462	360		687.182	2474.78	687.182	1117.56	687.182	360.786	687.182	402.173		693.284	74.4876	693.284	68.3124	693.284	52.0939	693.284	62.5307
18.2679	431	18.2679	373	18.2679	310	18.2679	317		688.146	2502.73	688.146	1167.28	688.146	364.774	688.146	410.679		693.766	74.3106	693.766	68.0229	693.766	51.8251	693.766	62.3149
18.2897	388	18.2897	369	18.2897	313	18.2897	314		689.11	2533.03	689.11	1220.85	689.11	369.175	689.11	418.936		694.248	74.1271	694.248	67.7224	694.248	51.5476	694.248	62.095
18.3114	372	18.3114	375	18.3114	382	18.3114	316		690.074	2565.48	690.074	1278.82	690.074	373.739	690.074	427.133		694.73	73.9404	694.73	67.4147	694.73	51.2659	694.73	61.8737
18.3331	379	18.3331	372	18.3331	340	18.3331	350		691.038	2599.68	691.038	1341.05	691.038	378.311	691.038	435.335		695.212	73.7561	695.212	67.1071	695.212	50.9879	695.212	61.6567
18.3548	393	18.3548	349	18.3548	323	18.3548	329		692.003	2634.67	692.003	1405.01	692.003	383.28	692.003	443.278		695.694	73.5788	695.694	66.8064	695.694	50.7206	695.694	61.4488
18.3766	363	18.3766	387	18.3766	324	18.3766	329		692.967	2669.11	692.967	1469.65	692.967	388.202	692.967	451.338		696.177	73.4095	696.177	66.5152	696.177	50.4664	696.177	61.2514
18.3983	380	18.3983	355	18.3983	354	18.3983	325		693.931	2702.44	693.931	1534.65	693.931	392.902	693.931	459.716		696.659	73.2452	696.659	66.2309	696.659	50.2213	696.659	61.0615
18.42	394	18.42	357	18.42	345	18.42	329		694.895	2734.98	694.895	1601.79	694.895	397.522	694.895	468.598		697.141	73.0811	697.141	65.9474	697.141	49.9779	697.141	60.873
18.4418	373	18.4418	401	18.4418	301	18.4418	358		695.86	2767.22	695.86	1672.48	695.86	402.243	695.86	478.027		697.623	72.9134	697.623	65.6592	697.623	49.7295	697.623	60.6808
18.4635	380	18.4635	382	18.4635	336	18.4635	324		696.824	2798.76	696.824	1744.16	696.824	406.897	696.824	487.698		698.105	72.742	698.105	65.3651	698.105	49.474	698.105	60.4832
18.4853	390	18.4853	357	18.4853	326	18.4853	318		697.788	2828.93	697.788	1812.25	697.788	411.241	697.788	497.033		698.587	72.5704	698.587	65.069	698.587	49.2154	698.587	60.2831
18.507	389	18.507	401	18.507	324	18.507	334		698.752	2857.75	698.752	1877.12	698.752	415.271	698.752	505.767		699.069	72.4042	699.069	64.7785	699.069	48.9615	699.069	60.0866
18.5287	375	18.5287	339	18.5287	334	18.5287	351		699.716	2885.12	699.717	1938.86	699.717	418.943	699.717	513.869		699.551	72.2474	699.551	64.5001	699.551	48.7192	699.551	59.8989
18.5505	376	18.5505	352	18.5505	325	18.5505	346		700.681	2911.74	700.681	1998.63	700.681	422.431	700.681	521.141		700.034	72.1004	700.034	64.2362	700.034	48.4909	700.034	59.7218
18.5722	410	18.5722	364	18.5722	309	18.5722	322		701.645	2937.96	701.645	2056.82	701.645	425.826	701.645	527.624		700.516	71.9597	700.516	63.9835	700.516	48.2729	700.516	59.5526
18.5939	417	18.5939	387	18.5939	324	18.5939	340		702.609	2962.86	702.609	2111.44	702.609	428.945	702.609	533.665		700.998	71.82	700.998	63.7352	700.998	48.0581	700.998	59.386
18.6156	417	18.6156	379	18.6156	341	18.6156	342		703.573	2986.42	703.573	2161.63	703.573	431.826	703.573	539.517		701.48	71.6775	701.48	63.4854	701.48	47.8399	701.48	59.2175
18.6374	394	18.6374	353	18.6374	387	18.6374	329		704.538	3009.85	704.538	2208.56	704.538	434.809	704.538	545.254		701.962	71.5328	701.962	63.2323	701.962	47.6165	701.962	59.0463
18.6591	377	18.6591	348	18.6591	333	18.6591	345		705.502	3033.11	705.502	2252.5	705.502	437.865	705.502	550.849		702.444	71.3899	702.444	62.9797	702.444	47.3916	702.444	58.876
18.6808	394	18.6808	383	18.6808	345	18.6808	327		706.466	3054.62	706.466	2292.79	706.466	440.661	706.466	556.707		702.926	71.2555	702.926	62.7347	702.926	47.1729	702.926	58.7128
18.7026	403	18.7026	389	18.7026	343	18.7026	357		707.43	3074.7	707.43	2329.43	707.43	443.253	707.43	562.698		703.408	71.1341	703.408	62.5034	703.408	46.9669	703.408	58.5619
18.7243	421	18.7243	350	18.7243	319	18.7243	331		708.395	3095.48	708.395	2363.45	708.395	446.057	708.395	568.325		703.89	71.0263	703.89	62.2875	703.89	46.7755	703.89	58.4241
18.7461	383	18.7461	363	18.7461	372	18.7461	327		709.359	3116.86	709.359	2394.46	709.359	449.035	709.359	573.558		704.373	70.9282	704.373	62.0826	704.373	46.5944	704.373	58.2955
18.7678	396	18.7678	369	18.7678	342	18.7678	318		710.323	3140.2	710.323	2423.25	710.323	452.585	710.323	578.682		704.855	70.8339	704.855	61.8813	704.855	46.4162	704.855	58.1692
18.7895	398	18.7895	388	18.7895	303	18.7895	358		711.287	3165.98	711.287	2450.34	711.287	456.845	711.287	583.644		705.337	70.7391	705.337	61.6769	705.337	46.2338	705.337	58.0393
18.8113	384	18.8113	396	18.8113	330	18.8113	332		712.251	3194.53	712.252	2474.6	712.252	462.016	712.252	588.043		705.819	70.6434	705.819	61.468	705.819	46.0455	705.819	57.904
18.833	423	18.833	386	18.833	338	18.833	301		713.216	3224.38	713.216	2496.17	713.216	467.581	713.216	592.102		706.301	70.5512	706.301	61.2585	706.301	45.8553	706.301	57.7667
18.8547	379	18.8547	377	18.8547	337	18.8547	356		714.18	3253.26	714.18	2515.3	714.18	472.744	714.18	596.166		706.783	70.4684	706.783	61.0563	706.783	45.6709	706.783	57.6333
18.8764	427	18.8764	373	18.8764	354	18.8764	311		715.144	3279.65	715.144	2530.73	715.144	477.076	715.144	600.023		707.265	70.3994	707.265	60.8682	707.265	45.4988	707.265	57.5094
18.8982	415	18.8982	337	18.8982	349	18.8982	324		716.109	3299.73	716.109	2538.98	716.109	479.483	716.109	603.198		707.747	70.344	707.747	60.6958	707.747	45.3409	707.747	57.3961
18.9199	385	18.9199	301	18.9199	349	18.9199	384		717.073	3314.91	717.073	2541.7	717.073	480.112	717.073	606.54		708.23	70.297	708.23	60.5348	708.23	45.1928	708.23	57.2903
18.9416	378	18.9416	358	18.9416	363	18.9416	382		718.037	3325.97	718.037	2539.64	718.037	479.182	718.037	610.185		708.712	70.2511	708.712	60.3769	708.712	45.0468	708.712	57.1856
18.9634	377	18.9634	343	18.9634	350	18.9634	333		719.001	3334.32	719.001	2533.71	719.001	477.453	719.001	613.392		709.194	70.1999	709.194	60.2148	709.194	44.8961	709.194	57.0769
18.9851	385	18.9851	360	18.9851	392	18.9851	368		719.965	3341.72	719.966	2525.14	719.966	475.7	719.966	615.663		709.676	70.1417	709.676	60.0458	709.676	44.7388	709.676	56.963
19.0068	434	19.0068	387	19.0068	395	19.0068	346		720.93	3349.86	720.93	2515.36	720.93	474.404	720.93	617.224		710.158	70.079	710.158	59.8734	710.158	44.5787	710.158	56.8475
19.0286	391	19.0286	360	19.0286	386	19.0286	350		721.894	3360.17	721.894	2505.34	721.894	473.989	721.894	618.207		710.64	70.017	710.64	59.7045	710.64	44.4234	710.64	56.7364
19.0503	421	19.0503	397	19.0503	376	19.0503	345		722.858	3372.18	722.858	2495.63	722.858	474.263	722.858	618.505		711.122	69.9599	711.122	59.5459	711.122	44.2794	711.122	56.6347
19.072	402	19.072	355	19.072	339	19.072	349		723.822	3385.16	723.822	2485.17	723.822	475.035	723.822	618.102		711.604	69.9082	711.604	59.3993	711.604	44.148	711.604	56.5431
19.0938	417	19.0938	414	19.0938	336	19.0938	362		724.787	3398.47	724.787	2472.54	724.787	476.136	724.787	616.928		712.086	69.8585	712.086	59.261	712.086	44.0249	712.086	56.4573
19.1155	408	19.1155	405	19.1155	332	19.1155	388		725.751	3411.48	725.751	2456.96	725.751	477.409	725.751	614.825		712.569	69.8051	712.569	59.1239	712.569	43.9021	712.569	56.3702
19.1372	470	19.1372	309	19.1372	377	19.1372	364		726.715	3423.87	726.715	2438.05	726.715	478.763	726.715	611.59		713.051	69.7441	713.051	58.9816	713.051	43.7728	713.051	56.276
19.159	432	19.159	377	19.159	377	19.159	321		727.679	3435.57	727.679	2415.81	727.679	480.187	727.679	607.127		713.533	69.6753	713.533	58.8322	713.533	43.635	713.533	56.173
19.1807	439	19.1807	409	19.1807	358	19.1807	329		728.644	3446.36	728.644	2387.08	728.644	482.227	728.644	600.312		714.015	69.6029	714.015	58.6794	714.015	43.4929	714.015	56.0647
19.2024	440	19.2024	392	19.2024	379	19.2024	355		729.608	3456.5	729.608	2355.3	729.608	484.26	729.608	592.613		714.497	69.533	714.497	58.5303	714.497	43.3539	714.497	55.9576
19.2242	442	19.2242	391	19.2242	376	19.2242	379		730.572	3465.8	730.572	2321.16	730.572	486.048	730.572	584.432		714.979	69.47	714.979	58.3907	714.979	43.2242	714.979	55.8575
19.2459	498	19.2459	371	19.2459	350	19.2459	316		731.536	3474.25	731.536	2284.91	731.536	487.536	731.536	576.098		715.461	69.4136	715.461	58.2612	715.461	43.1055	715.461	55.7661
19.2676	422	19.2676	405	19.2676	386	19.2676	364		732.5	3481.97	732.5	2246.64	732.5	488.757	732.5	567.811		715.943	69.3591	715.943	58.1369	715.943	42.9932	715.943	55.6803
19.2894	477	19.2894	413	19.2894	362	19.2894	368		733.465	3488.98	733.465	2206.01	733.465	489.719	733.465	559.492		716.426	69.2994	716.426	58.0093	716.426	42.8798	716.426	55.594
19.3111	438	19.3111	398	19.3111	369	19.3111	353		734.429	3493.52	734.429	2154.38	734.429	490.044	734.429	549.16		716.908	69.2286	716.908	57.8712	716.908	42.7589	716.908	55.5021
19.3328	429	19.3328	409	19.3328	378	19.3328	362		735.393	3497.72	735.393	2103.98	735.393	490.154	735.393	539.397		717.39	69.1454	717.39	57.7202	717.39	42.6292	717.39	55.403
19.3546	400	19.3546	405	19.3546	418	19.3546	384		736.357	3501.61	736.357	2055.32	736.357	490.051	736.357	530.135		717.872	69.053	717.872	57.5601	717.872	42.4952	717.872	55.3001
19.3763	430	19.3763	425	19.3763	411	19.3763	391		737.322	3503.65	737.322	2007.49	737.322	489.32	737.322	521.141		718.354	68.9574	718.354	57.3982	718.354	42.3643	718.354	55.1989
19.398	471	19.398	428	19.398	371	19.398	358		738.286	3502.7	738.286	1959.67	738.286	487.596	738.286	512.283		718.836	68.8638	718.836	57.241	718.836	42.2425	718.836	55.1041
19.4198	479	19.4198	423	19.4198	389	19.4198	367		739.25	3498.41	739.25	1911.91	739.25	484.619	739.25	503.648		719.318	68.7738	719.318	57.0904	719.318	42.1302	719.318	55.0163
19.4415	478	19.4415	411	19.4415	413	19.4415	375		740.214	3490.12	740.214	1863.52	740.214	479.694	740.214	495.176		719.8	68.6843	719.8	56.9423	719.8	42.0216	719.8	54.9313
19.4632	468	19.4632	431	19.4632	440	19.4632	411		741.178	3482.45	741.179	1818.27	741.179	475.334	741.179	487.301		720.283	68.5901	720.283	56.7891	720.283	41.9075	720.283	54.8425
19.485	476	19.485	450	19.485	428	19.485	392		742.143	3478.01	742.143	1777.59	742.143	472.201	742.143	480.09		720.764	68.4871	720.764	56.6244	720.764	41.781	720.764	54.7448
19.5067	515	19.5067	448	19.5067	418	19.5067	374		743.107	3480.27	743.107	1743.4	743.107	471.218	743.107	473.54		721.247	68.3752	721.247	56.4469	721.247	41.6414	721.247	54.6377
19.5284	479	19.5284	467	19.5284	367	19.5284	419		744.071	3489.83	744.071	1716.04	744.071	472.891	744.071	467.584		721.729	68.2582	721.729	56.2613	721.729	41.4947	721.729	54.5262
19.5502	480	19.5502	457	19.5502	396	19.5502	338		745.035	3505.45	745.035	1694.46	745.035	477.271	745.035	462.112		722.211	68.1422	722.211	56.0751	722.211	41.3503	722.211	54.4174
19.5719	471	19.5719	441	19.5719	396	19.5719	401		746	3525.72	746	1677.64	746	483.998	746	457.155		722.693	68.0314	722.693	55.8944	722.693	41.2158	722.693	54.317
19.5936	455	19.5936	437	19.5936	417	19.5936	362		746.964	3550.21	746.964	1666.23	746.964	491.137	746.964	453.282		723.175	67.9261	723.175	55.7197	723.175	41.0927	723.175	54.2256
19.6154	461	19.6154	480	19.6154	401	19.6154	361		747.928	3572.57	747.928	1656.21	747.928	497.031	747.928	450.617		723.657	67.8226	723.657	55.5461	723.657	40.976	723.657	54.1386
19.6371	486	19.6371	468	19.6371	367	19.6371	370		748.892	3589.47	748.893	1645.47	748.893	500.813	748.893	449.256		724.139	67.7155	724.139	55.3658	724.139	40.857	724.139	54.0489
19.6588	459	19.6588	442	19.6588	405	19.6588	374		749.857	3601.28	749.857	1634.7	749.857	501.887	749.857	449.07		724.621	67.6018	724.621	55.1724	724.621	40.7287	724.621	53.9504
19.6806	456	19.6806	445	19.6806	365	19.6806	341		750.821	3609.46	750.821	1624.9	750.821	500.544	750.821	449.949		725.104	67.4827	725.104	54.9656	725.104	40.5897	725.104	53.842
19.7023	447	19.7023	408	19.7023	381	19.7023	356		751.785	3615.6	751.785	1616.65	751.785	497.95	751.785	451.922		725.586	67.3645	725.586	54.7508	725.586	40.4451	725.586	53.7281
19.724	467	19.724	423	19.724	351	19.724	361		752.749	3621.77	752.749	1610.79	752.749	495.82	752.749	455.12		726.068	67.2549	726.068	54.5372	726.068	40.3037	726.068	53.6161
19.7458	430	19.7458	405	19.7458	374	19.7458	374		753.714	3633.96	753.714	1610.99	753.714	495.789	753.714	459.175		726.55	67.16	726.55	54.3328	726.55	40.1731	726.55	53.5126
19.7675	416	19.7675	437	19.7675	369	19.7675	350		754.678	3652.68	754.678	1617.14	754.678	497.921	754.678	463.815		727.032	67.0807	727.032	54.1402	727.032	40.0555	727.032	53.4198
19.7892	433	19.7892	384	19.7892	367	19.7892	389		755.642	3677.85	755.642	1628.94	755.642	502.586	755.642	469.416		727.514	67.0127	727.514	53.9562	727.514	39.9468	727.514	53.3348
19.811	439	19.811	404	19.811	382	19.811	377		756.606	3708.22	756.606	1645.79	756.606	509.283	756.606	475.915		727.996	66.9493	727.996	53.7743	727.996	39.8393	727.996	53.2519
19.8327	446	19.8327	425	19.8327	388	19.8327	384		757.571	3742.2	757.571	1666.99	757.571	517.16	757.571	483.137		728.478	66.885	728.478	53.5899	728.478	39.7268	728.478	53.1661
19.8544	423	19.8544	410	19.8544	385	19.8544	324		758.535	3778.19	758.535	1691.77	758.535	525.58	758.535	491.098		728.961	66.8193	728.961	53.404	728.961	39.6086	728.961	53.0772
19.8762	442	19.8762	364	19.8762	371	19.8762	372		759.499	3814.53	759.499	1719.53	759.499	534.105	759.499	500.228		729.443	66.7568	729.443	53.2235	729.443	39.4902	729.443	52.9895
19.8979	426	19.8979	373	19.8979	400	19.8979	358		760.463	3851.57	760.463	1750.26	760.463	542.83	760.463	510.456		729.925	66.7049	729.925	53.0587	729.925	39.3809	729.925	52.9105
19.9196	410	19.9196	368	19.9196	374	19.9196	355		761.427	3886.26	761.428	1780.44	761.428	551.497	761.428	520.31		730.407	66.6694	730.407	52.9178	730.407	39.2882	730.407	52.846
19.9414	400	19.9414	390	19.9414	347	19.9414	361		762.392	3921.23	762.392	1813.01	762.392	560.324	762.392	530.952		730.889	66.652	730.889	52.8028	730.889	39.2142	730.889	52.7972
19.9631	418	19.9631	360	19.9631	344	19.9631	353		763.356	3958.37	763.356	1850.15	763.356	569.415	763.356	543.26		731.371	66.6492	731.371	52.7092	731.371	39.154	731.371	52.7601
19.9848	423	19.9848	388	19.9848	359	19.9848	332		764.32	3997.74	764.32	1892.11	764.32	578.738	764.32	557.334		731.853	66.6547	731.853	52.6288	731.853	39.0995	731.853	52.7279
20.0066	420	20.0066	391	20.0066	350	20.0066	320		765.284	4038.4	765.284	1938.42	765.284	588.026	765.284	573.107		732.335	66.6633	732.335	52.555	732.335	39.0439	732.335	52.6951
20.0283	441	20.0283	379	20.0283	380	20.0283	347		766.249	4080.76	766.249	1988.61	766.249	597.234	766.249	590.866		732.817	66.6742	732.817	52.487	732.817	38.9861	732.817	52.6605
20.05	419	20.05	340	20.05	364	20.05	349		767.213	4126.43	767.213	2038.42	767.213	606.372	767.213	610.517		733.3	66.6912	733.3	52.4302	733.3	38.9316	733.3	52.6284
20.0718	414	20.0718	384	20.0718	363	20.0718	325		768.177	4173.75	768.177	2093.89	768.177	615.725	768.177	631.83		733.782	66.7208	733.782	52.3935	733.782	38.8892	733.782	52.6059
20.0935	412	20.0935	398	20.0935	312	20.0935	320		769.141	4222.34	769.141	2157.3	769.141	625.461	769.141	654.674		734.264	66.7678	734.264	52.3836	734.264	38.866	734.264	52.5988
20.1152	411	20.1152	375	20.1152	365	20.1152	314		770.106	4272.53	770.106	2228.8	770.106	635.67	770.106	679.061		734.746	66.8331	734.746	52.4016	734.746	38.8637	734.746	52.6081
20.1369	435	20.1369	368	20.1369	330	20.1369	332		771.07	4324.24	771.07	2308.2	771.07	646.37	771.07	704.975		735.228	66.9126	735.228	52.442	735.228	38.877	735.228	52.6297
20.1587	406	20.1587	353	20.1587	374	20.1587	346		772.034	4376.16	772.034	2394.05	772.034	657.706	772.034	732.258		735.71	66.9994	735.71	52.496	735.71	38.8971	735.71	52.6566
20.1804	407	20.1804	346	20.1804	345	20.1804	320		772.998	4428.35	772.998	2485.61	772.998	669.844	772.998	760.74		736.192	67.088	736.192	52.5568	736.192	38.9166	736.192	52.6831
20.2021	381	20.2021	333	20.2021	328	20.2021	319		773.962	4483.8	773.962	2587.67	773.962	682.379	773.962	791.107		736.674	67.1767	736.674	52.6235	736.674	38.9338	736.674	52.708
20.2239	443	20.2239	387	20.2239	346	20.2239	360		774.927	4543.85	774.927	2701.63	774.927	695.495	774.927	823.446		737.157	67.2683	737.157	52.7016	737.157	38.9533	737.157	52.7352
20.2456	397	20.2456	400	20.2456	357	20.2456	347		775.891	4609.65	775.891	2828.45	775.891	709.481	775.891	857.784		737.639	67.3678	737.639	52.7995	737.639	38.9834	737.639	52.7717
20.2674	427	20.2674	350	20.2674	343	20.2674	349		776.855	4682.12	776.855	2968.05	776.855	724.591	776.855	894.089		738.121	67.4792	738.121	52.9236	738.121	39.0309	738.121	52.8228
20.2891	397	20.2891	392	20.2891	355	20.2891	334		777.819	4763.1	777.819	3119.96	777.819	741.3	777.819	932.843		738.603	67.6023	738.603	53.0742	738.603	39.0972	738.603	52.8895
20.3108	413	20.3108	354	20.3108	353	20.3108	356		778.784	4852.06	778.784	3287.93	778.784	759.303	778.784	974.335		739.085	67.7329	739.085	53.2448	739.085	39.1773	739.085	52.9677
20.3326	417	20.3326	363	20.3326	343	20.3326	354		779.748	4942.83	779.748	3468.27	779.748	777.152	779.748	1017.19		739.567	67.8649	739.567	53.4257	739.567	39.2631	739.567	53.0506
20.3543	359	20.3543	357	20.3543	344	20.3543	328		780.712	5034.46	780.712	3660.03	780.712	794.61	780.712	1061.35		740.049	67.9936	740.049	53.609	740.049	39.3479	740.049	53.1325
20.376	435	20.376	369	20.376	360	20.376	323		781.676	5127.04	781.676	3863.78	781.676	811.68	781.676	1107.01		740.531	68.1186	740.531	53.7928	740.531	39.4304	740.531	53.2124
20.3977	383	20.3977	389	20.3977	353	20.3977	354		782.641	5220.69	782.641	4086.7	782.641	828.238	782.641	1155.33		741.013	68.2437	741.013	53.9814	741.013	39.5153	741.013	53.294
20.4195	419	20.4195	397	20.4195	385	20.4195	322		783.605	5315.46	783.605	4338.19	783.605	844.112	783.605	1207.78		741.496	68.3751	741.496	54.1822	741.496	39.6107	741.496	53.3838
20.4412	395	20.4412	392	20.4412	354	20.4412	344		784.569	5411.12	784.569	4599.47	784.569	859.591	784.569	1261.39		741.978	68.5171	741.978	54.4011	741.978	39.7229	741.978	53.487
20.4629	432	20.4629	368	20.4629	336	20.4629	316		785.533	5506.71	785.533	4856.61	785.533	874.714	785.533	1313.89		742.46	68.6701	742.46	54.6385	742.46	39.8528	742.46	53.6042
20.4847	421	20.4847	374	20.4847	339	20.4847	344		786.497	5600.99	786.498	5108.83	786.498	889.222	786.498	1365.51		742.942	68.8299	742.942	54.8885	742.942	39.9951	742.942	53.731
20.5064	366	20.5064	347	20.5064	312	20.5064	335		787.462	5693.62	787.462	5355.7	787.462	903.037	787.462	1416.3		743.424	68.9898	743.424	55.1427	743.424	40.1417	743.424	53.8602
20.5281	413	20.5281	352	20.5281	342	20.5281	315		788.426	5788.31	788.426	5617.55	788.426	917.013	788.426	1469.77		743.906	69.1445	743.906	55.3943	743.906	40.2857	743.906	53.9861
20.5499	377	20.5499	344	20.5499	329	20.5499	327		789.39	5886.01	789.39	5898.77	789.39	931.399	789.39	1526.59		744.388	69.2927	744.388	55.6422	744.388	40.426	744.388	54.107
20.5716	385	20.5716	326	20.5716	329	20.5716	333		790.354	5979.87	790.355	6157.78	790.355	944.61	790.355	1579.61		744.87	69.4373	744.87	55.891	744.87	40.5672	744.87	54.2264
20.5933	397	20.5933	363	20.5933	311	20.5933	361		791.319	6068.91	791.319	6384.71	791.319	956.422	791.319	1626.84		745.352	69.5836	745.352	56.1479	745.352	40.7171	745.352	54.3504
20.6151	442	20.6151	359	20.6151	336	20.6151	341		792.283	6154.17	792.283	6583.2	792.283	967.075	792.283	1668.68		745.835	69.7362	745.835	56.4186	745.835	40.8817	745.835	54.4841
20.6368	391	20.6368	349	20.6368	332	20.6368	316		793.247	6235.87	793.247	6754.92	793.247	976.346	793.247	1705.52		746.317	69.8959	746.317	56.7028	746.317	41.062	746.317	54.6288
20.6585	435	20.6585	359	20.6585	324	20.6585	331		794.211	6318.42	794.211	6907.34	794.211	983.492	794.211	1738.74		746.799	70.0599	746.799	56.995	746.799	41.2529	746.799	54.7813
20.6803	411	20.6803	364	20.6803	327	20.6803	322		795.176	6399.54	795.176	7036.56	795.176	989.099	795.176	1767.58		747.281	70.2229	747.281	57.2868	747.281	41.4466	747.281	54.9359
20.702	414	20.702	391	20.702	300	20.702	341		796.14	6472.97	796.14	7132.05	796.14	994.578	796.14	1789.95		747.763	70.3809	747.763	57.5716	747.763	41.6368	747.763	55.0884
20.7237	410	20.7237	375	20.7237	287	20.7237	320		797.104	6539.45	797.104	7194.53	797.104	1000.09	797.104	1805.89		748.245	70.533	748.245	57.8483	748.245	41.8225	748.245	55.2381
20.7455	393	20.7455	338	20.7455	345	20.7455	345		798.068	6598.6	798.068	7218.55	798.068	1005.89	798.068	1814.12		748.727	70.682	748.727	58.1217	748.727	42.0083	748.727	55.3887
20.7672	423	20.7672	346	20.7672	324	20.7672	355		799.033	6650.88	799.033	7197.25	799.033	1011.75	799.033	1813.25		749.21	70.8325	749.21	58.399	749.21	42.2015	749.21	55.5459
20.7889	405	20.7889	383	20.7889	349	20.7889	319		799.997	6695.67	799.997	7124.81	799.997	1017.55	799.997	1802.11		749.692	70.9884	749.692	58.6861	749.692	42.4079	749.692	55.7142
20.8107	411	20.8107	358	20.8107	341	20.8107	303		800.961	6734.01	800.961	7022.95	800.961	1023.47	800.961	1785.18		750.174	71.1499	750.174	58.9835	750.174	42.6281	750.174	55.8938
20.8324	406	20.8324	347	20.8324	325	20.8324	314		801.925	6766.76	801.925	6909	801.925	1029.65	801.925	1766.06		750.656	71.3139	750.656	59.2867	750.656	42.8576	750.656	56.0806
20.8541	413	20.8541	359	20.8541	363	20.8541	337		802.889	6793.95	802.889	6783.19	802.889	1036.13	802.889	1744.92		751.138	71.4756	751.138	59.5881	751.138	43.0889	751.138	56.2684
20.8759	398	20.8759	349	20.8759	358	20.8759	345		803.854	6815.67	803.854	6645.14	803.854	1043.02	803.854	1721.87		751.62	71.6313	751.62	59.8819	751.62	43.3162	751.62	56.4525
20.8976	416	20.8976	367	20.8976	314	20.8976	333		804.818	6829.29	804.818	6460.72	804.818	1049.73	804.818	1691.58		752.102	71.7805	752.102	60.167	752.102	43.5389	752.102	56.632
20.9193	357	20.9193	368	20.9193	357	20.9193	342		805.782	6836.37	805.782	6252.19	805.782	1056.48	805.782	1657.38		752.584	71.9263	752.584	60.4473	752.584	43.7614	752.584	56.8105
20.9411	360	20.9411	400	20.9411	357	20.9411	354		806.746	6837.96	806.746	6046.91	806.746	1063.62	806.746	1623.51		753.066	72.0735	753.066	60.7295	753.066	43.9909	753.066	56.9934
20.9628	405	20.9628	331	20.9628	307	20.9628	344		807.711	6834.13	807.711	5855.49	807.711	1071.2	807.711	1591.22		753.548	72.2252	753.548	61.0187	753.548	44.2326	753.548	57.185
20.9845	411	20.9845	370	20.9845	303	20.9845	344		808.675	6824.62	808.675	5677.76	808.675	1079.16	808.675	1560		754.031	72.3817	754.031	61.3155	754.031	44.4872	754.031	57.3857
21.0063	397	21.0063	332	21.0063	345	21.0063	313		809.639	6809.29	809.639	5513.1	809.639	1087.48	809.639	1529.56		754.513	72.5394	754.513	61.616	754.513	44.7499	754.513	57.592
21.028	375	21.028	363	21.028	337	21.028	331		810.603	6784.76	810.603	5353.81	810.603	1095.51	810.603	1499.51		754.995	72.693	754.995	61.9137	754.995	45.0135	754.995	57.7983
21.0497	381	21.0497	356	21.0497	328	21.0497	341		811.568	6753.94	811.568	5211.02	811.568	1103.91	811.568	1471.4		755.477	72.8383	755.477	62.2038	755.477	45.2726	755.477	58.0002
21.0715	378	21.0715	380	21.0715	345	21.0715	319		812.532	6718.66	812.532	5087.45	812.532	1113.08	812.532	1445.78		755.959	72.9748	755.959	62.4858	755.959	45.5262	755.959	58.1973
21.0932	368	21.0932	381	21.0932	364	21.0932	368		813.496	6676.56	813.496	4982.04	813.496	1122.46	813.496	1423.38		756.441	73.105	756.441	62.7639	756.441	45.7786	756.441	58.3929
21.1149	376	21.1149	393	21.1149	334	21.1149	362		814.46	6626.16	814.46	4894.03	814.46	1131.59	814.46	1404.6		756.923	73.2342	756.923	63.0442	756.923	46.0365	756.923	58.5921
21.1367	394	21.1367	366	21.1367	355	21.1367	371		815.424	6566.76	815.425	4829.68	815.425	1141.26	815.425	1390.45		757.405	73.3666	757.405	63.3316	757.405	46.3051	757.405	58.7989
21.1584	450	21.1584	393	21.1584	311	21.1584	344		816.389	6498.69	816.389	4808.26	816.389	1153.91	816.389	1383.92		757.888	73.5036	757.888	63.6267	757.888	46.585	757.888	59.0136
21.1801	395	21.1801	398	21.1801	336	21.1801	346		817.353	6425.01	817.353	4797.34	817.353	1165.48	817.353	1378.98		758.37	73.6435	758.37	63.9252	758.37	46.8722	758.37	59.2328
21.2019	445	21.2019	385	21.2019	343	21.2019	358		818.317	6348.75	818.317	4792.37	818.317	1176.08	818.317	1374.19		758.852	73.7828	758.852	64.221	758.852	47.1602	758.852	59.4511
21.2236	436	21.2236	397	21.2236	321	21.2236	348		819.281	6275.82	819.282	4797.5	819.282	1187.15	819.282	1369.55		759.334	73.9184	759.334	64.5091	759.334	47.444	759.334	59.6645
21.2453	375	21.2453	400	21.2453	371	21.2453	323		820.246	6206.66	820.246	4815	820.246	1199.06	820.246	1365.24		759.816	74.0499	759.816	64.7886	759.816	47.7231	759.816	59.8725
21.2671	398	21.2671	396	21.2671	329	21.2671	367		821.21	6140.36	821.21	4855.36	821.21	1211.96	821.21	1361.99		760.298	74.1794	760.298	65.0631	760.298	48.0015	760.298	60.0783
21.2888	438	21.2888	403	21.2888	392	21.2888	349		822.174	6075.32	822.174	4922.92	822.174	1225.68	822.174	1360.05		760.78	74.3107	760.78	65.3384	760.78	48.285	760.78	60.2867
21.3105	423	21.3105	363	21.3105	372	21.3105	344		823.138	6010.14	823.138	4982.16	823.138	1238.57	823.138	1357.06		761.262	74.4465	761.262	65.6191	761.262	48.5778	761.262	60.5016
21.3323	454	21.3323	380	21.3323	377	21.3323	343		824.103	5939.85	824.103	5027.75	824.103	1249.24	824.103	1352.39		761.745	74.5867	761.745	65.9059	761.745	48.8802	761.745	60.7235
21.354	429	21.354	373	21.354	400	21.354	342		825.067	5859.65	825.067	5056.64	825.067	1256.33	825.067	1345.84		762.227	74.7285	762.227	66.1952	762.227	49.1881	762.227	60.9494
21.3757	458	21.3757	370	21.3757	378	21.3757	407		826.031	5769.54	826.031	5071.46	826.031	1260.36	826.031	1337.88		762.709	74.8675	762.709	66.4815	762.709	49.4956	762.709	61.1748
21.3975	402	21.3975	368	21.3975	409	21.3975	331		826.995	5669.87	826.995	5074.77	826.995	1261.87	826.995	1328.93		763.191	75.0006	763.191	66.7602	763.191	49.7979	763.191	61.3962
21.4192	463	21.4192	354	21.4192	402	21.4192	298		827.96	5563.88	827.96	5065.72	827.96	1261.02	827.96	1318.67		763.673	75.1273	763.673	67.0307	763.673	50.0949	763.673	61.6136
21.4409	417	21.4409	423	21.4409	383	21.4409	342		828.924	5457.27	828.924	5041.42	828.924	1257.8	828.924	1306.3		764.155	75.2503	764.155	67.2964	764.155	50.39	764.155	61.8301
21.4627	411	21.4627	395	21.4627	368	21.4627	385		829.888	5353.99	829.888	5005.01	829.888	1253.35	829.888	1291.98		764.637	75.3737	764.637	67.5625	764.637	50.6892	764.637	62.0502
21.4844	416	21.4844	432	21.4844	365	21.4844	356		830.852	5258.58	830.852	4959.25	830.852	1248.97	830.852	1275.66		765.119	75.5007	765.119	67.8337	765.119	50.9965	765.119	62.2774
21.5061	436	21.5061	428	21.5061	409	21.5061	355		831.817	5169.88	831.817	4899.49	831.817	1243.38	831.817	1257.32		765.601	75.6322	765.601	68.1109	765.601	51.3123	765.601	62.5115
21.5279	442	21.5279	409	21.5279	366	21.5279	345		832.781	5085.63	832.781	4826	832.781	1236.44	832.781	1237.01		766.083	75.7657	766.083	68.3914	766.083	51.633	766.083	62.749
21.5496	435	21.5496	444	21.5496	423	21.5496	366		833.745	5003.1	833.745	4741.89	833.745	1228.48	833.745	1214.99		766.566	75.8977	766.566	68.6703	766.566	51.9528	766.566	62.9848
21.5713	481	21.5713	406	21.5713	383	21.5713	366		834.709	4918.44	834.709	4647.47	834.709	1219.09	834.709	1191.36		767.048	76.025	767.048	68.9437	767.048	52.2677	767.048	63.2152
21.5931	457	21.5931	427	21.5931	406	21.5931	371		835.673	4827.89	835.673	4539.18	835.673	1206.95	835.673	1166.16		767.53	76.1472	767.53	69.2106	767.53	52.5771	767.53	63.4396
21.6148	450	21.6148	397	21.6148	401	21.6148	353		836.638	4728.44	836.638	4413.59	836.638	1191.02	836.638	1139.18		768.012	76.2665	768.012	69.4736	768.012	52.8843	768.012	63.6608
21.6365	472	21.6365	403	21.6365	370	21.6365	363		837.602	4617.29	837.602	4257.59	837.602	1171.16	837.602	1108.46		768.494	76.387	768.494	69.7368	768.494	53.1944	768.494	63.8834
21.6582	424	21.6582	375	21.6582	380	21.6582	387		838.566	4502.63	838.566	4090.47	838.566	1149.19	838.566	1076.24		768.976	76.5124	768.976	70.004	768.976	53.5113	768.976	64.1111
21.68	458	21.68	398	21.68	392	21.68	324		839.53	4388.26	839.53	3920.56	839.53	1126	839.53	1043.34		769.458	76.6444	769.458	70.2762	769.458	53.8353	769.458	64.3448
21.7017	442	21.7017	397	21.7017	363	21.7017	312		840.495	4279.11	840.495	3754.1	840.495	1103.11	840.495	1010.18		769.94	76.7825	769.94	70.551	769.94	54.1632	769.94	64.5818
21.7234	470	21.7234	379	21.7234	357	21.7234	332		841.459	4178.38	841.459	3593.88	841.459	1081.65	841.459	976.851		770.423	76.9248	770.423	70.8248	770.423	54.4903	770.423	64.8184
21.7452	449	21.7452	384	21.7452	357	21.7452	335		842.423	4086.16	842.423	3438.88	842.423	1061.61	842.423	943.1		770.905	77.0699	770.905	71.0946	770.905	54.8129	770.905	65.0512
21.7669	388	21.7669	421	21.7669	403	21.7669	364		843.387	4001.08	843.387	3280.04	843.387	1041.41	843.387	906.756		771.387	77.218	771.387	71.3598	771.387	55.1308	771.387	65.2797
21.7887	428	21.7887	381	21.7887	370	21.7887	364		844.351	3921.52	844.352	3127.36	844.352	1021.99	844.352	871.064		771.869	77.3707	771.869	71.6225	771.869	55.4471	771.869	65.5059
21.8104	419	21.8104	408	21.8104	365	21.8104	336		845.316	3844.42	845.316	2979.3	845.316	1002.64	845.316	836.264		772.351	77.5302	772.351	71.8857	772.351	55.766	772.351	65.7336
21.8321	450	21.8321	379	21.8321	345	21.8321	380		846.28	3766.4	846.28	2833.48	846.28	982.115	846.28	802.227		772.833	77.697	772.833	72.1517	772.833	56.0909	772.833	65.9655
21.8539	439	21.8539	393	21.8539	381	21.8539	307		847.244	3686.28	847.244	2688.86	847.244	959.982	847.244	768.778		773.315	77.8695	773.315	72.4201	773.315	56.4216	773.315	66.2022
21.8756	429	21.8756	374	21.8756	400	21.8756	311		848.208	3605.09	848.208	2545.88	848.208	936.324	848.208	735.943		773.797	78.0434	773.797	72.6882	773.797	56.7549	773.797	66.4412
21.8973	383	21.8973	362	21.8973	368	21.8973	357		849.173	3523.62	849.173	2403.69	849.173	911.02	849.173	703.52		774.279	78.2142	774.279	72.9526	774.279	57.0862	774.279	66.6792
21.919	427	21.919	354	21.919	383	21.919	341		850.137	3443	850.137	2267.91	850.137	885.559	850.137	672.51		774.762	78.3782	774.762	73.2112	774.762	57.4122	774.762	66.9133
21.9408	383	21.9408	362	21.9408	354	21.9408	355		851.101	3365.06	851.101	2139.79	851.101	860.608	851.101	643.135		775.244	78.5346	775.244	73.4642	775.244	57.7325	775.244	67.1433
21.9625	386	21.9625	381	21.9625	364	21.9625	363		852.065	3291.31	852.065	2019.79	852.065	836.775	852.065	615.609		775.726	78.6851	775.726	73.7148	775.726	58.0498	775.726	67.3713
21.9842	372	21.9842	368	21.9842	311	21.9842	322		853.03	3221.52	853.03	1908.56	853.03	814.005	853.03	589.876		776.208	78.8326	776.208	73.9665	776.208	58.3684	776.208	67.6002
22.006	388	22.006	374	22.006	333	22.006	298		853.994	3155.27	853.994	1806.76	853.994	792.188	853.994	565.764		776.69	78.9794	776.69	74.2217	776.69	58.6911	776.69	67.8324
22.0277	415	22.0277	351	22.0277	366	22.0277	335		854.958	3091.99	854.958	1713.09	854.958	771.096	854.958	543.043		777.172	79.1259	777.172	74.4803	777.172	59.0183	777.172	68.0681
22.0494	401	22.0494	360	22.0494	334	22.0494	371		855.922	3031.76	855.922	1624.71	855.922	750.607	855.922	521.811		777.654	79.2705	777.654	74.7394	777.654	59.3471	777.654	68.3048
22.0712	404	22.0712	397	22.0712	350	22.0712	337		856.886	2973.83	856.887	1541.32	856.887	730.39	856.887	501.798		778.136	79.4105	778.136	74.9954	778.136	59.6737	778.136	68.5395
22.0929	428	22.0929	364	22.0929	316	22.0929	325		857.851	2917.46	857.851	1462.43	857.851	710.191	857.851	482.725		778.619	79.5442	778.619	75.2458	778.619	59.995	778.619	68.7698
22.1146	398	22.1146	360	22.1146	339	22.1146	334		858.815	2863.81	858.815	1388.88	858.815	690.159	858.815	465.338		779.101	79.6715	779.101	75.4905	779.101	60.3106	779.101	68.9955
22.1364	411	22.1364	342	22.1364	300	22.1364	299		859.779	2812.87	859.779	1320.62	859.779	670.363	859.779	449.587		779.583	79.7942	779.583	75.7315	779.583	60.6227	779.583	69.2189
22.1581	423	22.1581	345	22.1581	322	22.1581	300		860.744	2763.92	860.744	1256.8	860.744	650.869	860.744	434.892		780.065	79.9148	780.065	75.9716	780.065	60.9343	780.065	69.443
22.1798	401	22.1798	392	22.1798	304	22.1798	318		861.708	2716.42	861.708	1196.79	861.708	631.779	861.708	420.754		780.547	80.0348	780.547	76.2124	780.547	61.2478	780.547	69.67
22.2016	385	22.2016	353	22.2016	323	22.2016	371		862.672	2670.31	862.672	1140.42	862.672	613.067	862.672	407.166		781.029	80.1543	781.029	76.453	781.029	61.563	781.029	69.8999
22.2233	409	22.2233	336	22.2233	355	22.2233	339		863.636	2625.81	863.636	1088.23	863.636	594.805	863.636	394.208		781.511	80.2712	781.511	76.6903	781.511	61.8774	781.511	70.1303
22.245	383	22.245	378	22.245	314	22.245	335		864.6	2582.26	864.601	1043.37	864.601	576.721	864.601	381.385		781.993	80.3831	781.993	76.9207	781.993	62.1873	781.993	70.3578
22.2668	387	22.2668	377	22.2668	362	22.2668	337		865.565	2540.34	865.565	1002.67	865.565	559.104	865.565	369.169		782.476	80.4886	782.476	77.142	782.476	62.4902	782.476	70.5798
22.2885	394	22.2885	328	22.2885	325	22.2885	322		866.529	2500.34	866.529	964.125	866.529	542.083	866.529	357.82		782.958	80.5882	782.958	77.3539	782.958	62.7858	782.958	70.7957
22.3102	386	22.3102	356	22.3102	313	22.3102	305		867.493	2462.76	867.493	927.183	867.493	525.84	867.493	347.584		783.44	80.6842	783.44	77.5588	783.44	63.0758	783.44	71.0069
22.332	436	22.332	365	22.332	319	22.332	345		868.457	2427.99	868.457	892.062	868.457	510.519	868.457	338.627		783.922	80.7797	783.922	77.7593	783.922	63.363	783.922	71.2158
22.3537	450	22.3537	366	22.3537	384	22.3537	358		869.422	2396.13	869.422	858.67	869.422	496.133	869.422	331.011		784.404	80.8762	784.404	77.9573	784.404	63.6493	784.404	71.4247
22.3754	364	22.3754	351	22.3754	335	22.3754	345		870.386	2368.55	870.386	826.571	870.386	483.004	870.386	325.423		784.886	80.9738	784.886	78.1523	784.886	63.9346	784.886	71.6335
22.3972	391	22.3972	393	22.3972	351	22.3972	287		871.35	2343.05	871.35	796.27	871.35	470.569	871.35	320.755		785.368	81.07	785.368	78.3417	785.368	64.2165	785.368	71.8407
22.4189	377	22.4189	367	22.4189	368	22.4189	288		872.314	2318.89	872.314	767.662	872.314	458.615	872.314	316.671		785.85	81.1619	785.85	78.5222	785.85	64.492	785.85	72.0437
22.4406	413	22.4406	357	22.4406	354	22.4406	357		873.279	2295.71	873.279	740.524	873.279	447.005	873.279	312.882		786.332	81.2473	786.332	78.6918	786.332	64.7589	786.332	72.2403
22.4624	388	22.4624	357	22.4624	328	22.4624	326		874.243	2273.62	874.243	714.978	874.243	435.784	874.243	309.304		786.815	81.3258	786.815	78.8506	786.815	65.0169	786.815	72.4301
22.4841	393	22.4841	326	22.4841	351	22.4841	363		875.207	2253.1	875.207	691.351	875.207	424.958	875.207	305.786		787.297	81.3991	787.297	79.0007	787.297	65.268	787.297	72.6143
22.5058	373	22.5058	385	22.5058	348	22.5058	353		876.171	2235.11	876.171	670.419	876.171	414.576	876.171	302.049		787.779	81.4697	787.779	79.1451	787.779	65.5144	787.779	72.795
22.5276	364	22.5276	341	22.5276	345	22.5276	336		877.135	2217.13	877.135	650.328	877.135	404.513	877.135	299.118		788.261	81.5394	788.261	79.2857	788.261	65.758	788.261	72.9739
22.5493	393	22.5493	334	22.5493	353	22.5493	317		878.1	2198.93	878.1	630.96	878.1	394.69	878.1	297.113		788.743	81.6084	788.743	79.4226	788.743	65.9987	788.743	73.1512
22.571	367	22.571	392	22.571	319	22.571	330		879.064	2180.03	879.064	611.965	879.064	384.902	879.064	296.091		789.225	81.6751	789.225	79.554	789.225	66.2349	789.225	73.3255
22.5928	386	22.5928	319	22.5928	351	22.5928	294		880.028	2160.28	880.028	593.506	880.028	375.266	880.028	296.554		789.707	81.7375	789.707	79.6777	789.707	66.4639	789.707	73.4949
22.6145	411	22.6145	357	22.6145	334	22.6145	330		880.992	2139.4	880.992	575.774	880.992	365.941	880.992	299.261		790.189	81.7943	790.189	79.7927	790.189	66.6841	790.189	73.6579
22.6362	371	22.6362	341	22.6362	341	22.6362	307		881.957	2117.8	881.957	558.814	881.957	356.929	881.957	303.726		790.672	81.8461	790.672	79.8999	790.672	66.8955	790.672	73.8144
22.658	387	22.658	356	22.658	350	22.658	306		882.921	2096.61	882.921	542.168	882.921	347.851	882.921	307.55		791.154	81.8953	791.154	80.0022	791.154	67.0997	791.154	73.9657
22.6797	380	22.6797	352	22.6797	358	22.6797	318		883.885	2076.37	883.885	526.134	883.885	338.88	883.885	310.601		791.636	81.9449	791.636	80.1033	791.636	67.2993	791.636	74.114
22.7014	369	22.7014	345	22.7014	329	22.7014	314		884.849	2057.75	884.849	511.051	884.849	330.252	884.849	312.769		792.118	81.9967	792.118	80.2055	792.118	67.4959	792.118	74.2608
22.7232	398	22.7232	350	22.7232	330	22.7232	362		885.813	2041.2	885.814	496.784	885.814	321.541	885.814	315.058		792.6	82.0512	792.6	80.3089	792.6	67.6901	792.6	74.4061
22.7449	370	22.7449	350	22.7449	350	22.7449	347		886.778	2026.42	886.778	483.245	886.778	312.737	886.778	317.365		793.082	82.1064	793.082	80.4116	793.082	67.8806	793.082	74.549
22.7666	370	22.7666	320	22.7666	346	22.7666	334		887.742	2012.2	887.742	470.184	887.742	304.078	887.742	318.725		793.564	82.1598	793.564	80.5112	793.564	68.0656	793.564	74.6878
22.7884	404	22.7884	395	22.7884	371	22.7884	345		888.706	1997.36	888.706	457.336	888.706	295.732	888.706	318.352		794.046	82.2091	794.046	80.6061	794.046	68.2441	794.046	74.8214
22.8101	416	22.8101	352	22.8101	352	22.8101	332		889.67	1980.99	889.67	444.242	889.67	287.383	889.67	316.407		794.528	82.254	794.528	80.697	794.528	68.4165	794.528	74.9501
22.8318	377	22.8318	356	22.8318	344	22.8318	340		890.635	1962.31	890.635	430.546	890.635	278.8	890.635	312.881		795.01	82.2957	795.01	80.7865	795.01	68.5847	795.01	75.0756
22.8536	389	22.8536	393	22.8536	342	22.8536	333		891.599	1941.01	891.599	416.627	891.599	270.42	891.599	305.087		795.493	82.3362	795.493	80.8782	795.493	68.7512	795.493	75.2002
22.8753	417	22.8753	361	22.8753	312	22.8753	327		892.563	1918.47	892.563	402.674	892.563	262.192	892.563	295.413		795.975	82.377	795.975	80.9747	795.975	68.9179	795.975	75.3257
22.897	383	22.897	373	22.897	341	22.897	395		893.527	1895.61	893.528	388.834	893.528	254.118	893.528	285.242		796.457	82.4181	796.457	81.0762	796.457	69.0855	796.457	75.4525
22.9188	386	22.9188	377	22.9188	362	22.9188	356		894.492	1873.4	894.492	375.506	894.492	246.436	894.492	274.926		796.939	82.458	796.939	81.1808	796.939	69.253	796.939	75.5795
22.9405	385	22.9405	369	22.9405	375	22.9405	342		895.456	1852.45	895.456	362.991	895.456	239.354	895.456	264.367		797.421	82.4952	797.421	81.2854	797.421	69.4188	797.421	75.7049
22.9622	415	22.9622	367	22.9622	368	22.9622	329		896.42	1832.62	896.42	351.213	896.42	232.9	896.42	253.288		797.903	82.5287	797.903	81.3876	797.903	69.5816	797.903	75.8275
22.984	414	22.984	393	22.984	372	22.984	343		897.384	1813.18	897.384	339.837	897.384	227.311	897.384	240.322		798.385	82.5598	798.385	81.4867	798.385	69.7416	798.385	75.9467
23.0057	424	23.0057	413	23.0057	330	23.0057	354		898.349	1794.98	898.349	329.281	898.349	222.156	898.349	227.769		798.867	82.5911	798.867	81.5837	798.867	69.8996	798.867	76.0634
23.0274	403	23.0274	377	23.0274	383	23.0274	389		899.313	1777.78	899.313	319.387	899.313	217.188	899.313	216.11		799.35	82.626	799.35	81.6808	799.35	70.0574	799.35	76.1791
23.0492	385	23.0492	351	23.0492	347	23.0492	316		900.277	1761.48	900.277	310.105	900.277	212.362	900.277	205.497		799.832	82.6663	799.832	81.7794	799.832	70.2159	799.832	76.2946
23.0709	406	23.0709	365	23.0709	350	23.0709	331		901.241	1745.98	901.241	301.38	901.241	207.65	901.241	195.898		800.314	82.712	800.314	81.8792	800.314	70.3751	800.314	76.4102
23.0926	455	23.0926	377	23.0926	372	23.0926	356		902.206	1731.04	902.206	293.446	902.206	203.098	902.206	187.756		800.796	82.7607	800.796	81.978	800.796	70.5336	800.796	76.5247
23.1144	436	23.1144	361	23.1144	354	23.1144	358		903.17	1716.24	903.17	286.429	903.17	198.696	903.17	181.404		801.278	82.8092	801.278	82.0731	801.278	70.6901	801.278	76.6367
23.1361	437	23.1361	396	23.1361	369	23.1361	342		904.134	1702.73	904.134	279.735	904.134	194.385	904.134	175.481		801.76	82.8547	801.76	82.1623	801.76	70.8435	801.76	76.7452
23.1578	405	23.1578	388	23.1578	357	23.1578	336		905.098	1690.67	905.098	273.362	905.098	190.148	905.098	169.989		802.242	82.8962	802.242	82.2453	802.242	70.9938	802.242	76.8501
23.1795	390	23.1795	413	23.1795	414	23.1795	338		906.062	1679.91	906.062	267.305	906.062	186	906.062	164.746		802.724	82.9347	802.724	82.3233	802.724	71.1422	802.724	76.9525
23.2013	405	23.2013	395	23.2013	329	23.2013	335		907.027	1670.62	907.027	261.561	907.027	181.711	907.027	159.737		803.207	82.9723	803.207	82.3983	803.207	71.2897	803.207	77.0535
23.223	410	23.223	390	23.223	407	23.223	387		907.991	1663.22	907.991	256.191	907.991	176.893	907.991	155.041		803.689	83.0102	803.689	82.4714	803.689	71.4373	803.689	77.154
23.2447	406	23.2447	390	23.2447	376	23.2447	332		908.955	1657.22	908.955	251.096	908.955	171.896	908.955	150.698		804.171	83.0488	804.171	82.5417	804.171	71.5845	804.171	77.2537
23.2665	431	23.2665	444	23.2665	340	23.2665	340		909.919	1651.58	909.919	246.085	909.919	167.517	909.919	146.717		804.653	83.0864	804.653	82.6064	804.653	71.73	804.653	77.3513
23.2882	415	23.2882	362	23.2882	385	23.2882	346		910.884	1646.37	910.884	241.191	910.884	163.784	910.884	143.209		805.135	83.1206	805.135	82.6617	805.135	71.872	805.135	77.4452
23.31	413	23.31	368	23.31	356	23.31	361		911.848	1642.15	911.848	236.688	911.848	160.981	911.848	140.416		805.617	83.1494	805.617	82.7048	805.617	72.0097	805.617	77.5341
23.3317	452	23.3317	393	23.3317	363	23.3317	387		912.812	1638.17	912.812	232.132	912.812	159.774	912.812	138.678		806.099	83.1726	806.099	82.7344	806.099	72.1432	806.099	77.618
23.3534	430	23.3534	405	23.3534	389	23.3534	374		913.776	1634.17	913.776	227.417	913.776	159.905	913.776	137.857		806.581	83.1912	806.581	82.7519	806.581	72.2736	806.581	77.6976
23.3752	402	23.3752	382	23.3752	440	23.3752	397		914.74	1630.73	914.741	222.916	914.741	160.269	914.741	137.258		807.063	83.2071	807.063	82.7596	807.063	72.4022	807.063	77.7742
23.3969	464	23.3969	419	23.3969	426	23.3969	396		915.705	1627.45	915.705	218.485	915.705	160.025	915.705	136.447		807.545	83.2217	807.545	82.7603	807.545	72.5301	807.545	77.8486
23.4186	442	23.4186	374	23.4186	433	23.4186	425		916.669	1623.1	916.669	213.53	916.669	158.749	916.669	135.325		808.028	83.2353	808.028	82.7549	808.028	72.6568	808.028	77.9206
23.4403	443	23.4403	430	23.4403	380	23.4403	407		917.633	1617.15	917.633	207.752	917.633	156.17	917.633	133.853		808.51	83.2466	808.51	82.7427	808.51	72.7812	808.51	77.9895
23.4621	451	23.4621	434	23.4621	410	23.4621	382		918.597	1613.25	918.597	202.171	918.597	152.306	918.597	132.063		808.992	83.2538	808.992	82.7215	808.992	72.9014	808.992	78.0538
23.4838	487	23.4838	440	23.4838	389	23.4838	416		919.562	1609.2	919.562	196.451	919.562	147.565	919.562	129.97		809.474	83.2557	809.474	82.6896	809.474	73.016	809.474	78.1126
23.5055	473	23.5055	416	23.5055	413	23.5055	427		920.526	1603.4	920.526	190.437	920.526	142.39	920.526	127.615		809.956	83.2522	809.956	82.646	809.956	73.1245	809.956	78.166
23.5273	458	23.5273	455	23.5273	432	23.5273	390		921.49	1597.27	921.49	184.87	921.49	137.377	921.49	125.039		810.438	83.2446	810.438	82.5919	810.438	73.2274	810.438	78.215
23.549	500	23.549	440	23.549	484	23.549	382		922.454	1591.81	922.455	180.238	922.455	132.872	922.455	122.277		810.92	83.2349	810.92	82.5295	810.92	73.3256	810.92	78.2609
23.5708	478	23.5708	477	23.5708	433	23.5708	424		923.419	1586.96	923.419	176.472	923.419	128.665	923.419	118.959		811.403	83.2241	811.403	82.4614	811.403	73.42	811.403	78.3047
23.5925	520	23.5925	473	23.5925	448	23.5925	419		924.383	1582.03	924.383	173.204	924.383	124.222	924.383	114.461		811.885	83.2122	811.885	82.3893	811.885	73.5106	811.885	78.3465
23.6142	528	23.6142	463	23.6142	444	23.6142	444		925.347	1576.94	925.347	170.501	925.347	120.149	925.347	110.066		812.367	83.1981	812.367	82.3135	812.367	73.5968	812.367	78.3852
23.6359	503	23.6359	466	23.6359	436	23.6359	469		926.311	1570.86	926.311	168.041	926.311	116.439	926.311	106.278		812.849	83.1809	812.849	82.2337	812.849	73.6779	812.849	78.4197
23.6577	550	23.6577	435	23.6577	446	23.6577	456		927.276	1562.96	927.276	165.343	927.276	112.733	927.276	103.02		813.331	83.1612	813.331	82.1498	813.331	73.7532	813.331	78.449
23.6794	510	23.6794	505	23.6794	473	23.6794	411		928.24	1553.32	928.24	162.441	928.24	109.059	928.24	100.296		813.813	83.1418	813.813	82.0629	813.813	73.8229	813.813	78.4732
23.7011	516	23.7011	478	23.7011	438	23.7011	414		929.204	1540.77	929.204	159.387	929.204	105.705	929.204	98.935		814.295	83.1278	814.295	81.9758	814.295	73.8879	814.295	78.4935
23.7229	480	23.7229	472	23.7229	473	23.7229	399		930.168	1525.61	930.168	156.209	930.168	102.641	930.168	98.7713		814.777	83.1247	814.777	81.8919	814.777	73.9495	814.777	78.5114
23.7446	498	23.7446	490	23.7446	478	23.7446	433		931.133	1510.05	931.133	152.935	931.133	99.4526	931.133	98.3884		815.259	83.1371	815.259	81.8143	815.259	74.0089	815.259	78.5286
23.7663	501	23.7663	507	23.7663	426	23.7663	454		932.097	1494.38	932.097	149.631	932.097	96.1669	932.097	97.721		815.742	83.1671	815.742	81.7448	815.742	74.067	815.742	78.5459
23.7881	466	23.7881	493	23.7881	469	23.7881	407		933.061	1477.47	933.061	145.755	933.061	92.3932	933.061	96.6941		816.224	83.2134	816.224	81.6837	816.224	74.1239	816.224	78.5638
23.8098	482	23.8098	433	23.8098	452	23.8098	430		934.025	1459.01	934.025	141.3	934.025	88.1404	934.025	95.1868		816.706	83.2728	816.706	81.6302	816.706	74.1799	816.706	78.5821
23.8315	458	23.8315	478	23.8315	438	23.8315	426		934.989	1438.63	934.99	136.417	934.99	83.523	934.99	92.7916		817.188	83.3415	817.188	81.5841	817.188	74.2354	817.188	78.6014
23.8533	444	23.8533	430	23.8533	417	23.8533	415		935.954	1418.01	935.954	131.41	935.954	78.7435	935.954	90.1528		817.67	83.4161	817.67	81.5464	817.67	74.2916	817.67	78.6226
23.875	417	23.875	441	23.875	416	23.875	459		936.918	1398.95	936.918	126.773	936.918	74.1444	936.918	87.7483		818.152	83.495	818.152	81.5199	818.152	74.3502	818.152	78.6476
23.8967	433	23.8967	422	23.8967	414	23.8967	402		937.882	1382.68	937.882	123.132	937.882	70.1574	937.882	85.5964		818.634	83.5772	818.634	81.5078	818.634	74.4132	818.634	78.6784
23.9185	419	23.9185	388	23.9185	373	23.9185	405		938.846	1370.66	938.846	121.214	938.846	67.2931	938.846	83.7294		819.116	83.6623	819.116	81.5131	819.116	74.482	819.116	78.7162
23.9402	382	23.9402	456	23.9402	398	23.9402	408		939.811	1363.43	939.811	121.038	939.811	65.6895	939.811	82.3066		819.598	83.7493	819.598	81.5368	819.598	74.5577	819.598	78.7611
23.9619	407	23.9619	378	23.9619	438	23.9619	397		940.775	1359.79	940.775	122.063	940.775	64.9634	940.775	81.2879		820.081	83.8368	820.081	81.578	820.081	74.6405	820.081	78.8126
23.9837	429	23.9837	414	23.9837	400	23.9837	400		941.739	1357.49	941.739	123.596	941.739	64.3636	941.739	80.3724		820.563	83.9236	820.563	81.6346	820.563	74.7305	820.563	78.8695
24.0054	388	24.0054	407	24.0054	380	24.0054	340		942.703	1354.84	942.703	124.839	942.703	63.3027	942.703	79.5058		821.045	84.009	821.045	81.7046	821.045	74.8281	821.045	78.9316
24.0271	392	24.0271	404	24.0271	399	24.0271	366		943.668	1350.62	943.668	125.188	943.668	61.3588	943.668	78.6745		821.527	84.094	821.527	81.7872	821.527	74.9344	821.527	78.9993
24.0489	430	24.0489	388	24.0489	373	24.0489	384		944.632	1345.65	944.632	124.512	944.632	58.1229	944.632	77.9002		822.009	84.1806	822.009	81.883	822.009	75.0507	822.009	79.0743
24.0706	393	24.0706	383	24.0706	388	24.0706	333		945.596	1342.49	945.596	123.15	945.596	53.223	945.596	77.2201		822.491	84.2707	822.491	81.9931	822.491	75.1785	822.491	79.1584
24.0923	417	24.0923	440	24.0923	386	24.0923	354		946.56	1338.87	946.56	121.103	946.56	47.3842	946.56	76.5902		822.973	84.3654	822.973	82.1182	822.973	75.3185	822.973	79.2531
24.1141	401	24.1141	402	24.1141	399	24.1141	355		947.524	1331.19	947.524	118.509	947.524	41.9159	947.524	75.9358		823.455	84.4647	823.455	82.2575	823.455	75.4706	823.455	79.3586
24.1358	413	24.1358	371	24.1358	363	24.1358	335		948.489	1320.19	948.489	115.566	948.489	36.8656	948.489	75.2426		823.938	84.5668	823.938	82.4091	823.938	75.6339	823.938	79.4742
24.1575	438	24.1575	343	24.1575	368	24.1575	373		949.453	1305.83	949.453	112.229	949.453	32.2068	949.453	74.5057		824.42	84.6697	824.42	82.5707	824.42	75.8075	824.42	79.5986
24.1793	382	24.1793	391	24.1793	369	24.1793	370		950.417	1286.98	950.417	107.901	950.417	28.4327	950.417	73.6997		824.902	84.772	824.902	82.7403	824.902	75.9904	824.902	79.7309
24.201	407	24.201	395	24.201	411	24.201	381		951.381	1263.97	951.381	102.73	951.381	25.5552	951.381	72.8348		825.384	84.8735	825.384	82.9176	825.384	76.1827	825.384	79.8708
24.2227	428	24.2227	397	24.2227	400	24.2227	393		952.346	1238.64	952.346	97.7029	952.346	22.9298	952.346	71.9549		825.866	84.9751	825.866	83.1032	825.866	76.3846	825.866	80.0189
24.2445	432	24.2445	386	24.2445	375	24.2445	377		953.31	1211.92	953.31	93.3367	953.31	20.3385	953.31	71.086		826.348	85.0782	826.348	83.2981	826.348	76.5963	826.348	80.1757
24.2662	370	24.2662	402	24.2662	367	24.2662	379		954.274	1185.04	954.274	90.4296	954.274	18.2563	954.274	70.2494		826.83	85.1834	826.83	83.5024	826.83	76.8177	826.83	80.3413
24.2879	376	24.2879	411	24.2879	352	24.2879	346		955.238	1158.02	955.238	88.8505	955.238	16.6502	955.238	69.438		827.312	85.2905	827.312	83.7146	827.312	77.0482	827.312	80.5149
24.3097	404	24.3097	355	24.3097	408	24.3097	381		956.203	1127.72	956.203	90.1019	956.203	15.2414	956.203	68.5268		827.794	85.3981	827.794	83.9319	827.794	77.2867	827.794	80.6949
24.3314	415	24.3314	353	24.3314	359	24.3314	362		957.167	1096.56	957.167	92.434	957.167	14.0909	957.167	67.6344		828.277	85.5051	828.277	84.1514	828.277	77.5319	828.277	80.8797
24.3531	382	24.3531	380	24.3531	381	24.3531	336		958.131	1065.76	958.131	94.5522	958.131	13.1588	958.131	66.8352		828.759	85.6107	828.759	84.3706	828.759	77.7831	828.759	81.0681
24.3749	404	24.3749	408	24.3749	385	24.3749	358		959.095	1035.04	959.095	96.077	959.095	12.2791	959.095	66.1423		829.241	85.7157	829.241	84.589	829.241	78.0397	829.241	81.2599
24.3966	412	24.3966	379	24.3966	366	24.3966	351		960.059	1003.99	960.06	96.7307	960.06	11.2997	960.06	65.5708		829.723	85.8214	829.723	84.8073	829.723	78.3013	829.723	81.4553
24.4183	422	24.4183	358	24.4183	361	24.4183	365		961.024	972.222	961.024	96.2869	961.024	10.3527	961.024	65.1824		830.205	85.929	830.205	85.0268	830.205	78.5678	830.205	81.6554
24.4401	401	24.4401	435	24.4401	412	24.4401	340		961.988	936.962	961.988	93.2589	961.988	9.77289	961.988	65.2551		830.687	86.0389	830.687	85.2484	830.687	78.8383	830.687	81.8604
24.4618	424	24.4618	386	24.4618	403	24.4618	355		962.952	903.318	962.952	90.432	962.952	8.99719	962.952	65.264		831.169	86.1504	831.169	85.472	831.169	79.1119	831.169	82.0699
24.4835	393	24.4835	380	24.4835	383	24.4835	324		963.916	871.686	963.917	88.017	963.917	7.99398	963.917	65.1636		831.651	86.2617	831.651	85.6961	831.651	79.3877	831.651	82.2831
24.5053	424	24.5053	376	24.5053	351	24.5053	411		964.881	842.06	964.881	86.0076	964.881	6.7593	964.881	64.9441		832.134	86.3711	832.134	85.9193	832.134	79.6649	832.134	82.4988
24.527	404	24.527	384	24.527	393	24.527	389		965.845	814.84	965.845	84.5501	965.845	5.23594	965.845	64.5595		832.616	86.4778	832.616	86.1404	832.616	79.943	832.616	82.716
24.5487	408	24.5487	386	24.5487	340	24.5487	348		966.809	790.791	966.809	83.9209	966.809	3.34344	966.809	63.9402		833.098	86.5822	833.098	86.3591	833.098	80.2219	833.098	82.934
24.5705	420	24.5705	417	24.5705	384	24.5705	334		967.773	770.042	967.773	84.2095	967.773	1.07086	967.773	63.0676		833.58	86.6857	833.58	86.5759	833.58	80.5012	833.58	83.1527
24.5922	392	24.5922	406	24.5922	392	24.5922	383		968.738	749.975	968.738	84.3528	968.738	-1.21063	968.738	62.2487		834.062	86.7901	834.062	86.7914	834.062	80.7805	834.062	83.3718
24.6139	426	24.6139	346	24.6139	417	24.6139	388		969.702	730.574	969.702	84.4198	969.702	-3.46672	969.702	61.477		834.544	86.8958	834.544	87.0057	834.544	81.0592	834.544	83.5906
24.6357	372	24.6357	383	24.6357	386	24.6357	363		970.666	711.816	970.666	84.426	970.666	-5.69258	970.666	60.7474		835.026	87.0026	835.026	87.2181	835.026	81.3368	835.026	83.8083
24.6574	425	24.6574	393	24.6574	400	24.6574	359		971.63	693.583	971.63	84.3832	971.63	-8.0557	971.63	60.0768		835.508	87.109	835.508	87.427	835.508	81.613	835.508	84.0236
24.6791	381	24.6791	410	24.6791	377	24.6791	365		972.595	675.872	972.595	84.2927	972.595	-10.5541	972.595	59.4675		835.99	87.2134	835.99	87.6308	835.99	81.8878	835.99	84.2358
24.7009	396	24.7009	355	24.7009	376	24.7009	375		973.559	658.809	973.559	84.1535	973.559	-13	973.559	58.9046		836.473	87.3148	836.473	87.8286	836.473	82.1611	836.473	84.4446
24.7226	386	24.7226	382	24.7226	378	24.7226	341		974.523	642.764	974.523	83.9709	974.523	-15.141	974.523	58.3784		836.955	87.4132	836.955	88.0207	836.955	82.4328	836.955	84.6501
24.7443	411	24.7443	375	24.7443	425	24.7443	358		975.487	627.672	975.487	83.696	975.487	-16.9963	975.487	57.905		837.437	87.5093	837.437	88.2079	837.437	82.7022	837.437	84.853
24.766	418	24.766	376	24.766	359	24.766	347		976.452	613.555	976.452	83.2726	976.452	-18.5786	976.452	57.4952		837.919	87.604	837.919	88.3914	837.919	82.9684	837.919	85.054
24.7878	419	24.7878	380	24.7878	371	24.7878	386		977.416	601.421	977.416	82.6452	977.416	-19.5069	977.416	57.2325		838.401	87.6975	838.401	88.5717	838.401	83.2303	838.401	85.2536
24.8095	406	24.8095	399	24.8095	379	24.8095	372		978.38	590.362	978.38	81.9461	978.38	-20.0957	978.38	57.0292		838.883	87.7896	838.883	88.7488	838.883	83.4873	838.883	85.4519
24.8313	400	24.8313	397	24.8313	376	24.8313	350		979.344	579.715	979.344	81.2421	979.344	-20.5915	979.344	56.8142		839.365	87.8794	839.365	88.9216	839.365	83.7394	839.365	85.6488
24.853	394	24.853	408	24.853	359	24.853	369		980.308	569.471	980.308	80.743	980.308	-20.9699	980.308	56.5634		839.847	87.9664	839.847	89.0889	839.847	83.9866	839.847	85.844
24.8747	394	24.8747	355	24.8747	351	24.8747	377		981.273	560.091	981.273	80.7632	981.273	-21.0274	981.273	56.289		840.33	88.0506	840.33	89.2502	840.33	84.229	840.33	86.0371
24.8965	444	24.8965	364	24.8965	338	24.8965	374		982.237	551.611	982.237	81.3996	982.237	-20.6959	982.237	55.9883		840.812	88.1331	840.812	89.4055	840.812	84.4662	840.812	86.2276
24.9182	417	24.9182	362	24.9182	382	24.9182	386		983.201	543.112	983.201	82.8605	983.201	-19.7329	983.201	55.4327		841.294	88.2149	841.294	89.5553	841.294	84.6967	841.294	86.4152
24.9399	419	24.9399	360	24.9399	371	24.9399	383		984.165	535.296	984.165	84.4132	984.165	-18.7698	984.165	54.9152		841.776	88.297	841.776	89.7005	841.776	84.9191	841.776	86.5991
24.9616	428	24.9616	367	24.9616	389	24.9616	344		985.13	527.863	985.13	85.7393	985.13	-18.0249	985.13	54.4366		842.258	88.379	842.258	89.8418	842.258	85.1322	842.258	86.7789
24.9834	408	24.9834	394	24.9834	384	24.9834	363		986.094	519.991	986.094	86.192	986.094	-17.9201	986.094	53.9794		842.74	88.4599	842.74	89.9794	842.74	85.336	842.74	86.9544
25.0051	420	25.0051	428	25.0051	388	25.0051	382		987.058	511.404	987.058	85.5255	987.058	-18.6741	987.058	53.5436		843.222	88.5379	843.222	90.1132	843.222	85.5319	843.222	87.1254
25.0268	413	25.0268	425	25.0268	430	25.0268	374		988.022	502.508	988.022	83.7489	988.022	-20.6272	988.022	53.1571		843.704	88.6122	843.704	90.2432	843.704	85.7223	843.704	87.2923
25.0486	422	25.0486	388	25.0486	379	25.0486	367		988.986	493.805	988.987	80.955	988.987	-24.0516	988.987	52.8428		844.187	88.6828	844.187	90.3697	844.187	85.9102	844.187	87.4554
25.0703	396	25.0703	402	25.0703	406	25.0703	358		989.951	484.642	989.951	77.7349	989.951	-27.2055	989.951	52.5206		844.669	88.7513	844.669	90.4933	844.669	86.098	844.669	87.6151
25.0921	467	25.0921	387	25.0921	408	25.0921	381		990.915	475.733	990.915	74.6072	990.915	-29.6859	990.915	52.1764		845.151	88.8198	845.151	90.6149	845.151	86.2872	845.151	87.7715
25.1138	435	25.1138	436	25.1138	412	25.1138	384		991.879	468.07	991.879	72.3296	991.879	-31.0873	991.879	51.7454		845.633	88.8904	845.633	90.735	845.633	86.4785	845.633	87.9244
25.1355	457	25.1355	385	25.1355	386	25.1355	362		992.843	461.341	992.843	70.6372	992.843	-31.0791	992.843	51.0335		846.115	88.964	846.115	90.8539	846.115	86.6724	846.115	88.0738
25.1573	426	25.1573	402	25.1573	367	25.1573	354		993.808	455.175	993.808	69.2299	993.808	-29.4957	993.808	49.9322		846.597	89.0406	846.597	90.9707	846.597	86.8696	846.597	88.2196
25.179	452	25.179	421	25.179	387	25.179	384		994.772	449.478	994.772	68.0958	994.772	-27.0947	994.772	48.7719		847.079	89.1194	847.079	91.0846	847.079	87.0709	847.079	88.3619
25.2007	422	25.2007	413	25.2007	407	25.2007	343		995.736	444.075	995.736	67.1776	995.736	-25.0103	995.736	48.0371		847.561	89.1996	847.561	91.1946	847.561	87.2771	847.561	88.5011
25.2224	429	25.2224	414	25.2224	407	25.2224	397		996.7	438.138	996.7	65.8416	996.7	-23.6698	996.7	47.8257		848.043	89.2813	848.043	91.3004	848.043	87.4882	848.043	88.6376
25.2442	420	25.2442	417	25.2442	401	25.2442	381		997.665	430.686	997.665	63.3493	997.665	-23.5931	997.665	48.2799		848.525	89.3655	848.525	91.4025	848.525	87.7026	848.525	88.7716
25.2659	470	25.2659	418	25.2659	411	25.2659	413		998.629	422.282	998.629	60.3299	998.629	-24.99	998.629	50.3438		849.008	89.4537	849.008	91.5015	849.008	87.9174	849.008	88.9031
25.2876	451	25.2876	411	25.2876	384	25.2876	355		999.593	413.413	999.593	57.0103	999.593	-27.3134	999.593	53.3499		849.49	89.5467	849.49	91.5984	849.49	88.1291	849.49	89.0317
25.3094	435	25.3094	393	25.3094	421	25.3094	380		1000.56	404.328	1000.56	53.3757	1000.56	-29.9668	1000.56	56.2814		849.972	89.6443	849.972	91.6939	849.972	88.3346	849.972	89.1574
25.3311	434	25.3311	416	25.3311	395	25.3311	398		1001.52	395.928	1001.52	50.0335	1001.52	-32.3516	1001.52	58.7222		850.454	89.7447	850.454	91.7878	850.454	88.5323	850.454	89.2802
25.3528	457	25.3528	417	25.3528	379	25.3528	410		1002.49	389.035	1002.49	47.6181	1002.49	-34.0516	1002.49	60.5997		850.936	89.8455	850.936	91.8798	850.936	88.7224	850.936	89.4005
25.3746	391	25.3746	394	25.3746	374	25.3746	371		1003.45	383.816	1003.45	46.1965	1003.45	-34.9498	1003.45	61.9126		851.418	89.9445	851.418	91.9691	851.418	88.9063	851.418	89.5186
25.3963	426	25.3963	415	25.3963	389	25.3963	355		1004.41	379.647	1004.41	45.0744	1004.41	-35.259	1004.41	62.753		851.9	90.0403	851.9	92.0555	851.9	89.0856	851.9	89.6346
25.418	426	25.418	429	25.418	391	25.418	397		1005.38	376.628	1005.38	44.6267	1005.38	-35.0724	1005.38	62.9693		852.382	90.1328	852.382	92.1387	852.382	89.261	852.382	89.748
25.4398	454	25.4398	448	25.4398	418	25.4398	388		1006.34	374.326	1006.34	44.7449	1006.34	-34.6878	1006.34	62.5919		852.865	90.2226	852.865	92.2192	852.865	89.4318	852.865	89.8582
25.4615	468	25.4615	414	25.4615	398	25.4615	393		1007.31	371.708	1007.31	44.6342	1007.31	-34.6219	1007.31	61.6463		853.347	90.3102	853.347	92.2975	853.347	89.5965	853.347	89.9643
25.4832	462	25.4832	428	25.4832	413	25.4832	405		1008.27	368.56	1008.27	44.1191	1008.27	-34.9925	1008.27	60.1284		853.829	90.3957	853.829	92.3739	853.829	89.7542	853.829	90.066
25.505	439	25.505	419	25.505	424	25.505	408		1009.24	365.159	1009.24	43.5607	1009.24	-35.7662	1009.24	56.994		854.311	90.4781	854.311	92.4487	854.311	89.9048	854.311	90.1637
25.5267	453	25.5267	448	25.5267	440	25.5267	377		1010.2	361.738	1010.2	43.1231	1010.2	-36.8303	1010.2	52.2901		854.793	90.5563	854.793	92.5215	854.793	90.0497	854.793	90.2585
25.5484	467	25.5484	416	25.5484	424	25.5484	380		1011.16	358.169	1011.16	42.468	1011.16	-38.0457	1011.16	47.8681		855.275	90.6299	855.275	92.592	855.275	90.1914	855.275	90.3518
25.5702	435	25.5702	437	25.5702	410	25.5702	381		1012.13	354.705	1012.13	41.7281	1012.13	-39.2504	1012.13	44.13		855.757	90.6993	855.757	92.6599	855.757	90.3314	855.757	90.4445
25.5919	496	25.5919	432	25.5919	381	25.5919	382		1013.09	352.016	1013.09	41.4079	1013.09	-40.1044	1013.09	41.2662		856.239	90.7664	856.239	92.7254	856.239	90.47	856.239	90.5369
25.6136	459	25.6136	430	25.6136	376	25.6136	350		1014.06	349.967	1014.06	41.3651	1014.06	-40.6964	1014.06	39.217		856.721	90.8332	856.721	92.7886	856.721	90.6059	856.721	90.6282
25.6354	439	25.6354	455	25.6354	394	25.6354	352		1015.02	349.362	1015.02	41.4178	1015.02	-40.9435	1015.02	38.8824		857.204	90.9015	857.204	92.8498	857.204	90.7369	857.204	90.7174
25.6571	425	25.6571	445	25.6571	352	25.6571	409		1015.99	349.148	1015.99	41.6505	1015.99	-41.0169	1015.99	39.2089		857.686	90.9718	857.686	92.9094	857.686	90.8611	857.686	90.8038
25.6788	405	25.6788	465	25.6788	376	25.6788	390		1016.95	348.612	1016.95	42.067	1016.95	-41.0539	1016.95	39.5244		858.168	91.0434	858.168	92.9674	858.168	90.9787	858.168	90.8872
25.7006	436	25.7006	424	25.7006	406	25.7006	390		1017.91	347.56	1017.91	42.5156	1017.91	-41.154	1017.91	39.7797		858.65	91.1147	858.65	93.0238	858.65	91.0913	858.65	90.9681
25.7223	461	25.7223	442	25.7223	376	25.7223	389		1018.88	345.758	1018.88	42.8037	1018.88	-41.4312	1018.88	39.9246		859.132	91.1846	859.132	93.0784	859.132	91.202	859.132	91.0473
25.744	487	25.744	455	25.744	405	25.744	377		1019.84	343.239	1019.84	42.9155	1019.84	-41.8195	1019.84	39.9849		859.614	91.2525	859.614	93.1309	859.614	91.3132	859.614	91.1254
25.7658	463	25.7658	400	25.7658	409	25.7658	431		1020.81	340.088	1020.81	42.879	1020.81	-42.1912	1020.81	39.9928		860.096	91.3196	860.096	93.1816	860.096	91.4257	860.096	91.2024
25.7875	416	25.7875	444	25.7875	420	25.7875	378		1021.77	336.459	1021.77	43.0004	1021.77	-42.6932	1021.77	39.9273		860.578	91.3871	860.578	93.2306	860.578	91.5383	860.578	91.2776
25.8092	427	25.8092	398	25.8092	381	25.8092	397		1022.74	332.707	1022.74	43.5685	1022.74	-43.1485	1022.74	39.8331		861.061	91.4562	861.061	93.2785	861.061	91.6485	861.061	91.3501
25.831	413	25.831	415	25.831	386	25.831	378		1023.7	329.264	1023.7	44.9141	1023.7	-43.3384	1023.7	39.7569		861.543	91.5267	861.543	93.3256	861.543	91.7536	861.543	91.4196
25.8527	393	25.8527	424	25.8527	427	25.8527	387		1024.66	326.068	1024.66	47.517	1024.66	-43.2328	1024.66	39.6634		862.025	91.5973	862.025	93.3726	862.025	91.853	862.025	91.4864
25.8744	402	25.8744	420	25.8744	406	25.8744	407		1025.63	322.776	1025.63	51.6125	1025.63	-42.9513	1025.63	39.491		862.507	91.6656	862.507	93.4193	862.507	91.9474	862.507	91.552
25.8962	410	25.8962	429	25.8962	403	25.8962	391		1026.59	319.356	1026.59	56.5802	1026.59	-42.5812	1026.59	39.272		862.989	91.7297	862.989	93.4659	862.989	92.0394	862.989	91.6178
25.9179	438	25.9179	422	25.9179	391	25.9179	422		1027.56	316.147	1027.56	61.0391	1027.56	-42.1115	1027.56	39.1384		863.471	91.7889	863.471	93.5122	863.471	92.1313	863.471	91.6847
25.9396	466	25.9396	433	25.9396	447	25.9396	397		1028.52	311.985	1028.52	63.9682	1028.52	-42.1666	1028.52	39.0196		863.953	91.844	863.953	93.5578	863.953	92.2238	863.953	91.7525
25.9614	448	25.9614	420	25.9614	425	25.9614	408		1029.48	306.386	1029.48	65.055	1029.48	-42.9964	1029.48	38.8818		864.435	91.897	864.435	93.6027	864.435	92.3163	864.435	91.8198
25.9831	490	25.9831	414	25.9831	400	25.9831	446		1030.45	299.708	1030.45	63.7204	1030.45	-44.4979	1030.45	39.0164		864.918	91.9502	864.918	93.647	864.918	92.4063	864.918	91.8843
26.0048	413	26.0048	447	26.0048	412	26.0048	410		1031.41	292.282	1031.41	60.6497	1031.41	-46.4634	1031.41	39.3048		865.4	92.0047	865.4	93.6907	865.4	92.4917	865.4	91.9446
26.0266	456	26.0266	440	26.0266	425	26.0266	388		1032.38	284.479	1032.38	56.9427	1032.38	-48.6341	1032.38	39.5038		865.882	92.0608	865.882	93.7341	865.882	92.5718	865.882	92
26.0483	456	26.0483	430	26.0483	416	26.0483	379		1033.34	276.87	1033.34	53.5615	1033.34	-50.6503	1033.34	39.4936		866.364	92.1173	866.364	93.7771	866.364	92.6475	866.364	92.0512
26.07	452	26.07	425	26.07	386	26.07	392		1034.31	270.555	1034.31	51.4091	1034.31	-51.9309	1034.31	39.3245		866.846	92.1727	866.846	93.8197	866.846	92.7209	866.846	92.0997
26.0918	459	26.0918	448	26.0918	412	26.0918	390		1035.27	265.863	1035.27	50.779	1035.27	-52.2898	1035.27	38.9964		867.328	92.2259	867.328	93.8613	867.328	92.7943	867.328	92.1471
26.1135	465	26.1135	451	26.1135	415	26.1135	356		1036.23	261.766	1036.23	52.8695	1036.23	-51.6006	1036.23	37.7497		867.81	92.2769	867.81	93.9013	867.81	92.8683	867.81	92.1941
26.1352	475	26.1352	416	26.1352	452	26.1352	414		1037.2	258.551	1037.2	55.4464	1037.2	-50.5198	1037.2	36.4751		868.292	92.3265	868.292	93.9387	868.292	92.9422	868.292	92.2407
26.157	454	26.157	451	26.157	443	26.157	418		1038.16	255.947	1038.16	57.7174	1038.16	-49.3704	1038.16	35.3635		868.774	92.3757	868.774	93.9732	868.774	93.0138	868.774	92.2858
26.1787	452	26.1787	429	26.1787	433	26.1787	426		1039.13	253.288	1039.13	58.9568	1039.13	-48.5743	1039.13	34.4347		869.256	92.4253	869.256	94.0046	869.256	93.0812	869.256	92.3288
26.2004	481	26.2004	390	26.2004	379	26.2004	385		1040.09	250.195	1040.09	58.843	1040.09	-48.337	1040.09	33.6674		869.739	92.475	869.739	94.0333	869.739	93.1438	869.739	92.3693
26.2222	446	26.2222	443	26.2222	406	26.2222	394		1041.06	246.81	1041.06	56.7806	1041.06	-48.8232	1041.06	33.2111		870.221	92.524	870.221	94.0602	870.221	93.2032	870.221	92.408
26.2439	447	26.2439	485	26.2439	385	26.2439	437		1042.02	243.371	1042.02	51.1855	1042.02	-50.5022	1042.02	33.437		870.703	92.5712	870.703	94.0861	870.703	93.2614	870.703	92.446
26.2656	501	26.2656	461	26.2656	401	26.2656	445		1042.98	239.845	1042.98	46.0866	1042.98	-52.0362	1042.98	33.5324		871.185	92.6161	871.185	94.1119	871.185	93.3205	871.185	92.4842
26.2874	456	26.2874	468	26.2874	403	26.2874	430		1043.95	236.518	1043.95	41.7043	1043.95	-53.2657	1043.95	33.5207		871.667	92.6592	871.667	94.1381	871.667	93.3814	871.667	92.5225
26.3091	466	26.3091	400	26.3091	401	26.3091	393		1044.91	233.923	1044.91	38.4568	1044.91	-53.9173	1044.91	33.436		872.149	92.7019	872.149	94.1646	872.149	93.4429	872.149	92.5605
26.3308	470	26.3308	421	26.3308	398	26.3308	454		1045.88	231.993	1045.88	36.5085	1045.88	-53.9157	1045.88	33.215		872.631	92.7455	872.631	94.1913	872.631	93.5028	872.631	92.5969
26.3526	465	26.3526	433	26.3526	462	26.3526	449		1046.84	230.597	1046.84	36.1397	1046.84	-53.1502	1046.84	32.7507		873.114	92.791	873.114	94.2179	873.114	93.5589	873.114	92.6313
26.3743	492	26.3743	483	26.3743	420	26.3743	395		1047.81	229.615	1047.81	36.8539	1047.81	-51.8756	1047.81	32.1406		873.596	92.8386	873.596	94.2443	873.596	93.6107	873.596	92.6639
26.396	472	26.396	479	26.396	410	26.396	417		1048.77	228.884	1048.77	37.6308	1048.77	-50.5966	1048.77	31.6079		874.078	92.8875	874.078	94.2706	874.078	93.6592	874.078	92.6961
26.4178	501	26.4178	458	26.4178	457	26.4178	433		1049.73	228.062	1049.73	38.1825	1049.73	-49.5005	1049.73	31.1521		874.56	92.9367	874.56	94.2972	874.56	93.7066	874.56	92.7295
26.4395	498	26.4395	485	26.4395	465	26.4395	414		1050.7	226.701	1050.7	38.1118	1050.7	-48.8541	1050.7	30.7967		875.042	92.9855	875.042	94.3243	875.042	93.7549	875.042	92.7656
26.4612	474	26.4612	467	26.4612	448	26.4612	421		1051.66	225.21	1051.66	37.7235	1051.66	-48.3631	1051.66	30.5199		875.524	93.0341	875.524	94.352	875.524	93.8048	875.524	92.8043
26.4829	501	26.4829	473	26.4829	477	26.4829	441		1052.63	223.706	1052.63	37.1368	1052.63	-47.9727	1052.63	30.305		876.006	93.0831	876.006	94.38	876.006	93.8553	876.006	92.8449
26.5047	476	26.5047	491	26.5047	472	26.5047	437		1053.59	222.037	1053.59	36.284	1053.59	-47.8584	1053.59	30.167		876.488	93.1333	876.488	94.4076	876.488	93.9046	876.488	92.8855
26.5264	513	26.5264	487	26.5264	424	26.5264	414		1054.55	220.363	1054.55	35.3209	1054.55	-47.9568	1054.55	30.0816		876.97	93.1852	876.97	94.4346	876.97	93.9512	876.97	92.9249
26.5481	498	26.5481	477	26.5481	501	26.5481	458		1055.52	218.917	1055.52	34.4461	1055.52	-48.1385	1055.52	30.0155		877.452	93.2383	877.452	94.4607	877.452	93.9948	877.452	92.9624
26.5699	524	26.5699	472	26.5699	445	26.5699	434		1056.48	217.85	1056.48	33.6702	1056.48	-48.4589	1056.48	30.02		877.935	93.2915	877.935	94.4861	877.935	94.0368	877.935	92.9988
26.5916	527	26.5916	481	26.5916	488	26.5916	441		1057.45	217.29	1057.45	32.7855	1057.45	-49.2265	1057.45	30.2836		878.417	93.3435	878.417	94.5113	878.417	94.0795	878.417	93.0354
26.6134	508	26.6134	500	26.6134	501	26.6134	465		1058.41	216.939	1058.41	31.9229	1058.41	-50.1541	1058.41	30.6084		878.899	93.3934	878.899	94.5367	878.899	94.1245	878.899	93.0733
26.6351	486	26.6351	507	26.6351	474	26.6351	432		1059.38	216.356	1059.38	31.1653	1059.38	-50.9398	1059.38	30.7672		879.381	93.4412	879.381	94.5626	879.381	94.1721	879.381	93.1129
26.6568	508	26.6568	487	26.6568	508	26.6568	489		1060.34	215.58	1060.34	30.523	1060.34	-51.5824	1060.34	30.8127		879.863	93.4879	879.863	94.5888	879.863	94.2211	879.863	93.1535
26.6786	494	26.6786	553	26.6786	469	26.6786	492		1061.3	214.656	1061.3	30.0344	1061.3	-52.057	1061.3	30.7543		880.345	93.5349	880.345	94.6147	880.345	94.2692	880.345	93.1936
26.7003	553	26.7003	514	26.7003	464	26.7003	465		1062.27	212.617	1062.27	29.5928	1062.27	-52.4331	1062.27	30.3911		880.827	93.5834	880.827	94.64	880.827	94.3147	880.827	93.232
26.722	551	26.722	550	26.722	488	26.722	463		1063.23	209.608	1063.23	29.1711	1063.23	-52.7284	1063.23	29.7588		881.309	93.6342	881.309	94.6643	881.309	94.3575	881.309	93.2682
26.7437	555	26.7437	518	26.7437	475	26.7437	502		1064.2	206.919	1064.2	28.8497	1064.2	-52.8908	1064.2	29.1342		881.792	93.6869	881.792	94.688	881.792	94.3989	881.792	93.3027
26.7655	588	26.7655	540	26.7655	511	26.7655	487		1065.16	204.895	1065.16	28.594	1065.16	-52.9434	1065.16	28.6048		882.274	93.7412	882.274	94.7114	882.274	94.4412	882.274	93.3368
26.7872	603	26.7872	536	26.7872	533	26.7872	490		1066.12	203.181	1066.12	28.0645	1066.12	-53.1052	1066.12	28.1261		882.756	93.796	882.756	94.7353	882.756	94.4859	882.756	93.3717
26.8089	622	26.8089	504	26.8089	546	26.8089	488		1067.09	201.754	1067.09	27.2248	1067.09	-53.3989	1067.09	27.6906		883.238	93.8509	883.238	94.7598	883.238	94.5331	883.238	93.4079
26.8307	656	26.8307	547	26.8307	518	26.8307	511		1068.05	203.046	1068.05	26.2989	1068.05	-53.1753	1068.05	27.6335		883.72	93.9056	883.72	94.7849	883.72	94.5812	883.72	93.445
26.8524	575	26.8524	550	26.8524	519	26.8524	540		1069.02	204.464	1069.02	25.2781	1069.02	-53.0297	1069.02	27.6025		884.202	93.96	884.202	94.8098	884.202	94.6278	884.202	93.4819
26.8741	587	26.8741	542	26.8741	574	26.8741	531		1069.98	205.247	1069.98	24.2744	1069.98	-53.0918	1069.98	27.498		884.684	94.0139	884.684	94.8339	884.684	94.6711	884.684	93.5181
26.8959	584	26.8959	581	26.8959	573	26.8959	528		1070.95	205.606	1070.95	23.5082	1070.95	-53.2269	1070.95	27.3588		885.166	94.0667	885.166	94.8568	885.166	94.7114	885.166	93.5532
26.9176	603	26.9176	536	26.9176	569	26.9176	545		1071.91	205.633	1071.91	23.1404	1071.91	-53.3612	1071.91	27.1977		885.649	94.1178	885.649	94.8783	885.649	94.7504	885.649	93.5881
26.9393	591	26.9393	591	26.9393	583	26.9393	516		1072.88	204.901	1072.88	23.1458	1072.88	-53.6473	1072.88	26.9267		886.131	94.1667	886.131	94.8991	886.131	94.7909	886.131	93.6239
26.9611	594	26.9611	570	26.9611	575	26.9611	536		1073.84	202.414	1073.84	23.5934	1073.84	-54.4059	1073.84	26.3353		886.613	94.2133	886.613	94.9198	886.613	94.8346	886.613	93.6613
26.9828	603	26.9828	636	26.9828	610	26.9828	580		1074.8	200.47	1074.8	24.1631	1074.8	-54.9364	1074.8	25.9088		887.095	94.2581	887.095	94.9408	887.095	94.8814	887.095	93.7001
27.0045	597	27.0045	667	27.0045	618	27.0045	568		1075.77	198.874	1075.77	24.7116	1075.77	-55.3445	1075.77	25.6154		887.577	94.3021	887.577	94.9622	887.577	94.9295	887.577	93.7395
27.0263	637	27.0263	608	27.0263	617	27.0263	571		1076.73	197.449	1076.73	25.1019	1076.73	-55.7261	1076.73	25.4624		888.059	94.3465	888.059	94.9834	888.059	94.9759	888.059	93.7778
27.048	650	27.048	658	27.048	624	27.048	615		1077.7	196.465	1077.7	25.261	1077.7	-55.9651	1077.7	25.5255		888.541	94.392	888.541	95.0036	888.541	95.0187	888.541	93.814
27.0697	686	27.0697	668	27.0697	638	27.0697	579		1078.66	196.147	1078.66	25.1936	1078.66	-55.9577	1078.66	25.8377		889.023	94.4388	889.023	95.0219	889.023	95.0576	889.023	93.8478
27.0915	670	27.0915	614	27.0915	677	27.0915	611		1079.62	196.228	1079.62	25.0081	1079.62	-55.8141	1079.62	26.3063		889.505	94.4864	889.505	95.0381	889.505	95.0946	889.505	93.8802
27.1132	715	27.1132	666	27.1132	710	27.1132	605		1080.59	196.065	1080.59	24.9282	1080.59	-55.8055	1080.59	26.7318		889.987	94.5338	889.987	95.0525	889.987	95.1326	889.987	93.9127
27.1349	714	27.1349	686	27.1349	704	27.1349	675		1081.55	195.984	1081.55	25.2331	1081.55	-55.749	1081.55	27.0467		890.47	94.5799	890.47	95.066	890.47	95.1736	890.47	93.9464
27.1567	693	27.1567	673	27.1567	676	27.1567	633		1082.52	196.405	1082.52	26.3263	1082.52	-55.4048	1082.52	27.1769		890.952	94.6243	890.952	95.0797	890.952	95.2178	890.952	93.9817
27.1784	755	27.1784	701	27.1784	731	27.1784	661		1083.48	196.772	1083.48	28.3835	1083.48	-55.3082	1083.48	27.1173		891.434	94.6666	891.434	95.0943	891.434	95.2633	891.434	94.0176
27.2001	783	27.2001	709	27.2001	751	27.2001	709		1084.45	197.088	1084.45	30.9557	1084.45	-55.314	1084.45	26.927		891.916	94.7073	891.916	95.1104	891.916	95.3072	891.916	94.0528
27.2219	795	27.2219	745	27.2219	740	27.2219	714		1085.41	197.464	1085.41	33.5319	1085.41	-55.1676	1085.41	26.6879		892.398	94.7466	892.398	95.1278	892.398	95.3469	892.398	94.0861
27.2436	840	27.2436	772	27.2436	726	27.2436	711		1086.37	197.395	1086.37	35.4199	1086.37	-55.074	1086.37	26.4643		892.88	94.7849	892.88	95.1463	892.88	95.3822	892.88	94.1173
27.2653	834	27.2653	730	27.2653	740	27.2653	706		1087.34	196.194	1087.34	36.0226	1087.34	-55.4232	1087.34	26.2877		893.362	94.8223	893.362	95.1653	893.362	95.4148	893.362	94.1473
27.2871	831	27.2871	785	27.2871	770	27.2871	693		1088.3	193.665	1088.3	34.5997	1088.3	-56.2309	1088.3	26.1964		893.845	94.859	893.845	95.1845	893.845	95.4476	893.845	94.1774
27.3088	877	27.3088	775	27.3088	773	27.3088	718		1089.27	190.19	1089.27	29.0382	1089.27	-56.8822	1089.27	26.3339		894.327	94.8949	894.327	95.2035	894.327	95.4832	894.327	94.2087
27.3305	904	27.3305	848	27.3305	763	27.3305	798		1090.23	186.03	1090.23	23.2655	1090.23	-57.8249	1090.23	26.4731		894.809	94.9305	894.809	95.2224	894.809	95.5221	894.809	94.2416
27.3523	931	27.3523	847	27.3523	804	27.3523	851		1091.19	181.815	1091.19	19.2832	1091.19	-58.9584	1091.19	26.5008		895.291	94.9661	895.291	95.2409	895.291	95.5628	895.291	94.275
27.374	940	27.374	871	27.374	874	27.374	821		1092.16	178.6	1092.16	17.9384	1092.16	-59.6768	1092.16	26.4726		895.773	95.0023	895.773	95.2588	895.773	95.6022	895.773	94.3075
27.3957	949	27.3957	906	27.3957	824	27.3957	841		1093.12	176.552	1093.12	19.368	1093.12	-59.8804	1093.12	26.4101		896.255	95.0394	896.255	95.2758	896.255	95.6383	896.255	94.3379
27.4175	1042	27.4175	881	27.4175	924	27.4175	882		1094.09	175.287	1094.09	28.3583	1094.09	-60.0069	1094.09	26.0778		896.737	95.0775	896.737	95.2917	896.737	95.6704	896.737	94.3658
27.4392	1023	27.4392	920	27.4392	925	27.4392	898		1095.05	174.627	1095.05	43.8024	1095.05	-60.1114	1095.05	25.4933		897.219	95.1161	897.219	95.3064	897.219	95.7002	897.219	94.392
27.4609	1045	27.4609	991	27.4609	922	27.4609	923		1096.02	174.727	1096.02	57.2261	1096.02	-59.7389	1096.02	25.0064		897.701	95.1547	897.701	95.3204	897.701	95.7306	897.701	94.4177
27.4827	1051	27.4827	991	27.4827	916	27.4827	1011		1096.98	175.279	1096.98	67.58	1096.98	-59.0281	1096.98	24.6063		898.183	95.1926	898.183	95.3341	898.183	95.7643	898.183	94.444
27.5044	1056	27.5044	998	27.5044	949	27.5044	1009		1097.94	175.813	1097.94	74.1026	1097.94	-58.243	1097.94	24.1059		898.666	95.2295	898.666	95.3479	898.666	95.8018	898.666	94.4711
27.5261	1152	27.5261	1022	27.5261	999	27.5261	1007		1098.91	176.668	1098.91	75.6145	1098.91	-57.1105	1098.91	23.5438		899.148	95.2652	899.148	95.362	899.148	95.8415	899.148	94.4985
27.5479	1239	27.5479	1078	27.5479	1054	27.5479	1046		1099.87	178.628	1099.87	66.2924	1099.87	-54.8471	1099.87	23.1235		899.63	95.2999	899.63	95.3762	899.63	95.8805	899.63	94.5251
27.5696	1214	27.5696	1107	27.5696	1050	27.5696	1123		1100.84	180.544	1100.84	55.596	1100.84	-52.6388	1100.84	22.6981		900.112	95.334	900.112	95.3902	900.112	95.9162	900.112	94.55
27.5913	1340	27.5913	1154	27.5913	1117	27.5913	1182		1101.8	182.061	1101.8	46.8504	1101.8	-50.8734	1101.8	22.3094		900.594	95.3675	900.594	95.4035	900.594	95.9474	900.594	94.5735
27.6131	1325	27.6131	1184	27.6131	1191	27.6131	1177		1102.77	183.269	1102.77	40.1345	1102.77	-49.4986	1102.77	22.1298		901.076	95.4006	901.076	95.4157	901.076	95.9754	901.076	94.5964
27.6348	1423	27.6348	1277	27.6348	1231	27.6348	1288		1103.73	184.127	1103.73	36.049	1103.73	-48.5871	1103.73	22.2776		901.558	95.433	901.558	95.4266	901.558	96.0028	901.558	94.6202
27.6565	1436	27.6565	1432	27.6565	1310	27.6565	1353		1104.69	184.308	1104.69	36.0108	1104.69	-48.455	1104.69	22.7005		902.04	95.4646	902.04	95.4368	902.04	96.032	902.04	94.646
27.6783	1564	27.6783	1425	27.6783	1390	27.6783	1445		1105.66	183.594	1105.66	40.787	1105.66	-49.303	1105.66	23.3316		902.523	95.4953	902.523	95.4466	902.523	96.0641	902.523	94.6737
27.7	1535	27.7	1509	27.7	1411	27.7	1501		1106.62	183.055	1106.62	44.5437	1106.62	-50.0036	1106.62	24.0747		903.005	95.525	903.005	95.4566	903.005	96.098	903.005	94.7023
27.7217	1705	27.7217	1512	27.7217	1554	27.7217	1658		1107.59	182.607	1107.59	47.3286	1107.59	-50.6102	1107.59	24.6964		903.487	95.5542	903.487	95.4675	903.487	96.1314	903.487	94.73
27.7435	1821	27.7435	1606	27.7435	1621	27.7435	1653		1108.55	182.264	1108.55	49.1692	1108.55	-51.1166	1108.55	25.0551		903.969	95.5834	903.969	95.4794	903.969	96.1621	903.969	94.7556
27.7652	1934	27.7652	1675	27.7652	1747	27.7652	1950		1109.52	182.332	1109.52	49.0921	1109.52	-51.4302	1109.52	25.2354		904.451	95.613	904.451	95.4925	904.451	96.1893	904.451	94.7789
27.7869	2114	27.7869	1800	27.7869	1944	27.7869	1985		1110.48	182.787	1110.48	47.0494	1110.48	-51.5682	1110.48	25.2976		904.933	95.6432	904.933	95.5066	904.933	96.214	904.933	94.8006
27.8087	2326	27.8087	1951	27.8087	2057	27.8087	2192		1111.44	183.283	1111.44	44.1775	1111.44	-51.628	1111.44	25.2179		905.415	95.6743	905.415	95.5214	905.415	96.2385	905.415	94.8223
27.8304	2425	27.8304	2227	27.8304	2315	27.8304	2418		1112.41	183.375	1112.41	41.6887	1112.41	-51.7553	1112.41	24.9902		905.897	95.7058	905.897	95.5366	905.897	96.2648	905.897	94.8449
27.8521	2811	27.8521	2350	27.8521	2387	27.8521	2594		1113.37	182.467	1113.37	39.057	1113.37	-52.2931	1113.37	24.7473		906.38	95.7376	906.38	95.5518	906.38	96.2938	906.38	94.8686
27.8739	3050	27.8739	2491	27.8739	2748	27.8739	2955		1114.34	179.964	1114.34	35.8571	1114.34	-53.5642	1114.34	24.5433		906.862	95.7691	906.862	95.5669	906.862	96.3242	906.862	94.8925
27.8956	3321	27.8956	2849	27.8956	3013	27.8956	3320		1115.3	175.386	1115.3	33.3667	1115.3	-55.2721	1115.3	24.0619		907.344	95.8003	907.344	95.5816	907.344	96.354	907.344	94.9151
27.9173	3716	27.9173	3148	27.9173	3266	27.9173	3731		1116.27	170.11	1116.27	31.0091	1116.27	-57.2155	1116.27	23.5421		907.826	95.8309	907.826	95.5958	907.826	96.3812	907.826	94.9354
27.9391	4061	27.9391	3411	27.9391	3764	27.9391	4337		1117.23	165.083	1117.23	28.6321	1117.23	-59.1748	1117.23	23.1037		908.308	95.8612	908.308	95.6098	908.308	96.4052	908.308	94.9533
27.9608	4609	27.9608	3852	27.9608	4252	27.9608	4604		1118.19	161.523	1118.19	27.032	1118.19	-60.5328	1118.19	22.7253		908.79	95.8913	908.79	95.6235	908.79	96.4273	908.79	94.97
27.9825	5247	27.9825	4312	27.9825	4825	27.9825	5150		1119.16	160.256	1119.16	26.9328	1119.16	-60.8117	1119.16	22.3633		909.272	95.9215	909.272	95.6371	909.272	96.4495	909.272	94.9871
28.0042	5959	28.0042	4854	28.0042	5527	28.0042	5681		1120.12	161.72	1120.12	28.3496	1120.12	-59.9561	1120.12	22.0592		909.754	95.9516	909.754	95.6506	909.754	96.4737	909.754	95.0061
28.026	6844	28.026	5532	28.026	6247	28.026	6262		1121.09	166.549	1121.09	30.9481	1121.09	-58.0782	1121.09	21.9349		910.236	95.9814	910.236	95.6639	910.236	96.5003	910.236	95.0275
28.0477	7779	28.0477	6050	28.0477	6973	28.0477	6674		1122.05	172.198	1122.05	34.3457	1122.05	-55.6548	1122.05	21.8036		910.719	96.0105	910.719	95.6769	910.719	96.5282	910.719	95.0506
28.0694	8503	28.0694	6995	28.0694	7738	28.0694	7139		1123.02	177.484	1123.02	37.8184	1123.02	-53.2001	1123.02	21.6729		911.201	96.0387	911.201	95.6895	911.201	96.5553	911.201	95.0739
28.0912	9824	28.0912	7767	28.0912	8609	28.0912	7920		1123.98	181.215	1123.98	40.2943	1123.98	-51.4233	1123.98	21.5997		911.683	96.0656	911.683	95.7016	911.683	96.5799	911.683	95.0964
28.1129	11077	28.1129	8845	28.1129	9395	28.1129	8360		1124.94	183.421	1124.94	41.8814	1124.94	-50.2444	1124.94	21.584		912.165	96.0918	912.165	95.7135	912.165	96.6017	912.165	95.1178
28.1347	12129	28.1347	9842	28.1347	10181	28.1347	9137		1125.91	183.271	1125.91	42.661	1125.91	-49.5434	1125.91	21.6814		912.647	96.1175	912.647	95.7253	912.647	96.6222	912.647	95.1387
28.1564	13462	28.1564	11011	28.1564	10942	28.1564	9504		1126.87	181.645	1126.87	42.816	1126.87	-49.249	1126.87	21.8355		913.129	96.1436	913.129	95.7375	913.129	96.6435	913.129	95.1603
28.1781	14456	28.1781	11832	28.1781	11632	28.1781	9795		1127.84	180.052	1127.84	42.5964	1127.84	-49.2866	1127.84	21.9507		913.611	96.1706	913.611	95.7501	913.611	96.6671	913.611	95.1835
28.1999	15873	28.1999	12980	28.1999	12134	28.1999	10293		1128.8	178.794	1128.8	42.2612	1128.8	-49.4856	1128.8	22.0237		914.093	96.199	914.093	95.763	914.093	96.6933	914.093	95.2081
28.2216	16437	28.2216	13700	28.2216	12525	28.2216	10553		1129.77	178.222	1129.77	42.1055	1129.77	-49.6543	1129.77	22.0746		914.576	96.2286	914.576	95.7759	914.576	96.7203	914.576	95.2333
28.2433	17220	28.2433	14672	28.2433	12475	28.2433	10735		1130.73	178.737	1130.73	41.8682	1130.73	-50.1434	1130.73	22.0517		915.058	96.2589	915.058	95.7883	915.058	96.746	915.058	95.2575
28.265	17728	28.265	15177	28.265	12490	28.265	11084		1131.69	180.587	1131.69	41.3535	1131.69	-51.2091	1131.69	21.8831		915.54	96.2892	915.54	95.7998	915.54	96.7685	915.54	95.2797
28.2868	17480	28.2868	15693	28.2868	12093	28.2868	10920		1132.66	182.246	1132.66	40.9398	1132.66	-52.0912	1132.66	21.7181		916.022	96.3188	916.022	95.8104	916.022	96.7877	916.022	95.3002
28.3085	17381	28.3085	15769	28.3085	11877	28.3085	10439		1133.62	183.368	1133.62	40.5641	1133.62	-52.7601	1133.62	21.5336		916.504	96.347	916.504	95.8201	916.504	96.8055	916.504	95.3199
28.3302	16706	28.3302	15410	28.3302	11040	28.3302	10346		1134.59	183.823	1134.59	40.1086	1134.59	-53.2945	1134.59	21.2849		916.986	96.3737	916.986	95.829	916.986	96.8244	916.986	95.3407
28.352	15911	28.352	15192	28.352	10190	28.352	10056		1135.55	183.186	1135.55	39.636	1135.55	-53.5386	1135.55	20.6628		917.468	96.3987	917.468	95.8375	917.468	96.8464	917.468	95.3639
28.3737	14767	28.3737	14585	28.3737	9299	28.3737	9717		1136.51	181.083	1136.51	39.2834	1136.51	-53.2777	1136.51	19.3582		917.95	96.4223	917.95	95.8456	917.95	96.8719	917.95	95.3894
28.3955	13417	28.3955	13774	28.3955	8430	28.3955	9106		1137.48	178.047	1137.48	38.9742	1137.48	-52.7066	1137.48	17.7624		918.432	96.4449	918.432	95.8534	918.432	96.8993	918.432	95.4162
28.4172	12402	28.4172	12946	28.4172	7518	28.4172	8772		1138.44	175.48	1138.44	38.4892	1138.44	-52.3537	1138.44	16.9208		918.915	96.467	918.915	95.8611	918.915	96.9264	918.915	95.4425
28.4389	11287	28.4389	11850	28.4389	6764	28.4389	8123		1139.41	173.357	1139.41	37.7606	1139.41	-52.2711	1139.41	16.8852		919.397	96.4889	919.397	95.8689	919.397	96.9512	919.397	95.4666
28.4606	10104	28.4606	10920	28.4606	5913	28.4606	7263		1140.37	171.55	1140.37	36.7415	1140.37	-52.48	1140.37	17.5471		919.879	96.5112	919.879	95.8771	919.879	96.9734	919.879	95.4882
28.4824	8782	28.4824	9981	28.4824	5348	28.4824	6881		1141.34	170.893	1141.34	35.4735	1141.34	-53.1581	1141.34	21.1701		920.361	96.5342	920.361	95.8858	920.361	96.9946	920.361	95.5081
28.5041	7613	28.5041	8793	28.5041	4489	28.5041	6328		1142.3	170.979	1142.3	34.0247	1142.3	-54.1343	1142.3	26.3876		920.843	96.558	920.843	95.8954	920.843	97.017	920.843	95.5278
28.5258	6914	28.5258	7971	28.5258	3915	28.5258	5809		1143.26	171.221	1143.26	32.494	1143.26	-55.1581	1143.26	31.2288		921.325	96.5825	921.325	95.9057	921.325	97.0425	921.325	95.5488
28.5476	5993	28.5476	6996	28.5476	3481	28.5476	5247		1144.23	171.45	1144.23	31.0465	1144.23	-56.029	1144.23	34.7497		921.807	96.6075	921.807	95.9163	921.807	97.0711	921.807	95.5715
28.5693	5232	28.5693	6304	28.5693	3158	28.5693	4631		1145.19	171.853	1145.19	29.8359	1145.19	-56.6442	1145.19	37.0518		922.289	96.6325	922.289	95.9266	922.289	97.1012	922.289	95.5951
28.591	4602	28.591	5378	28.591	2820	28.591	4055		1146.16	172.447	1146.16	28.842	1146.16	-56.9984	1146.16	37.9425		922.771	96.657	922.771	95.9362	922.771	97.1305	922.771	95.6184
28.6128	3973	28.6128	4824	28.6128	2479	28.6128	3847		1147.12	173.359	1147.12	27.4493	1147.12	-57.146	1147.12	33.8384		923.254	96.6807	923.254	95.9449	923.254	97.1573	923.254	95.6399
28.6345	3665	28.6345	4282	28.6345	2301	28.6345	3476		1148.09	174.324	1148.09	26.4458	1148.09	-57.0506	1148.09	29.5785		923.736	96.7038	923.736	95.9531	923.736	97.1814	923.736	95.6595
28.6562	3156	28.6562	3728	28.6562	2116	28.6562	3041		1149.05	175.172	1149.05	25.833	1149.05	-56.7923	1149.05	25.9523		924.218	96.7268	924.218	95.9614	924.218	97.2046	924.218	95.6778
28.678	2934	28.678	3308	28.678	1948	28.678	2859		1150.01	176.08	1150.01	25.7859	1150.01	-56.2639	1150.01	23.0363		924.7	96.7501	924.7	95.9704	924.7	97.2294	924.7	95.6962
28.6997	2618	28.6997	2971	28.6997	1761	28.6997	2442		1150.98	177.152	1150.98	26.4045	1150.98	-55.3988	1150.98	20.8579		925.182	96.7742	925.182	95.9804	925.182	97.2575	925.182	95.7159
28.7214	2499	28.7214	2708	28.7214	1623	28.7214	2257		1151.94	177.869	1151.94	27.9574	1151.94	-53.9751	1151.94	20.1012		925.664	96.7994	925.664	95.9914	925.664	97.2886	925.664	95.7372
28.7432	2286	28.7432	2424	28.7432	1588	28.7432	2085		1152.91	178.047	1152.91	30.3633	1152.91	-52.042	1152.91	20.8234		926.146	96.825	926.146	96.003	926.146	97.3209	926.146	95.7594
28.7649	2008	28.7649	2247	28.7649	1455	28.7649	1975		1153.87	178.606	1153.87	32.792	1153.87	-50.2482	1153.87	21.4569		926.628	96.8508	926.628	96.0143	926.628	97.3515	926.628	95.7811
28.7866	1880	28.7866	2136	28.7866	1329	28.7866	1818		1154.84	179.273	1154.84	35.0075	1154.84	-48.7522	1154.84	21.9594		927.111	96.8758	927.111	96.0251	927.111	97.3785	927.111	95.8012
28.8084	1724	28.8084	1870	28.8084	1331	28.8084	1655		1155.8	179.695	1155.8	36.6591	1155.8	-47.8092	1155.8	22.1796		927.593	96.8998	927.593	96.0353	927.593	97.4019	927.593	95.8196
28.8301	1742	28.8301	1868	28.8301	1233	28.8301	1547		1156.76	180.057	1156.76	37.8398	1156.76	-47.3924	1156.76	22.1656		928.075	96.9226	928.075	96.0451	928.075	97.4238	928.075	95.8371
28.8518	1612	28.8518	1676	28.8518	1141	28.8518	1402		1157.73	180.361	1157.73	38.4125	1157.73	-47.6691	1157.73	21.9628		928.557	96.9445	928.557	96.055	928.557	97.4473	928.557	95.8553
28.8736	1507	28.8736	1617	28.8736	1193	28.8736	1395		1158.69	180.645	1158.69	38.7343	1158.69	-48.2277	1158.69	21.6104		929.039	96.966	929.039	96.0652	929.039	97.4746	929.039	95.8753
28.8953	1387	28.8953	1472	28.8953	1121	28.8953	1333		1159.66	180.86	1159.66	38.8942	1159.66	-48.9392	1159.66	21.1669		929.521	96.9872	929.521	96.0754	929.521	97.5062	929.521	95.8972
28.917	1361	28.917	1402	28.917	1002	28.917	1278		1160.62	180.823	1160.62	38.7353	1160.62	-49.9049	1160.62	20.6889		930.003	97.0082	930.003	96.0853	930.003	97.54	930.003	95.9203
28.9388	1403	28.9388	1352	28.9388	1021	28.9388	1153		1161.58	180.463	1161.58	38.1505	1161.58	-51.2752	1161.58	20.1572		930.485	97.0288	930.485	96.0941	930.485	97.5728	930.485	95.9428
28.9605	1238	28.9605	1289	28.9605	982	28.9605	1153		1162.55	180.053	1162.55	37.2729	1162.55	-53.1523	1162.55	19.4603		930.967	97.0487	930.967	96.1016	930.967	97.6021	930.967	95.9636
28.9822	1158	28.9822	1246	28.9822	954	28.9822	1160		1163.51	179.734	1163.51	36.2522	1163.51	-55.3823	1163.51	18.6296		931.45	97.0677	931.45	96.1079	931.45	97.6272	931.45	95.9825
29.004	1210	29.004	1215	29.004	944	29.004	1149		1164.48	179.125	1164.48	35.0733	1164.48	-57.3946	1164.48	17.9343		931.932	97.0857	931.932	96.1137	931.932	97.6499	931.932	96.0001
29.0257	1112	29.0257	1128	29.0257	902	29.0257	1076		1165.44	178.877	1165.44	34.2939	1165.44	-58.8532	1165.44	17.4089		932.414	97.1031	932.414	96.1199	932.414	97.6731	932.414	96.018
29.0474	1130	29.0474	1056	29.0474	838	29.0474	1002		1166.4	179.287	1166.41	34.1668	1166.41	-59.5949	1166.41	17.0858		932.896	97.1203	932.896	96.1274	932.896	97.6996	932.896	96.0377
29.0692	1063	29.0692	1131	29.0692	862	29.0692	1046		1167.37	180.124	1167.37	34.826	1167.37	-59.376	1167.37	17.0847		933.378	97.1378	933.378	96.1363	933.378	97.7303	933.378	96.0593
29.0909	998	29.0909	1005	29.0909	830	29.0909	995		1168.33	181.276	1168.33	36.0838	1168.33	-58.3623	1168.33	17.3483		933.86	97.1557	933.86	96.146	933.86	97.7639	933.86	96.082
29.1126	990	29.1126	1004	29.1126	819	29.1126	923		1169.3	182.714	1169.3	37.538	1169.3	-56.998	1169.3	17.6935		934.342	97.1741	934.342	96.1559	934.342	97.7977	934.342	96.1043
29.1344	879	29.1344	995	29.1344	828	29.1344	895		1170.26	184.307	1170.26	38.8108	1170.26	-55.6601	1170.26	17.9688		934.824	97.1927	934.824	96.1651	934.824	97.8292	934.824	96.1247
29.1561	956	29.1561	974	29.1561	785	29.1561	924		1171.23	185.871	1171.23	39.7412	1171.23	-54.4527	1171.23	18.1359		935.307	97.2113	935.307	96.1733	935.307	97.8572	935.307	96.1427
29.1778	854	29.1778	888	29.1778	808	29.1778	866		1172.19	187.413	1172.19	40.3255	1172.19	-53.3781	1172.19	18.1924		935.789	97.2298	935.789	96.1808	935.789	97.8827	935.789	96.159
29.1996	956	29.1996	920	29.1996	774	29.1996	862		1173.15	189.308	1173.15	39.1477	1173.15	-52.45	1173.15	17.6921		936.271	97.248	936.271	96.1886	936.271	97.9079	936.271	96.1747
29.2213	861	29.2213	897	29.2213	734	29.2213	843		1174.12	191.079	1174.12	37.874	1174.12	-51.665	1174.12	17.161		936.753	97.266	936.753	96.1974	936.753	97.9349	936.753	96.1912
29.243	830	29.243	867	29.243	724	29.243	825		1175.08	192.625	1175.08	36.9896	1175.08	-51.008	1175.08	16.7585		937.235	97.2836	937.235	96.2078	937.235	97.9643	937.235	96.209
29.2648	870	29.2648	837	29.2648	725	29.2648	789		1176.05	193.572	1176.05	36.2753	1176.05	-50.6811	1176.05	16.4226		937.717	97.3009	937.717	96.2192	937.717	97.9951	937.717	96.2277
29.2865	802	29.2865	800	29.2865	703	29.2865	772		1177.01	193.697	1177.01	35.5393	1177.01	-50.8129	1177.01	16.0951		938.199	97.3179	938.199	96.2309	938.199	98.025	938.199	96.2462
29.3082	805	29.3082	821	29.3082	731	29.3082	793		1177.98	192.816	1177.98	35.4223	1177.98	-51.4566	1177.98	16.0399		938.681	97.3346	938.681	96.2415	938.681	98.0524	938.681	96.2635
29.33	801	29.33	712	29.33	699	29.33	763		1178.94	190.963	1178.94	36.5005	1178.94	-52.5575	1178.94	16.4814		939.163	97.3513	939.163	96.2502	939.163	98.0767	939.163	96.2794
29.3517	841	29.3517	814	29.3517	675	29.3517	776		1179.9	189.009	1179.9	37.1464	1179.9	-53.7676	1179.9	16.7175		939.646	97.3683	939.646	96.2567	939.646	98.0995	939.646	96.2945
29.3734	807	29.3734	793	29.3734	617	29.3734	752		1180.87	187.367	1180.87	37.5732	1180.87	-54.8588	1180.87	16.8028		940.128	97.3858	940.128	96.2616	940.128	98.1231	940.128	96.3101
29.3952	789	29.3952	778	29.3952	664	29.3952	716		1181.83	186.806	1181.83	38.4387	1181.83	-55.3891	1181.83	16.9562		940.61	97.4039	940.61	96.2657	940.61	98.1495	940.61	96.3272
29.4169	783	29.4169	728	29.4169	664	29.4169	640		1182.8	187.172	1182.8	39.5403	1182.8	-55.4597	1182.8	17.0507		941.092	97.4224	941.092	96.2703	941.092	98.1792	941.092	96.3459
29.4386	802	29.4386	753	29.4386	581	29.4386	663		1183.76	188.584	1183.76	40.6849	1183.76	-55.0502	1183.76	16.8169		941.574	97.4408	941.574	96.2759	941.574	98.2108	941.574	96.3655
29.4604	721	29.4604	762	29.4604	609	29.4604	695		1184.73	190.519	1184.73	41.8904	1184.73	-54.3877	1184.73	16.5677		942.056	97.4586	942.056	96.2826	942.056	98.2417	942.056	96.3844
29.4821	707	29.4821	723	29.4821	619	29.4821	670		1185.69	192.533	1185.69	43.0555	1185.69	-53.6831	1185.69	16.4456		942.538	97.4756	942.538	96.2899	942.538	98.2695	942.538	96.4017
29.5038	724	29.5038	723	29.5038	588	29.5038	639		1186.65	194.368	1186.65	43.9568	1186.65	-53.0854	1186.65	16.3659		943.02	97.4919	943.02	96.2974	943.02	98.2937	943.02	96.4169
29.5256	690	29.5256	695	29.5256	640	29.5256	661		1187.62	195.88	1187.62	44.3708	1187.62	-52.6906	1187.62	16.2909		943.503	97.5078	943.503	96.3046	943.503	98.3153	943.503	96.4309
29.5473	728	29.5473	733	29.5473	588	29.5473	674		1188.58	197.187	1188.58	44.076	1188.58	-52.4727	1188.58	16.305		943.985	97.5241	943.985	96.3117	943.985	98.3367	943.985	96.4449
29.569	739	29.569	667	29.569	545	29.569	684		1189.55	198.333	1189.55	43.0279	1189.55	-52.418	1189.55	16.4389		944.467	97.5411	944.467	96.3187	944.467	98.3599	944.467	96.46
29.5907	750	29.5907	653	29.5907	637	29.5907	609		1190.51	199.258	1190.51	42.2895	1190.51	-52.4123	1190.51	16.5394		944.949	97.5589	944.949	96.326	944.949	98.3857	944.949	96.4768
29.6125	656	29.6125	675	29.6125	613	29.6125	648		1191.47	200.145	1191.48	41.9745	1191.48	-52.3581	1191.48	16.6557		945.431	97.5773	945.431	96.3338	945.431	98.413	945.431	96.4947
29.6342	681	29.6342	657	29.6342	592	29.6342	664		1192.44	201.113	1192.44	42.1904	1192.44	-52.1856	1192.44	16.8155		945.913	97.5957	945.913	96.3418	945.913	98.4398	945.913	96.5125
29.656	672	29.656	680	29.656	573	29.656	615		1193.4	201.738	1193.4	43.4687	1193.4	-51.9508	1193.4	17.1554		946.395	97.6134	946.395	96.3497	946.395	98.4643	946.395	96.5295
29.6777	647	29.6777	633	29.6777	645	29.6777	627		1194.37	201.993	1194.37	45.71	1194.37	-51.6858	1194.37	17.6526		946.877	97.6302	946.877	96.357	946.877	98.486	946.877	96.5454
29.6994	684	29.6994	584	29.6994	570	29.6994	622		1195.33	202.307	1195.33	48.2067	1195.33	-51.3691	1195.33	18.1275		947.359	97.6462	947.359	96.3632	947.359	98.5062	947.359	96.561
29.7212	619	29.7212	656	29.7212	551	29.7212	555		1196.3	202.994	1196.3	50.2553	1196.3	-51.0234	1196.3	18.4086		947.842	97.6618	947.842	96.3687	947.842	98.5268	947.842	96.5774
29.7429	626	29.7429	651	29.7429	559	29.7429	590		1197.26	203.753	1197.26	51.6007	1197.26	-50.8214	1197.26	18.4616		948.324	97.6772	948.324	96.3734	948.324	98.5497	948.324	96.5956
29.7646	598	29.7646	607	29.7646	578	29.7646	555		1198.22	204.435	1198.22	52.0776	1198.22	-50.8559	1198.22	18.2613		948.806	97.6926	948.806	96.3779	948.806	98.575	948.806	96.6154
29.7863	574	29.7863	549	29.7863	545	29.7863	620		1199.19	207.107	1199.19	50.7075	1199.19	-50.763	1199.19	17.0794		949.288	97.7078	949.288	96.3825	949.288	98.6013	949.288	96.6361
29.8081	619	29.8081	591	29.8081	552	29.8081	600		1200.15	209.762	1200.15	48.8743	1200.15	-50.7698	1200.15	15.7662		949.77	97.7228	949.77	96.3874	949.77	98.6264	949.77	96.6561
29.8298	598	29.8298	572	29.8298	507	29.8298	561		1201.12	211.779	1201.12	47.2135	1201.12	-50.8824	1201.12	14.6423		950.252	97.7369	950.252	96.3927	950.252	98.6482	950.252	96.6744
29.8515	640	29.8515	589	29.8515	533	29.8515	542		1202.08	213.299	1202.08	46.0647	1202.08	-50.956	1202.08	13.8224		950.734	97.7503	950.734	96.3982	950.734	98.6663	950.734	96.6906
29.8733	562	29.8733	616	29.8733	570	29.8733	539		1203.05	214.437	1203.05	45.5293	1203.05	-50.924	1203.05	13.3434		951.216	97.7632	951.216	96.4036	951.216	98.682	951.216	96.7055
29.895	612	29.895	608	29.895	502	29.895	569		1204.01	214.096	1204.01	45.9788	1204.01	-50.944	1204.01	13.5448		951.698	97.776	951.698	96.409	951.698	98.6974	951.698	96.7205
29.9168	647	29.9168	642	29.9168	533	29.9168	603		1204.97	211.559	1204.97	47.6158	1204.97	-51.1334	1204.97	14.6162		952.181	97.789	952.181	96.4142	952.181	98.7146	952.181	96.7366
29.9385	609	29.9385	593	29.9385	523	29.9385	572		1205.94	209.708	1205.94	49.2995	1205.94	-51.1367	1205.94	15.5848		952.663	97.8025	952.663	96.419	952.663	98.7339	952.663	96.7541
29.9602	598	29.9602	616	29.9602	538	29.9602	482		1206.9	208.795	1206.9	50.7964	1206.9	-50.9709	1206.9	16.2941		953.145	97.8166	953.145	96.4235	953.145	98.7543	953.145	96.7724
29.982	589	29.982	584	29.982	521	29.982	543		1207.87	209.183	1207.87	52.3386	1207.87	-50.4584	1207.87	16.5496		953.627	97.831	953.627	96.4274	953.627	98.7737	953.627	96.7904
30.0037	555	30.0037	564	30.0037	545	30.0037	563		1208.83	211.006	1208.83	53.8929	1208.83	-49.546	1208.83	16.3274		954.109	97.8458	954.109	96.4306	954.109	98.7906	954.109	96.8072
30.0254	635	30.0254	539	30.0254	521	30.0254	530		1209.8	215.191	1209.8	54.7759	1209.8	-48.0729	1209.8	15.2365		954.591	97.8609	954.591	96.4333	954.591	98.8046	954.591	96.8227
30.0471	569	30.0471	590	30.0471	488	30.0471	563		1210.76	220.185	1210.76	55.6138	1210.76	-46.4402	1210.76	13.9096		955.073	97.8767	955.073	96.4357	955.073	98.817	955.073	96.8376
30.0689	589	30.0689	587	30.0689	517	30.0689	606		1211.72	224.949	1211.72	56.5475	1211.72	-44.9836	1211.72	12.7277		955.555	97.8934	955.555	96.4379	955.555	98.8299	955.555	96.853
30.0906	574	30.0906	565	30.0906	532	30.0906	547		1212.69	229.038	1212.69	57.1951	1212.69	-43.9569	1212.69	11.7756		956.038	97.9109	956.038	96.4402	956.038	98.8448	956.038	96.8697
30.1123	573	30.1123	622	30.1123	556	30.1123	525		1213.65	232.128	1213.65	57.2775	1213.65	-43.6219	1213.65	11.1354		956.52	97.9289	956.52	96.4426	956.52	98.862	956.52	96.8876
30.1341	542	30.1341	533	30.1341	563	30.1341	531		1214.62	234.376	1214.62	56.9388	1214.62	-44.0998	1214.62	10.8727		957.002	97.9464	957.002	96.445	957.002	98.8799	957.002	96.9057
30.1558	555	30.1558	533	30.1558	500	30.1558	533		1215.58	235.984	1215.58	56.3478	1215.58	-45.4176	1215.58	11.0359		957.484	97.9627	957.484	96.4472	957.484	98.8967	957.484	96.9223
30.1775	585	30.1775	543	30.1775	495	30.1775	570		1216.55	236.972	1216.55	55.5752	1216.55	-46.6456	1216.55	11.2039		957.966	97.9771	957.966	96.449	957.966	98.9108	957.966	96.9363
30.1993	565	30.1993	590	30.1993	541	30.1993	564		1217.51	238.013	1217.51	55.1536	1217.51	-47.4514	1217.51	11.3601		958.448	97.9898	958.448	96.4506	958.448	98.9223	958.448	96.9474
30.221	557	30.221	580	30.221	520	30.221	545		1218.47	239.573	1218.47	55.4686	1218.47	-47.5797	1218.47	11.5148		958.93	98.0011	958.93	96.4523	958.93	98.9327	958.93	96.9565
30.2427	623	30.2427	537	30.2427	495	30.2427	538		1219.44	241.476	1219.44	56.8321	1219.44	-46.5871	1219.44	11.599		959.412	98.0121	959.412	96.4543	959.412	98.9441	959.412	96.9651
30.2645	520	30.2645	500	30.2645	483	30.2645	531		1220.4	243.527	1220.4	59.045	1220.4	-44.6243	1220.4	11.6052		959.894	98.0234	959.894	96.457	959.894	98.9582	959.894	96.9744
30.2862	578	30.2862	546	30.2862	551	30.2862	526		1221.37	245.657	1221.37	61.4928	1221.37	-42.3862	1221.37	11.5985		960.377	98.0353	960.377	96.4604	960.377	98.9747	960.377	96.9851
30.3079	526	30.3079	521	30.3079	550	30.3079	529		1222.33	247.567	1222.33	63.4303	1222.33	-40.6219	1222.33	11.6201		960.859	98.0477	960.859	96.4645	960.859	98.9917	960.859	96.9966
30.3297	562	30.3297	536	30.3297	484	30.3297	562		1223.3	248.486	1223.3	64.2041	1223.3	-39.7708	1223.3	11.6163		961.341	98.0601	961.341	96.4687	961.341	99.0066	961.341	97.008
30.3514	545	30.3514	522	30.3514	545	30.3514	493		1224.26	247.986	1224.26	63.4235	1224.26	-40.1001	1224.26	11.5673		961.823	98.072	961.823	96.4726	961.823	99.0174	961.823	97.0188
30.3731	541	30.3731	533	30.3731	505	30.3731	502		1225.22	245.759	1225.22	59.9137	1225.22	-42.5309	1225.22	11.5985		962.305	98.0832	962.305	96.476	962.305	99.0242	962.305	97.0287
30.3949	583	30.3949	515	30.3949	482	30.3949	555		1226.19	242.909	1226.19	55.6175	1226.19	-45.6186	1226.19	11.6111		962.787	98.0939	962.787	96.4787	962.787	99.0287	962.787	97.0386
30.4166	584	30.4166	495	30.4166	459	30.4166	491		1227.15	240.117	1227.15	51.6028	1227.15	-48.576	1227.15	11.566		963.269	98.1046	963.269	96.4807	963.269	99.0337	963.269	97.0495
30.4383	518	30.4383	517	30.4383	449	30.4383	496		1228.12	238.696	1228.12	49.0357	1228.12	-50.6137	1228.12	11.5028		963.751	98.1157	963.751	96.4823	963.751	99.0412	963.751	97.0623
30.4601	583	30.4601	483	30.4601	464	30.4601	492		1229.08	239.205	1229.08	48.3749	1229.08	-51.4243	1229.08	11.44		964.234	98.1274	964.234	96.4834	964.234	99.0519	964.234	97.0767
30.4818	579	30.4818	524	30.4818	441	30.4818	494		1230.05	241.573	1230.05	50.2563	1230.05	-50.8352	1230.05	11.2893		964.716	98.1392	964.716	96.484	964.716	99.0643	964.716	97.0917
30.5035	510	30.5035	555	30.5035	469	30.5035	490		1231.01	245.371	1231.01	54.3568	1231.01	-49.0746	1231.01	11.0347		965.198	98.1507	965.198	96.484	965.198	99.0759	965.198	97.1058
30.5253	538	30.5253	524	30.5253	472	30.5253	437		1231.97	250.048	1231.97	58.8942	1231.97	-46.8635	1231.97	10.824		965.68	98.1612	965.68	96.4834	965.68	99.0846	965.68	97.118
30.547	535	30.547	513	30.547	489	30.547	449		1232.94	254.918	1232.94	63.0285	1232.94	-44.6691	1232.94	10.6756		966.162	98.1706	966.162	96.4822	966.162	99.0902	966.162	97.1281
30.5687	527	30.5687	472	30.5687	482	30.5687	492		1233.9	258.226	1233.9	65.2558	1233.9	-43.4794	1233.9	10.5136		966.644	98.1792	966.644	96.4809	966.644	99.0939	966.644	97.1369
30.5905	500	30.5905	507	30.5905	461	30.5905	483		1234.87	260.075	1234.87	65.5476	1234.87	-43.259	1234.87	10.3465		967.126	98.1877	967.126	96.4796	967.126	99.0981	967.126	97.1456
30.6122	517	30.6122	516	30.6122	443	30.6122	466		1235.83	262.244	1235.83	63.3878	1235.83	-43.4188	1235.83	10.4865		967.608	98.1966	967.608	96.4788	967.608	99.1047	967.608	97.1554
30.6339	563	30.6339	543	30.6339	502	30.6339	448		1236.79	263.462	1236.8	60.496	1236.8	-44.1006	1236.8	10.5768		968.091	98.2061	968.091	96.4784	968.091	99.1139	968.091	97.1666
30.6557	567	30.6557	492	30.6557	465	30.6557	498		1237.76	264.007	1237.76	57.7253	1237.76	-45.0266	1237.76	10.5735		968.573	98.2162	968.573	96.4782	968.573	99.1245	968.573	97.1783
30.6774	514	30.6774	526	30.6774	457	30.6774	469		1238.72	264.895	1238.72	55.9298	1238.72	-45.6277	1238.72	10.5618		969.055	98.2266	969.055	96.4777	969.055	99.1342	969.055	97.1895
30.6991	545	30.6991	539	30.6991	424	30.6991	500		1239.69	266.473	1239.69	55.5775	1239.69	-45.7052	1239.69	10.5655		969.537	98.2367	969.537	96.4767	969.537	99.1411	969.537	97.1995
30.7209	536	30.7209	480	30.7209	467	30.7209	498		1240.65	268.105	1240.65	56.5874	1240.65	-45.5914	1240.65	10.5033		970.019	98.2468	970.019	96.4748	970.019	99.1451	970.019	97.2081
30.7426	556	30.7426	508	30.7426	470	30.7426	478		1241.62	269.368	1241.62	58.7905	1241.62	-45.5146	1241.62	10.3162		970.501	98.2572	970.501	96.4722	970.501	99.1477	970.501	97.2163
30.7643	552	30.7643	471	30.7643	478	30.7643	488		1242.58	271.181	1242.58	61.1972	1242.58	-45.0484	1242.58	10.1847		970.983	98.2688	970.983	96.4689	970.983	99.1512	970.983	97.2253
30.7861	531	30.7861	489	30.7861	460	30.7861	441		1243.54	272.771	1243.54	63.141	1243.54	-44.6116	1243.54	10.0003		971.465	98.2819	971.465	96.4654	971.465	99.1576	971.465	97.2359
30.8078	548	30.8078	501	30.8078	458	30.8078	504		1244.51	273.515	1244.51	64.135	1244.51	-44.5576	1244.51	9.66831		971.947	98.2965	971.947	96.4618	971.947	99.1672	971.947	97.2482
30.8295	534	30.8295	509	30.8295	460	30.8295	462		1245.47	273.485	1245.47	64.1505	1245.47	-44.5595	1245.47	9.1312		972.429	98.3118	972.429	96.4582	972.429	99.1783	972.429	97.2611
30.8513	512	30.8513	489	30.8513	465	30.8513	442		1246.44	272.847	1246.44	63.3357	1246.44	-44.5623	1246.44	8.43427		972.912	98.3268	972.912	96.4545	972.912	99.1886	972.912	97.2733
30.873	522	30.873	501	30.873	446	30.873	484		1247.4	272.071	1247.4	62.1999	1247.4	-44.6919	1247.4	7.73419		973.394	98.3403	973.394	96.4507	973.394	99.1956	973.394	97.2838
30.8947	499	30.8947	489	30.8947	447	30.8947	476		1248.37	271.443	1248.37	61.0529	1248.37	-45.0257	1248.37	7.16645		973.876	98.3517	973.876	96.4469	973.876	99.1992	973.876	97.2922
30.9165	562	30.9165	520	30.9165	445	30.9165	468		1249.33	270.908	1249.33	59.8457	1249.33	-45.5915	1249.33	6.78635		974.358	98.3612	974.358	96.4432	974.358	99.2007	974.358	97.2994
30.9382	545	30.9382	508	30.9382	415	30.9382	474		1250.29	270.547	1250.29	58.4979	1250.29	-46.4859	1250.29	6.67714		974.84	98.3698	974.84	96.44	974.84	99.2029	974.84	97.3068
30.9599	545	30.9599	475	30.9599	461	30.9599	469		1251.26	271.052	1251.26	57.0424	1251.26	-47.8273	1251.26	7.02602		975.322	98.3784	975.322	96.4375	975.322	99.2081	975.322	97.3155
30.9817	501	30.9817	486	30.9817	439	30.9817	475		1252.22	271.918	1252.22	55.7122	1252.22	-49.2959	1252.22	7.57042		975.804	98.388	975.804	96.4357	975.804	99.2171	975.804	97.3255
31.0034	519	31.0034	508	31.0034	413	31.0034	484		1253.19	272.543	1253.19	54.6842	1253.19	-50.5961	1253.19	8.02595		976.286	98.399	976.286	96.4345	976.286	99.2285	976.286	97.3363
31.0251	525	31.0251	505	31.0251	427	31.0251	473		1254.15	274.159	1254.15	54.9246	1254.15	-51.0799	1254.15	8.34337		976.769	98.4111	976.769	96.4335	976.769	99.2399	976.769	97.3466
31.0469	536	31.0469	517	31.0469	470	31.0469	489		1255.12	277.174	1255.12	56.7662	1255.12	-50.5254	1255.12	8.50601		977.251	98.4237	977.251	96.4324	977.251	99.2488	977.251	97.3555
31.0686	495	31.0686	469	31.0686	423	31.0686	482		1256.08	280.766	1256.08	60.5565	1256.08	-49.0238	1256.08	8.37748		977.733	98.4365	977.733	96.4311	977.733	99.2541	977.733	97.3628
31.0903	559	31.0903	513	31.0903	462	31.0903	438		1257.04	284.86	1257.04	65.6596	1257.04	-46.8209	1257.04	8.0566		978.215	98.4492	978.215	96.4297	978.215	99.2565	978.215	97.3692
31.1121	556	31.1121	522	31.1121	445	31.1121	435		1258.01	289.561	1258.01	71.0723	1258.01	-44.2449	1258.01	7.71611		978.697	98.4622	978.697	96.4286	978.697	99.2581	978.697	97.3761
31.1338	507	31.1338	510	31.1338	465	31.1338	484		1258.97	294.173	1258.97	75.9128	1258.97	-41.7859	1258.97	7.43049		979.179	98.4756	979.179	96.4278	979.179	99.261	979.179	97.3843
31.1555	538	31.1555	510	31.1555	450	31.1555	452		1259.94	297.637	1259.94	79.3092	1259.94	-40.0245	1259.94	7.24562		979.661	98.4896	979.661	96.4277	979.661	99.2662	979.661	97.3939
31.1773	543	31.1773	475	31.1773	441	31.1773	420		1260.9	300.02	1260.9	81.2889	1260.9	-38.9145	1260.9	7.16264		980.143	98.5037	980.143	96.4281	980.143	99.2729	980.143	97.404
31.199	516	31.199	536	31.199	449	31.199	481		1261.87	301.917	1261.87	81.3504	1261.87	-37.6651	1261.87	7.17678		980.625	98.5174	980.625	96.4289	980.625	99.2793	980.625	97.4131
31.2207	515	31.2207	548	31.2207	474	31.2207	429		1262.83	303.1	1262.83	80.7512	1262.83	-37.0983	1262.83	7.26064		981.108	98.53	981.108	96.4297	981.108	99.2837	981.108	97.4202
31.2425	523	31.2425	512	31.2425	462	31.2425	473		1263.79	304	1263.79	79.8821	1263.79	-36.9857	1263.79	7.38895		981.59	98.5413	981.59	96.4306	981.59	99.2851	981.59	97.425
31.2642	507	31.2642	516	31.2642	416	31.2642	457		1264.76	305.029	1264.76	79.0851	1264.76	-37.1029	1264.76	7.48674		982.072	98.5515	982.072	96.4314	982.072	99.2844	982.072	97.4284
31.2859	524	31.2859	543	31.2859	435	31.2859	470		1265.72	306.312	1265.72	78.3921	1265.72	-37.5298	1265.72	7.57715		982.554	98.5614	982.554	96.4323	982.554	99.2834	982.554	97.4315
31.3076	550	31.3076	534	31.3076	474	31.3076	473		1266.69	308.186	1266.69	77.8989	1266.69	-38.4909	1266.69	7.79502		983.036	98.5717	983.036	96.4333	983.036	99.2839	983.036	97.4355
31.3294	529	31.3294	519	31.3294	471	31.3294	424		1267.65	310.417	1267.65	77.5272	1267.65	-39.8651	1267.65	8.09673		983.518	98.5831	983.518	96.434	983.518	99.2866	983.518	97.4406
31.3511	538	31.3511	471	31.3511	501	31.3511	482		1268.61	312.075	1268.61	76.9364	1268.61	-41.2141	1268.61	8.25626		984	98.5956	984	96.4342	984	99.2907	984	97.446
31.3728	587	31.3728	518	31.3728	454	31.3728	493		1269.58	313.207	1269.58	76.1706	1269.58	-42.5063	1269.58	8.37898		984.482	98.6088	984.482	96.4335	984.482	99.2946	984.482	97.4508
31.3946	552	31.3946	549	31.3946	509	31.3946	496		1270.54	313.875	1270.54	75.2774	1270.54	-43.7099	1270.54	8.64279		984.965	98.6221	984.965	96.4317	984.965	99.2966	984.965	97.4539
31.4163	574	31.4163	527	31.4163	464	31.4163	482		1271.51	312.393	1271.51	73.2682	1271.51	-45.3033	1271.51	8.69655		985.447	98.6351	985.447	96.429	985.447	99.2962	985.447	97.4553
31.4381	611	31.4381	535	31.4381	480	31.4381	498		1272.47	308.907	1272.47	70.2069	1272.47	-47.2752	1272.47	8.44738		985.929	98.6475	985.929	96.4258	985.929	99.2941	985.929	97.4561
31.4598	543	31.4598	503	31.4598	471	31.4598	500		1273.43	306.32	1273.43	67.8119	1273.43	-48.7762	1273.43	8.39225		986.411	98.6597	986.411	96.423	986.411	99.2921	986.411	97.4576
31.4815	552	31.4815	509	31.4815	482	31.4815	510		1274.4	305.03	1274.4	66.2994	1274.4	-49.7128	1274.4	8.38412		986.893	98.6721	986.893	96.4212	986.893	99.2916	986.893	97.4609
31.5033	511	31.5033	516	31.5033	491	31.5033	503		1275.36	304.92	1275.36	65.574	1275.36	-50.1479	1275.36	8.196		987.375	98.6849	987.375	96.4206	987.375	99.2931	987.375	97.466
31.525	542	31.525	520	31.525	499	31.525	505		1276.33	307.135	1276.33	66.4672	1276.33	-49.558	1276.33	8.0133		987.857	98.6976	987.857	96.421	987.857	99.2959	987.857	97.4718
31.5467	549	31.5467	567	31.5467	531	31.5467	531		1277.29	312.386	1277.29	69.5024	1277.29	-47.6114	1277.29	8.06802		988.339	98.7099	988.339	96.4218	988.339	99.2984	988.339	97.4768
31.5684	609	31.5684	566	31.5684	516	31.5684	489		1278.26	318.879	1278.26	73.3784	1278.26	-45.1262	1278.26	8.11305		988.822	98.7209	988.822	96.4223	988.822	99.2991	988.822	97.4796
31.5902	630	31.5902	573	31.5902	490	31.5902	481		1279.22	324.539	1279.22	76.6007	1279.22	-43.0428	1279.22	7.8947		989.304	98.7306	989.304	96.4219	989.304	99.2978	989.304	97.4796
31.6119	561	31.6119	573	31.6119	515	31.6119	554		1280.18	329.578	1280.18	79.3316	1280.18	-41.2509	1280.18	7.72538		989.786	98.7392	989.786	96.4204	989.786	99.2953	989.786	97.4776
31.6336	607	31.6336	604	31.6336	542	31.6336	479		1281.15	334.007	1281.15	81.5852	1281.15	-39.7399	1281.15	7.70175		990.268	98.7474	990.268	96.4182	990.268	99.2933	990.268	97.4752
31.6554	577	31.6554	526	31.6554	494	31.6554	517		1282.11	336.507	1282.11	81.928	1282.11	-38.7604	1282.11	7.45587		990.75	98.7561	990.75	96.4158	990.75	99.2933	990.75	97.4738
31.6771	636	31.6771	592	31.6771	549	31.6771	546		1283.08	338.357	1283.08	81.7552	1283.08	-38.0816	1283.08	7.20096		991.232	98.7658	991.232	96.4139	991.232	99.2954	991.232	97.4742
31.6988	618	31.6988	589	31.6988	514	31.6988	549		1284.04	340.218	1284.04	81.8029	1284.04	-37.6164	1284.04	7.00896		991.714	98.7763	991.714	96.4126	991.714	99.2988	991.714	97.4761
31.7206	597	31.7206	593	31.7206	535	31.7206	572		1285.01	342.401	1285.01	82.3743	1285.01	-37.2707	1285.01	6.82053		992.196	98.787	992.196	96.4121	992.196	99.3017	992.196	97.4785
31.7423	617	31.7423	618	31.7423	518	31.7423	548		1285.97	345.065	1285.97	83.5998	1285.97	-36.9591	1285.97	6.59007		992.678	98.7968	992.678	96.4119	992.678	99.3027	992.678	97.4807
31.764	644	31.764	616	31.764	562	31.764	526		1286.93	348.182	1286.93	85.8081	1286.93	-36.9424	1286.93	6.23851		993.16	98.8051	993.16	96.4117	993.16	99.3015	993.16	97.4821
31.7858	610	31.7858	606	31.7858	566	31.7858	539		1287.9	351.578	1287.9	89.3115	1287.9	-37.6348	1287.9	5.65724		993.643	98.8116	993.643	96.4113	993.643	99.2992	993.643	97.4832
31.8075	684	31.8075	587	31.8075	526	31.8075	552		1288.86	355.239	1288.86	92.8037	1288.86	-38.1371	1288.86	5.18356		994.125	98.8169	994.125	96.4104	994.125	99.2972	994.125	97.485
31.8292	689	31.8292	648	31.8292	536	31.8292	643		1289.83	358.936	1289.83	95.945	1289.83	-38.4635	1289.83	4.86453		994.607	98.8215	994.607	96.4092	994.607	99.2966	994.607	97.4881
31.851	666	31.851	654	31.851	580	31.851	648		1290.79	361.757	1290.79	98.0052	1290.79	-39.1021	1290.79	4.67341		995.089	98.826	995.089	96.4078	995.089	99.2975	995.089	97.4925
31.8727	689	31.8727	657	31.8727	612	31.8727	633		1291.76	363.865	1291.76	99.059	1291.76	-39.9746	1291.76	4.67902		995.571	98.8306	995.571	96.406	995.571	99.2984	995.571	97.4972
31.8944	678	31.8944	647	31.8944	618	31.8944	692		1292.72	365.827	1292.72	99.151	1292.72	-40.7846	1292.72	5.3214		996.053	98.8354	996.053	96.4041	996.053	99.2979	996.053	97.5011
31.9162	663	31.9162	645	31.9162	662	31.9162	680		1293.68	367.407	1293.68	98.6552	1293.68	-41.641	1293.68	6.0301		996.535	98.8398	996.535	96.4018	996.535	99.2947	996.535	97.5028
31.9379	709	31.9379	727	31.9379	633	31.9379	661		1294.65	368.768	1294.65	97.9958	1294.65	-42.4501	1294.65	6.51669		997.018	98.8438	997.018	96.3992	997.018	99.2891	997.018	97.5022
31.9596	762	31.9596	740	31.9596	600	31.9596	672		1295.61	370.53	1295.61	97.6652	1295.61	-42.8888	1295.61	6.79665		997.5	98.8478	997.5	96.3966	997.5	99.2828	997.5	97.4998
31.9814	748	31.9814	725	31.9814	668	31.9814	697		1296.58	373.047	1296.58	97.9018	1296.58	-42.7298	1296.58	6.80146		997.982	98.8524	997.982	96.3944	997.982	99.2779	997.982	97.4969
32.0031	754	32.0031	738	32.0031	667	32.0031	762		1297.54	376.021	1297.54	98.3548	1297.54	-42.0217	1297.54	6.34283		998.464	98.8582	998.464	96.3929	998.464	99.2757	998.464	97.4948
32.0248	863	32.0248	769	32.0248	710	32.0248	797		1298.51	379.198	1298.51	98.793	1298.51	-40.8591	1298.51	5.37243		998.946	98.8657	998.946	96.3924	998.946	99.2761	998.946	97.4938
32.0466	897	32.0466	770	32.0466	698	32.0466	782		1299.47	382.742	1299.47	99.7472	1299.47	-39.5719	1299.47	4.57928		999.428	98.8745	999.428	96.3929	999.428	99.2773	999.428	97.4934
32.0683	870	32.0683	837	32.0683	750	32.0683	840		1300.43	385.986	1300.43	100.696	1300.43	-38.5063	1300.43	3.99144		999.91	98.8836	999.91	96.3941	999.91	99.2771	999.91	97.4927
32.09	911	32.09	901	32.09	798	32.09	829		1301.4	388.491	1301.4	101.279	1301.4	-37.8872	1301.4	3.61555		1000.39	98.892	1000.39	96.3956	1000.39	99.2738	1000.39	97.4907
32.1118	926	32.1118	957	32.1118	841	32.1118	925		1302.36	390.435	1302.36	102.032	1302.36	-37.6125	1302.36	3.68403		1000.87	98.8987	1000.87	96.3971	1000.87	99.2673	1000.87	97.4873
32.1335	998	32.1335	1016	32.1335	852	32.1335	941		1303.33	391.969	1303.33	102.972	1303.33	-37.6055	1303.33	4.12647		1001.36	98.9032	1001.36	96.3982	1001.36	99.2591	1001.36	97.4831
32.1552	1069	32.1552	1000	32.1552	884	32.1552	1018		1304.29	393.24	1304.29	103.743	1304.29	-37.7998	1304.29	4.63734		1001.84	98.906	1001.84	96.3988	1001.84	99.2516	1001.84	97.4793
32.177	1131	32.177	1039	32.177	970	32.177	1088		1305.26	394.535	1305.26	104.274	1305.26	-38.0532	1305.26	5.02676		1002.32	98.9078	1002.32	96.3989	1002.32	99.2464	1002.32	97.4769
32.1987	1103	32.1987	1176	32.1987	1034	32.1987	1129		1306.22	396.175	1306.22	104.819	1306.22	-38.1979	1306.22	5.30135		1002.8	98.9095	1002.8	96.3986	1002.8	99.2435	1002.8	97.4759
32.2204	1209	32.2204	1232	32.2204	1095	32.2204	1177		1307.18	398.232	1307.18	105.332	1307.18	-38.1962	1307.18	5.37229		1003.28	98.9115	1003.28	96.3978	1003.28	99.2415	1003.28	97.4757
32.2422	1336	32.2422	1215	32.2422	1091	32.2422	1286		1308.15	400.479	1308.15	105.267	1308.15	-38.1466	1308.15	4.85806		1003.77	98.9139	1003.77	96.3964	1003.77	99.2378	1003.77	97.4747
32.2639	1304	32.2639	1413	32.2639	1262	32.2639	1314		1309.11	402.995	1309.11	105.182	1309.11	-38.0368	1309.11	4.24228		1004.25	98.9162	1004.25	96.3943	1004.25	99.2306	1004.25	97.472
32.2856	1470	32.2856	1392	32.2856	1333	32.2856	1377		1310.08	405.713	1310.08	105.371	1310.08	-37.9223	1310.08	3.8685		1004.73	98.9181	1004.73	96.3912	1004.73	99.2199	1004.73	97.4671
32.3074	1564	32.3074	1513	32.3074	1435	32.3074	1435		1311.04	408.481	1311.04	105.717	1311.04	-37.8689	1311.04	3.60548		1005.21	98.9193	1005.21	96.3875	1005.21	99.2071	1005.21	97.4603
32.3291	1693	32.3291	1667	32.3291	1534	32.3291	1569		1312.01	411.329	1312.01	106.236	1312.01	-37.867	1312.01	3.42		1005.7	98.9201	1005.7	96.3832	1005.7	99.1949	1005.7	97.4527
32.3508	1902	32.3508	1865	32.3508	1607	32.3508	1651		1312.97	414.658	1312.97	107.037	1312.97	-38.1628	1312.97	3.9444		1006.18	98.9209	1006.18	96.3786	1006.18	99.1855	1006.18	97.4455
32.3726	1990	32.3726	1844	32.3726	1813	32.3726	1733		1313.93	418.158	1313.93	108.028	1313.93	-38.5941	1313.93	4.7938		1006.66	98.922	1006.66	96.3741	1006.66	99.1792	1006.66	97.439
32.3943	2119	32.3943	2061	32.3943	1941	32.3943	1873		1314.9	421.414	1314.9	109.074	1314.9	-38.9431	1314.9	5.4294		1007.14	98.9236	1007.14	96.3698	1007.14	99.1747	1007.14	97.4327
32.416	2352	32.416	2071	32.416	2061	32.416	1893		1315.86	424.275	1315.86	110.102	1315.86	-39.1969	1315.86	5.8395		1007.62	98.9253	1007.62	96.3655	1007.62	99.1697	1007.62	97.4258
32.4378	2594	32.4378	2306	32.4378	2274	32.4378	2081		1316.83	426.684	1316.83	111.071	1316.83	-39.3809	1316.83	6.15406		1008.11	98.9267	1008.11	96.3612	1008.11	99.1618	1008.11	97.4176
32.4595	2728	32.4595	2387	32.4595	2329	32.4595	2093		1317.79	428.58	1317.79	112.044	1317.79	-39.4054	1317.79	6.28167		1008.59	98.9273	1008.59	96.357	1008.59	99.1506	1008.59	97.4081
32.4812	2993	32.4812	2626	32.4812	2499	32.4812	2237		1318.75	429.366	1318.75	113.435	1318.75	-38.6144	1318.75	5.5123		1009.07	98.927	1009.07	96.3529	1009.07	99.137	1009.07	97.398
32.503	3206	32.503	2679	32.503	2712	32.503	2503		1319.72	430.094	1319.72	114.519	1319.72	-38.1604	1319.72	4.952		1009.55	98.9263	1009.55	96.3489	1009.55	99.1234	1009.55	97.3886
32.5247	3602	32.5247	2808	32.5247	2978	32.5247	2547		1320.68	430.791	1320.68	115.341	1320.68	-38.0027	1320.68	4.48138		1010.03	98.9257	1010.03	96.3453	1010.03	99.1116	1010.03	97.3804
32.5464	3916	32.5464	3005	32.5464	3105	32.5464	2824		1321.65	431.472	1321.65	115.911	1321.65	-38.1328	1321.65	3.95481		1010.52	98.9258	1010.52	96.3421	1010.52	99.1023	1010.52	97.3738
32.5682	4158	32.5682	3263	32.5682	3371	32.5682	3197		1322.61	432.088	1322.61	116.118	1322.61	-38.6998	1322.61	3.39396		1011	98.9266	1011	96.3389	1011	99.0942	1011	97.3677
32.5899	4460	32.5899	3418	32.5899	3519	32.5899	3439		1323.58	432.555	1323.58	115.78	1323.58	-39.9395	1323.58	2.86303		1011.48	98.928	1011.48	96.3354	1011.48	99.0852	1011.48	97.3609
32.6116	4916	32.6116	3652	32.6116	3769	32.6116	3624		1324.54	433.009	1324.54	115.163	1324.54	-41.5144	1324.54	2.36536		1011.96	98.9292	1011.96	96.3312	1011.96	99.0735	1011.96	97.3525
32.6334	5286	32.6334	3782	32.6334	4223	32.6334	3938		1325.5	433.596	1325.5	114.624	1325.5	-42.9512	1325.5	1.91362		1012.45	98.93	1012.45	96.3262	1012.45	99.0586	1012.45	97.3424
32.6551	5783	32.6551	3978	32.6551	4489	32.6551	4418		1326.47	434.2	1326.47	114.071	1326.47	-44.3115	1326.47	1.5969		1012.93	98.9297	1012.93	96.3203	1012.93	99.0419	1012.93	97.3312
32.6768	6056	32.6768	4314	32.6768	4912	32.6768	4677		1327.43	434.661	1327.43	113.416	1327.43	-45.653	1327.43	1.48771		1013.41	98.9285	1013.41	96.3137	1013.41	99.0256	1013.41	97.3205
32.6986	6848	32.6986	4727	32.6986	5111	32.6986	5046		1328.4	435.079	1328.4	112.972	1328.4	-46.7907	1328.4	1.56001		1013.89	98.9263	1013.89	96.3068	1013.89	99.0118	1013.89	97.3112
32.7203	7287	32.7203	5071	32.7203	5379	32.7203	5194		1329.36	435.62	1329.36	112.81	1329.36	-47.6607	1329.36	1.79118		1014.37	98.9233	1014.37	96.3001	1014.37	99.0012	1014.37	97.3037
32.742	7898	32.742	5471	32.742	5801	32.742	5576		1330.33	436.245	1330.33	112.375	1330.33	-48.6042	1330.33	2.11302		1014.86	98.9193	1014.86	96.2936	1014.86	98.9927	1014.86	97.2972
32.7638	8236	32.7638	6032	32.7638	6047	32.7638	5708		1331.29	437.568	1331.29	112.146	1331.29	-49.3091	1331.29	2.42785		1015.34	98.914	1015.34	96.2873	1015.34	98.9837	1015.34	97.2904
32.7855	8755	32.7855	6495	32.7855	6080	32.7855	5963		1332.25	440.03	1332.25	111.996	1332.25	-49.5587	1332.25	2.67702		1015.82	98.9072	1015.82	96.2813	1015.82	98.9721	1015.82	97.2822
32.8072	8708	32.8072	6921	32.8072	6078	32.8072	5912		1333.22	444.344	1333.22	111.941	1333.22	-49.3509	1333.22	2.95674		1016.3	98.8991	1016.3	96.2752	1016.3	98.957	1016.3	97.2721
32.8289	8714	32.8289	7376	32.8289	5869	32.8289	5753		1334.18	450.104	1334.18	111.862	1334.18	-48.8224	1334.18	3.27866		1016.78	98.8901	1016.78	96.2691	1016.78	98.9391	1016.78	97.2606
32.8507	8434	32.8507	7626	32.8507	5785	32.8507	5667		1335.15	456.056	1335.15	112.036	1335.15	-48.1594	1335.15	3.56944		1017.27	98.8812	1017.27	96.2631	1017.27	98.9207	1017.27	97.2487
32.8724	8030	32.8724	7704	32.8724	5372	32.8724	5526		1336.11	461.012	1336.11	112.356	1336.11	-47.6683	1336.11	3.81019		1017.75	98.8733	1017.75	96.2573	1017.75	98.9039	1017.75	97.2376
32.8942	7591	32.8942	7789	32.8942	5004	32.8942	5259		1337.08	464.01	1337.08	112.098	1337.08	-47.8196	1337.08	4.0537		1018.23	98.8672	1018.23	96.2521	1018.23	98.8895	1018.23	97.2275
32.9159	7016	32.9159	7493	32.9159	4499	32.9159	4809		1338.04	464.66	1338.04	111.095	1338.04	-48.7806	1338.04	4.31251		1018.71	98.863	1018.71	96.2476	1018.71	98.877	1018.71	97.2181
32.9376	6258	32.9376	7080	32.9376	4051	32.9376	4455		1339	460.668	1339	110.299	1339	-51.1131	1339	4.69496		1019.2	98.8603	1019.2	96.2439	1019.2	98.8644	1019.2	97.2083
32.9594	5405	32.9594	6654	32.9594	3614	32.9594	4149		1339.97	455.883	1339.97	109.099	1339.97	-53.6504	1339.97	5.03598		1019.68	98.858	1019.68	96.2408	1019.68	98.8499	1019.68	97.1972
32.9811	4913	32.9811	5927	32.9811	3156	32.9811	3719		1340.93	451.707	1340.93	107.662	1340.93	-55.8958	1340.93	5.27476		1020.16	98.8554	1020.16	96.2382	1020.16	98.8326	1020.16	97.1845
33.0028	4201	33.0028	5220	33.0028	2804	33.0028	3392		1341.9	449.229	1341.9	106.756	1341.9	-57.3262	1341.9	5.4483		1020.64	98.8517	1020.64	96.2359	1020.64	98.8131	1020.64	97.1709
33.0245	3666	33.0245	4678	33.0245	2440	33.0245	2947		1342.86	448.637	1342.86	106.536	1342.86	-57.8512	1342.86	5.57848		1021.12	98.8469	1021.12	96.2335	1021.12	98.7934	1021.12	97.1573
33.0463	3195	33.0463	4079	33.0463	2166	33.0463	2662		1343.82	451.076	1343.82	106.645	1343.82	-56.8656	1343.82	5.43333		1021.61	98.8412	1021.61	96.231	1021.61	98.7754	1021.61	97.1446
33.068	2657	33.068	3609	33.068	1903	33.068	2447		1344.79	455.708	1344.79	107.007	1344.79	-54.8008	1344.79	5.08802		1022.09	98.8352	1022.09	96.2283	1022.09	98.76	1022.09	97.1334
33.0898	2421	33.0898	3019	33.0898	1665	33.0898	2117		1345.75	460.392	1345.75	107.732	1345.75	-52.7672	1345.75	4.82095		1022.57	98.8291	1022.57	96.2251	1022.57	98.7467	1022.57	97.1231
33.1115	2121	33.1115	2586	33.1115	1525	33.1115	2065		1346.72	464.624	1346.72	108.508	1346.72	-51.0145	1346.72	4.58497		1023.05	98.823	1023.05	96.2217	1023.05	98.7341	1023.05	97.1127
33.1332	1901	33.1332	2420	33.1332	1414	33.1332	1782		1347.68	467.896	1347.68	108.969	1347.68	-49.7952	1347.68	4.3023		1023.53	98.8169	1023.53	96.218	1023.53	98.7206	1023.53	97.1016
33.1549	1694	33.1549	2030	33.1549	1312	33.1549	1655		1348.65	470.235	1348.65	109.224	1348.65	-49.1356	1348.65	4.03134		1024.02	98.8106	1024.02	96.2143	1024.02	98.7055	1024.02	97.0895
33.1767	1594	33.1767	1769	33.1767	1154	33.1767	1424		1349.61	471.028	1349.61	109.23	1349.61	-49.4913	1349.61	3.97226		1024.5	98.8043	1024.5	96.2108	1024.5	98.6891	1024.5	97.077
33.1984	1453	33.1984	1579	33.1984	1101	33.1984	1349		1350.57	471.713	1350.57	109.255	1350.57	-49.8376	1350.57	3.81065		1024.98	98.7981	1024.98	96.2076	1024.98	98.673	1024.98	97.065
33.2201	1309	33.2201	1523	33.2201	1025	33.2201	1308		1351.54	472.476	1351.54	109.431	1351.54	-50.0847	1351.54	3.59109		1025.46	98.7923	1025.46	96.2051	1025.46	98.6584	1025.46	97.0543
33.2419	1220	33.2419	1319	33.2419	933	33.2419	1182		1352.5	473.532	1352.5	109.921	1352.5	-50.1248	1352.5	3.34613		1025.94	98.7873	1025.94	96.2033	1025.94	98.6458	1025.94	97.045
33.2636	1117	33.2636	1243	33.2636	877	33.2636	1132		1353.47	474.929	1353.47	110.958	1353.47	-49.8792	1353.47	2.976		1026.43	98.783	1026.43	96.2021	1026.43	98.6345	1026.43	97.0363
33.2853	1091	33.2853	1145	33.2853	856	33.2853	1040		1354.43	476.611	1354.43	112.628	1354.43	-49.3362	1354.43	2.41668		1026.91	98.7792	1026.91	96.2015	1026.91	98.6234	1026.91	97.0272
33.3071	1011	33.3071	1122	33.3071	781	33.3071	927		1355.39	478.465	1355.39	114.553	1355.39	-48.637	1355.39	1.80876		1027.39	98.7754	1027.39	96.2015	1027.39	98.611	1027.39	97.0166
33.3288	971	33.3288	982	33.3288	801	33.3288	878		1356.36	480.291	1356.36	116.139	1356.36	-48.0107	1356.36	1.37408		1027.87	98.7713	1027.87	96.2018	1027.87	98.5971	1027.87	97.0045
33.3505	959	33.3505	956	33.3505	725	33.3505	788		1357.32	481.809	1357.32	117.172	1357.32	-47.5942	1357.32	1.15689		1028.36	98.7666	1028.36	96.2026	1028.36	98.5824	1028.36	96.9916
33.3723	904	33.3723	882	33.3723	705	33.3723	822		1358.29	482.796	1358.29	117.43	1358.29	-47.5106	1358.29	1.21587		1028.84	98.7615	1028.84	96.2036	1028.84	98.5683	1028.84	96.9789
33.394	843	33.394	828	33.394	662	33.394	816		1359.25	483.361	1359.25	116.117	1359.25	-47.9691	1359.25	1.82001		1029.32	98.756	1029.32	96.205	1029.32	98.5556	1029.32	96.9677
33.4157	828	33.4157	832	33.4157	665	33.4157	720		1360.22	483.666	1360.22	114.041	1360.22	-48.6837	1360.22	2.71338		1029.8	98.7501	1029.8	96.2066	1029.8	98.5447	1029.8	96.9581
33.4375	768	33.4375	781	33.4375	589	33.4375	749		1361.18	483.853	1361.18	112.292	1361.18	-49.2958	1361.18	3.52821		1030.28	98.7438	1030.28	96.2082	1030.28	98.5344	1030.28	96.9498
33.4592	747	33.4592	742	33.4592	675	33.4592	738		1362.14	484.491	1362.14	111.349	1362.14	-49.5138	1362.14	4.14596		1030.77	98.7365	1030.77	96.2099	1030.77	98.5236	1030.77	96.9421
33.4809	750	33.4809	724	33.4809	601	33.4809	711		1363.11	485.887	1363.11	111.445	1363.11	-49.1885	1363.11	4.51457		1031.25	98.7278	1031.25	96.2118	1031.25	98.5114	1031.25	96.9341
33.5027	730	33.5027	718	33.5027	585	33.5027	658		1364.07	487.9	1364.07	113.218	1364.07	-47.9457	1364.07	4.47025		1031.73	98.7173	1031.73	96.2143	1031.73	98.4981	1031.73	96.926
33.5244	673	33.5244	701	33.5244	536	33.5244	617		1365.04	490.336	1365.04	116.303	1365.04	-46.0095	1365.04	4.09015		1032.21	98.7053	1032.21	96.218	1032.21	98.485	1032.21	96.9182
33.5461	727	33.5461	690	33.5461	539	33.5461	648		1366	493.097	1366	119.651	1366	-44.0063	1366	3.64136		1032.69	98.6924	1032.69	96.2235	1032.69	98.4739	1032.69	96.912
33.5679	663	33.5679	632	33.5679	549	33.5679	561		1366.97	495.792	1366.97	122.555	1366.97	-42.371	1366.97	3.26182		1033.18	98.6797	1033.18	96.2314	1033.18	98.4659	1033.18	96.908
33.5896	673	33.5896	649	33.5896	527	33.5896	556		1367.93	497.626	1367.93	124.412	1367.93	-41.4911	1367.93	2.95807		1033.66	98.6686	1033.66	96.2418	1033.66	98.4607	1033.66	96.9065
33.6113	616	33.6113	653	33.6113	530	33.6113	555		1368.89	498.516	1368.89	125.121	1368.89	-41.4487	1368.89	2.72515		1034.14	98.6603	1034.14	96.2548	1034.14	98.4567	1034.14	96.9065
33.6331	616	33.6331	599	33.6331	541	33.6331	575		1369.86	499.471	1369.86	124.293	1369.86	-43.1259	1369.86	2.90814		1034.62	98.6562	1034.62	96.2699	1034.62	98.4521	1034.62	96.9069
33.6548	634	33.6548	610	33.6548	574	33.6548	593		1370.82	499.757	1370.82	123.016	1370.82	-44.9157	1370.82	3.05227		1035.11	98.6571	1035.11	96.2864	1035.11	98.4454	1035.11	96.9065
33.6765	602	33.6765	597	33.6765	550	33.6765	568		1371.79	499.748	1371.79	121.726	1371.79	-46.4586	1371.79	3.13722		1035.59	98.6641	1035.59	96.3038	1035.59	98.4366	1035.59	96.9048
33.6983	601	33.6983	578	33.6983	563	33.6983	510		1372.75	500.294	1372.75	121.079	1372.75	-47.3284	1372.75	3.27272		1036.07	98.6777	1036.07	96.3216	1036.07	98.4272	1036.07	96.9023
33.72	596	33.72	567	33.72	500	33.72	555		1373.72	501.459	1373.72	121.137	1373.72	-47.4438	1373.72	3.47176		1036.55	98.698	1036.55	96.3392	1036.55	98.4194	1036.55	96.8998
33.7417	597	33.7417	597	33.7417	514	33.7417	579		1374.68	502.854	1374.68	121.725	1374.68	-46.5983	1374.68	3.61038		1037.03	98.7248	1037.03	96.3563	1037.03	98.4146	1037.03	96.8979
33.7635	614	33.7635	561	33.7635	492	33.7635	538		1375.64	504.408	1375.64	122.709	1375.64	-45.0973	1375.64	3.71189		1037.52	98.7568	1037.52	96.3727	1037.52	98.4127	1037.52	96.8969
33.7852	568	33.7852	579	33.7852	536	33.7852	542		1376.61	506.187	1376.61	123.95	1376.61	-43.5217	1376.61	3.86461		1038	98.7925	1038	96.388	1038	98.4123	1038	96.8962
33.8069	585	33.8069	586	33.8069	473	33.8069	503		1377.57	507.866	1377.57	125.206	1377.57	-42.0262	1377.57	3.96273		1038.48	98.8298	1038.48	96.4018	1038.48	98.411	1038.48	96.8949
33.8287	588	33.8287	584	33.8287	490	33.8287	520		1378.54	509.263	1378.54	126.359	1378.54	-40.6989	1378.54	3.88932		1038.96	98.8666	1038.96	96.4141	1038.96	98.4073	1038.96	96.8924
33.8504	566	33.8504	579	33.8504	482	33.8504	500		1379.5	510.587	1379.5	127.718	1379.5	-39.4128	1379.5	3.68645		1039.44	98.9014	1039.44	96.4249	1039.44	98.4007	1039.44	96.8884
33.8721	537	33.8721	573	33.8721	493	33.8721	488		1380.46	511.796	1380.46	129.417	1380.46	-38.1652	1380.46	3.39918		1039.93	98.9334	1039.93	96.4346	1039.93	98.3924	1039.93	96.8838
33.8939	541	33.8939	543	33.8939	482	33.8939	520		1381.43	512.72	1381.43	130.701	1381.43	-37.1372	1381.43	3.06756		1040.41	98.9626	1040.41	96.4436	1040.41	98.3843	1040.41	96.8795
33.9156	573	33.9156	562	33.9156	482	33.9156	489		1382.39	513.076	1382.39	131.355	1382.39	-36.4688	1382.39	2.80401		1040.89	98.9892	1040.89	96.4522	1040.89	98.3778	1040.89	96.8762
33.9373	482	33.9373	494	33.9373	465	33.9373	500		1383.36	512.508	1383.36	131.112	1383.36	-36.3306	1383.36	2.69968		1041.37	99.0137	1041.37	96.4608	1041.37	98.373	1041.37	96.8739
33.9591	537	33.9591	551	33.9591	435	33.9591	502		1384.32	510.773	1384.32	129.577	1384.32	-36.7364	1384.32	2.81231		1041.85	99.036	1041.85	96.4694	1041.85	98.3682	1041.85	96.8717
33.9808	565	33.9808	467	33.9808	468	33.9808	455		1385.29	508.048	1385.29	126.877	1385.29	-37.5932	1385.29	3.11069		1042.34	99.0559	1042.34	96.478	1042.34	98.3615	1042.34	96.8685
34.0025	582	34.0025	494	34.0025	473	34.0025	502		1386.25	504.94	1386.25	123.752	1386.25	-38.752	1386.25	3.46576		1042.82	99.073	1042.82	96.4863	1042.82	98.3515	1042.82	96.8633
34.0243	571	34.0243	501	34.0243	493	34.0243	484		1387.21	502.174	1387.21	121.001	1387.21	-39.9886	1387.21	3.73966		1043.3	99.0869	1043.3	96.4943	1043.3	98.3381	1043.3	96.8558
34.046	556	34.046	468	34.046	459	34.046	472		1388.18	500.273	1388.18	119.018	1388.18	-41.0461	1388.18	3.87025		1043.78	99.0977	1043.78	96.5021	1043.78	98.3234	1043.78	96.8466
34.0677	540	34.0677	513	34.0677	476	34.0677	424		1389.14	499.508	1389.14	118.032	1389.14	-41.8541	1389.14	3.80738		1044.27	99.1058	1044.27	96.5098	1044.27	98.3098	1044.27	96.837
34.0895	520	34.0895	491	34.0895	497	34.0895	481		1390.11	500.222	1390.11	118.441	1390.11	-42.636	1390.11	3.37579		1044.75	99.1119	1044.75	96.5174	1044.75	98.2991	1044.75	96.8277
34.1112	533	34.1112	485	34.1112	462	34.1112	467		1391.07	501.708	1391.07	119.552	1391.07	-43.2926	1391.07	2.80218		1045.23	99.1168	1045.23	96.5248	1045.23	98.2917	1045.23	96.819
34.1329	561	34.1329	544	34.1329	461	34.1329	468		1392.04	503.15	1392.04	120.618	1392.04	-43.8572	1392.04	2.29071		1045.71	99.1207	1045.71	96.5315	1045.71	98.2858	1045.71	96.8103
34.1547	476	34.1547	465	34.1547	444	34.1547	420		1393	504.424	1393	121.543	1393	-44.3947	1393	1.82564		1046.19	99.1239	1046.19	96.5372	1046.19	98.279	1046.19	96.8008
34.1764	490	34.1764	477	34.1764	461	34.1764	501		1393.96	505.567	1393.96	122.357	1393.96	-44.883	1393.96	1.39726		1046.68	99.1263	1046.68	96.5418	1046.68	98.269	1046.68	96.7898
34.1981	504	34.1981	506	34.1981	436	34.1981	472		1394.93	506.151	1394.93	122.419	1394.93	-45.7023	1394.93	1.02377		1047.16	99.128	1047.16	96.5453	1047.16	98.2553	1047.16	96.7773
34.2199	535	34.2199	477	34.2199	414	34.2199	473		1395.89	506.39	1395.89	122.104	1395.89	-46.6385	1395.89	0.70994		1047.64	99.1293	1047.64	96.5482	1047.64	98.2393	1047.64	96.7642
34.2416	500	34.2416	473	34.2416	442	34.2416	421		1396.86	506.644	1396.86	121.997	1396.86	-47.3394	1396.86	0.46205		1048.12	99.1306	1048.12	96.5513	1048.12	98.2233	1048.12	96.7519
34.2633	502	34.2633	430	34.2633	413	34.2633	432		1397.82	506.741	1397.82	122.038	1397.82	-47.8523	1397.82	0.31704		1048.6	99.1324	1048.6	96.5554	1048.6	98.2098	1048.6	96.7411
34.2851	556	34.2851	481	34.2851	450	34.2851	449		1398.79	506.23	1398.79	121.885	1398.79	-48.3927	1398.79	0.32939		1049.09	99.1349	1049.09	96.5608	1049.09	98.1994	1049.09	96.7321
34.3068	474	34.3068	457	34.3068	406	34.3068	481		1399.75	505.209	1399.75	121.762	1399.75	-48.9041	1399.75	0.53662		1049.57	99.1379	1049.57	96.5677	1049.57	98.1912	1049.57	96.7239
34.3285	499	34.3285	446	34.3285	471	34.3285	459		1400.71	504.463	1400.71	123.096	1400.71	-48.9567	1400.71	1.14145		1050.05	99.1408	1050.05	96.5755	1050.05	98.183	1050.05	96.7154
34.3503	534	34.3503	458	34.3503	455	34.3503	491		1401.68	503.125	1401.68	123.678	1401.68	-49.047	1401.68	1.70988		1050.53	99.143	1050.53	96.5837	1050.53	98.1726	1050.53	96.7054
34.372	520	34.372	479	34.372	436	34.372	415		1402.64	501.685	1402.64	123.889	1402.64	-48.9479	1402.64	2.19677		1051.02	99.1442	1051.02	96.5917	1051.02	98.1593	1051.02	96.6935
34.3937	523	34.3937	480	34.3937	460	34.3937	473		1403.61	501.041	1403.61	124.429	1403.61	-48.2319	1403.61	2.50373		1051.5	99.1444	1051.5	96.5991	1051.5	98.144	1051.5	96.6802
34.4154	542	34.4154	466	34.4154	462	34.4154	441		1404.57	500.805	1404.57	124.909	1404.57	-46.7602	1404.57	2.62882		1051.98	99.1439	1051.98	96.6057	1051.98	98.1283	1051.98	96.6667
34.4372	529	34.4372	476	34.4372	409	34.4372	463		1405.54	500.154	1405.54	124.513	1405.54	-44.2929	1405.54	2.5843		1052.46	99.1433	1052.46	96.6118	1052.46	98.1142	1052.46	96.6537
34.4589	517	34.4589	459	34.4589	428	34.4589	459		1406.5	499.786	1406.5	124.082	1406.5	-41.5272	1406.5	2.42729		1052.94	99.1431	1052.94	96.6175	1052.94	98.1021	1052.94	96.6417
34.4806	555	34.4806	462	34.4806	445	34.4806	480		1407.46	500.035	1407.46	124.112	1407.46	-39.1499	1407.46	2.23717		1053.42	99.1436	1053.42	96.6231	1053.42	98.091	1053.42	96.63
34.5024	522	34.5024	511	34.5024	450	34.5024	476		1408.43	500.316	1408.43	124.154	1408.43	-37.4482	1408.43	2.10106		1053.91	99.1446	1053.91	96.6284	1053.91	98.079	1053.91	96.6176
34.5241	534	34.5241	419	34.5241	432	34.5241	448		1409.39	500.544	1409.39	124.136	1409.39	-36.7569	1409.39	2.03876		1054.39	99.1461	1054.39	96.6334	1054.39	98.0641	1054.39	96.6038
34.5459	520	34.5459	472	34.5459	442	34.5459	465		1410.36	501.547	1410.36	124.669	1410.36	-37.367	1410.36	1.92797		1054.87	99.1478	1054.87	96.6382	1054.87	98.046	1054.87	96.5884
34.5676	515	34.5676	470	34.5676	446	34.5676	504		1411.32	503.274	1411.32	125.725	1411.32	-39.0528	1411.32	1.7617		1055.35	99.1497	1055.35	96.6428	1055.35	98.0258	1055.35	96.5721
34.5893	569	34.5893	496	34.5893	457	34.5893	506		1412.29	504.187	1412.29	126.18	1412.29	-40.5923	1412.29	1.74729		1055.84	99.152	1055.84	96.6475	1055.84	98.0057	1055.84	96.5562
34.611	605	34.611	544	34.611	415	34.611	535		1413.25	504.752	1413.25	126.392	1413.25	-41.7485	1413.25	1.78736		1056.32	99.1546	1056.32	96.6526	1056.32	97.9878	1056.32	96.5415
34.6328	590	34.6328	496	34.6328	408	34.6328	467		1414.21	505.212	1414.21	126.547	1414.21	-42.4332	1414.21	1.83543		1056.8	99.1572	1056.8	96.6581	1056.8	97.9727	1056.8	96.5284
34.6545	532	34.6545	552	34.6545	407	34.6545	425		1415.18	504.683	1415.18	125.699	1415.18	-42.5209	1415.18	2.10516		1057.28	99.1592	1057.28	96.664	1057.28	97.9597	1057.28	96.5164
34.6763	552	34.6763	544	34.6763	464	34.6763	451		1416.14	503.539	1416.14	124.29	1416.14	-42.1544	1416.14	2.49701		1057.76	99.1599	1057.76	96.6698	1057.76	97.9468	1057.76	96.5044
34.698	524	34.698	525	34.698	431	34.698	478		1417.11	502.386	1417.11	123.049	1417.11	-41.5894	1417.11	2.8352		1058.25	99.1587	1058.25	96.6752	1058.25	97.9318	1058.25	96.4915
34.7197	506	34.7197	490	34.7197	429	34.7197	492		1418.07	501.543	1418.07	122.335	1418.07	-40.9038	1418.07	3.05179		1058.73	99.1555	1058.73	96.6802	1058.73	97.914	1058.73	96.4774
34.7415	495	34.7415	500	34.7415	406	34.7415	420		1419.04	501.144	1419.04	122.25	1419.04	-40.0323	1419.04	3.15155		1059.21	99.1509	1059.21	96.6847	1059.21	97.8941	1059.21	96.4626
34.7632	518	34.7632	476	34.7632	414	34.7632	427		1420	501.518	1420	123.128	1420	-38.7052	1420	3.07608		1059.69	99.1458	1059.69	96.6892	1059.69	97.8739	1059.69	96.4479
34.7849	464	34.7849	497	34.7849	403	34.7849	446		1420.96	502.895	1420.96	125.248	1420.96	-36.6748	1420.96	2.75475		1060.17	99.1415	1060.17	96.6942	1060.17	97.8555	1060.17	96.4342
34.8066	450	34.8066	464	34.8066	407	34.8066	443		1421.93	504.225	1421.93	127.549	1421.93	-34.7911	1421.93	2.37284		1060.66	99.1386	1060.66	96.7001	1060.66	97.8399	1060.66	96.4218
34.8284	508	34.8284	417	34.8284	384	34.8284	458		1422.89	505.084	1422.89	129.615	1422.89	-33.3881	1422.89	2.0107		1061.14	99.1376	1061.14	96.7067	1061.14	97.8266	1061.14	96.4099
34.8501	452	34.8501	402	34.8501	377	34.8501	446		1423.86	504.014	1423.86	130.328	1423.86	-33.2144	1423.86	1.66976		1061.62	99.1379	1061.62	96.7138	1061.62	97.8144	1061.62	96.3979
34.8718	482	34.8718	454	34.8718	402	34.8718	452		1424.82	500.983	1424.82	129.648	1424.82	-34.2633	1424.82	1.34264		1062.1	99.1391	1062.1	96.7207	1062.1	97.8016	1062.1	96.3848
34.8936	470	34.8936	470	34.8936	406	34.8936	442		1425.78	495.447	1425.78	128.208	1425.78	-37.3726	1425.78	1.11182		1062.59	99.1406	1062.59	96.727	1062.59	97.7874	1062.59	96.3707
34.9153	459	34.9153	441	34.9153	390	34.9153	423		1426.75	489.032	1426.75	125.996	1426.75	-41.0646	1426.75	0.89341		1063.07	99.1421	1063.07	96.7322	1063.07	97.7725	1063.07	96.3564
34.937	472	34.937	446	34.937	378	34.937	410		1427.71	482.746	1427.71	123.387	1427.71	-44.6114	1427.71	0.66727		1063.55	99.1439	1063.55	96.7363	1063.55	97.7582	1063.55	96.3431
34.9588	466	34.9588	407	34.9588	391	34.9588	454		1428.68	477.776	1428.68	121.258	1428.68	-47.4052	1428.68	0.43475		1064.03	99.1464	1064.03	96.7396	1064.03	97.7457	1064.03	96.332
34.9805	435	34.9805	440	34.9805	400	34.9805	417		1429.64	474.603	1429.64	119.907	1429.64	-49.212	1429.64	0.1798		1064.51	99.1497	1064.51	96.7425	1064.51	97.7359	1064.51	96.3234
35.0022	455	35.0022	447	35.0022	381	35.0022	386		1430.61	473.113	1430.61	118.786	1430.61	-50.0935	1430.61	-0.14587		1065	99.1538	1065	96.7456	1065	97.7281	1065	96.3169
35.024	443	35.024	436	35.024	339	35.024	399		1431.57	473.025	1431.57	117.61	1431.57	-50.1896	1431.57	-0.54296		1065.48	99.1583	1065.48	96.7492	1065.48	97.7211	1065.48	96.3115
35.0457	429	35.0457	418	35.0457	383	35.0457	419		1432.53	473.521	1432.53	117.106	1432.53	-49.8891	1432.53	-0.85664		1065.96	99.1627	1065.96	96.7533	1065.96	97.7138	1065.96	96.3063
35.0674	460	35.0674	403	35.0674	386	35.0674	392		1433.5	474.041	1433.5	116.836	1433.5	-49.4675	1433.5	-1.06236		1066.44	99.1665	1066.44	96.758	1066.44	97.706	1066.44	96.3007
35.0892	461	35.0892	419	35.0892	413	35.0892	380		1434.46	473.942	1434.46	116.307	1434.46	-49.24	1434.46	-1.10213		1066.92	99.1698	1066.92	96.7632	1066.92	97.6986	1066.92	96.2951
35.1109	449	35.1109	439	35.1109	403	35.1109	405		1435.43	473.53	1435.43	115.76	1435.43	-48.9833	1435.43	-0.85303		1067.41	99.173	1067.41	96.7688	1067.41	97.693	1067.41	96.2902
35.1326	411	35.1326	433	35.1326	373	35.1326	374		1436.39	472.945	1436.39	115.29	1436.39	-48.6141	1436.39	-0.30718		1067.89	99.1765	1067.89	96.7746	1067.89	97.6901	1067.89	96.2868
35.1544	472	35.1544	430	35.1544	370	35.1544	397		1437.36	472.158	1437.36	114.879	1437.36	-48.3084	1437.36	0.20553		1068.37	99.1806	1068.37	96.7804	1068.37	97.6901	1068.37	96.2853
35.1761	457	35.1761	407	35.1761	367	35.1761	379		1438.32	471.406	1438.32	114.714	1438.32	-47.9723	1438.32	0.58081		1068.85	99.1852	1068.85	96.7858	1068.85	97.6918	1068.85	96.2856
35.1978	456	35.1978	437	35.1978	366	35.1978	364		1439.28	470.957	1439.28	115.005	1439.28	-47.4732	1439.28	0.76539		1069.34	99.1897	1069.34	96.7907	1069.34	97.6936	1069.34	96.2869
35.2196	457	35.2196	401	35.2196	423	35.2196	425		1440.25	470.925	1440.25	115.956	1440.25	-46.7544	1440.25	0.59056		1069.82	99.1934	1069.82	96.7948	1069.82	97.6946	1069.82	96.2888
35.2413	444	35.2413	408	35.2413	364	35.2413	420		1441.21	471.216	1441.21	117.526	1441.21	-45.8612	1441.21	0.02832		1070.3	99.1956	1070.3	96.7981	1070.3	97.6947	1070.3	96.2913
35.263	473	35.263	433	35.263	439	35.263	396		1442.18	471.601	1442.18	119.371	1442.18	-44.9085	1442.18	-0.66349		1070.78	99.1961	1070.78	96.8008	1070.78	97.6955	1070.78	96.2947
35.2848	458	35.2848	439	35.2848	440	35.2848	421		1443.14	471.734	1443.14	121.034	1443.14	-44.0712	1443.14	-1.19633		1071.26	99.1949	1071.26	96.8032	1071.26	97.6988	1071.26	96.3
35.3065	445	35.3065	466	35.3065	368	35.3065	405		1444.11	471.066	1444.11	122.083	1444.11	-43.6232	1444.11	-1.5184		1071.75	99.1924	1071.75	96.8058	1071.75	97.7058	1071.75	96.3073
35.3282	483	35.3282	445	35.3282	384	35.3282	381		1445.07	469.303	1445.07	122.309	1445.07	-43.7135	1445.07	-1.59103		1072.23	99.1892	1072.23	96.8087	1072.23	97.7167	1072.23	96.3166
35.35	494	35.35	419	35.35	389	35.35	436		1446.03	466.534	1446.03	122.295	1446.03	-44.3777	1446.03	-0.99891		1072.71	99.1853	1072.71	96.8119	1072.71	97.7298	1072.71	96.3271
35.3717	459	35.3717	430	35.3717	393	35.3717	454		1447	463.22	1447	121.801	1447	-45.3021	1447	-0.24712		1073.19	99.1811	1073.19	96.8152	1073.19	97.7431	1073.19	96.3375
35.3934	491	35.3934	427	35.3934	384	35.3934	398		1447.96	459.77	1447.96	120.867	1447.96	-46.2323	1447.96	0.39895		1073.67	99.1764	1073.67	96.8182	1073.67	97.7547	1073.67	96.3472
35.4152	517	35.4152	487	35.4152	413	35.4152	426		1448.93	457.051	1448.93	120.154	1448.93	-46.7335	1448.93	0.85519		1074.16	99.1717	1074.16	96.8205	1074.16	97.7646	1074.16	96.3563
35.4369	482	35.4369	434	35.4369	411	35.4369	418		1449.89	455.317	1449.89	119.869	1449.89	-46.6772	1449.89	1.09845		1074.64	99.1674	1074.64	96.822	1074.64	97.774	1074.64	96.3656
35.4586	485	35.4586	432	35.4586	398	35.4586	443		1450.85	453.804	1450.85	119.026	1450.85	-46.1374	1450.85	0.92614		1075.12	99.1642	1075.12	96.8229	1075.12	97.7853	1075.12	96.3766
35.4804	497	35.4804	441	35.4804	426	35.4804	445		1451.82	452.636	1451.82	117.947	1451.82	-45.2244	1451.82	0.48386		1075.6	99.1626	1075.6	96.8234	1075.6	97.8002	1075.6	96.3905
35.5021	544	35.5021	456	35.5021	450	35.5021	444		1452.78	452.26	1452.78	117.427	1452.78	-44.0769	1452.78	0.04659		1076.09	99.1632	1076.09	96.8239	1076.09	97.819	1076.09	96.4076
35.5238	511	35.5238	466	35.5238	469	35.5238	468		1453.75	452.365	1453.75	117.296	1453.75	-42.9102	1453.75	-0.29729		1076.57	99.1655	1076.57	96.825	1076.57	97.8405	1076.57	96.4274
35.5456	553	35.5456	524	35.5456	411	35.5456	498		1454.71	452.542	1454.71	117.228	1454.71	-41.9355	1454.71	-0.49064		1077.05	99.1694	1077.05	96.8267	1077.05	97.8627	1077.05	96.4489
35.5673	604	35.5673	510	35.5673	463	35.5673	501		1455.67	453.123	1455.68	117.473	1455.68	-41.0238	1455.68	-0.5071		1077.53	99.1739	1077.53	96.8292	1077.53	97.8837	1077.53	96.471
35.589	576	35.589	493	35.589	482	35.589	524		1456.64	455.422	1456.64	119.01	1456.64	-39.6834	1456.64	-0.20138		1078.01	99.1785	1078.01	96.8325	1078.01	97.9028	1078.01	96.493
35.6108	580	35.6108	465	35.6108	482	35.6108	551		1457.6	457.165	1457.6	120.161	1457.6	-38.7363	1457.6	0.08858		1078.49	99.1829	1078.49	96.8364	1078.49	97.9212	1078.49	96.5153
35.6325	593	35.6325	545	35.6325	492	35.6325	493		1458.57	458.577	1458.57	121.103	1458.57	-38.0638	1458.57	0.32567		1078.98	99.187	1078.98	96.8406	1078.98	97.9408	1078.98	96.5385
35.6542	671	35.6542	565	35.6542	489	35.6542	500		1459.53	460.036	1459.53	122.134	1459.53	-37.4717	1459.53	0.45112		1079.46	99.1908	1079.46	96.8451	1079.46	97.9634	1079.46	96.5632
35.676	641	35.676	621	35.676	529	35.676	534		1460.5	461.322	1460.5	123.176	1460.5	-37.2548	1460.5	0.46076		1079.94	99.1944	1079.94	96.8494	1079.94	97.9893	1079.94	96.5896
35.6977	696	35.6977	562	35.6977	465	35.6977	560		1461.46	462.042	1461.46	124.052	1461.46	-37.8823	1461.46	0.34737		1080.42	99.1974	1080.42	96.8534	1080.42	98.0172	1080.42	96.6171
35.7194	705	35.7194	619	35.7194	492	35.7194	546		1462.42	462.617	1462.42	124.82	1462.42	-38.6015	1462.42	0.1675		1080.91	99.1994	1080.91	96.8571	1080.91	98.0451	1080.91	96.6447
35.7412	774	35.7412	546	35.7412	524	35.7412	587		1463.39	463.207	1463.39	125.423	1463.39	-38.9699	1463.39	-0.02475		1081.39	99.2001	1081.39	96.8603	1081.39	98.071	1081.39	96.6716
35.7629	727	35.7629	640	35.7629	515	35.7629	554		1464.35	463.59	1464.35	125.684	1464.35	-39.0991	1464.35	-0.1951		1081.87	99.1994	1081.87	96.8633	1081.87	98.0943	1081.87	96.6976
35.7846	794	35.7846	670	35.7846	541	35.7846	529		1465.32	463.805	1465.32	125.502	1465.32	-38.8188	1465.32	-0.35918		1082.35	99.1975	1082.35	96.8664	1082.35	98.1158	1082.35	96.7229
35.8064	782	35.8064	712	35.8064	532	35.8064	559		1466.28	464.141	1466.28	124.874	1466.28	-37.7169	1466.28	-0.58851		1082.83	99.1952	1082.83	96.8697	1082.83	98.1375	1082.83	96.7485
35.8281	802	35.8281	655	35.8281	569	35.8281	593		1467.25	464.464	1467.25	123.88	1467.25	-36.0739	1467.25	-0.84938		1083.32	99.193	1083.32	96.8733	1083.32	98.1612	1083.32	96.7752
35.8498	797	35.8498	667	35.8498	548	35.8498	596		1468.21	464.3	1468.21	122.765	1468.21	-34.8435	1468.21	-0.99876		1083.8	99.1916	1083.8	96.8771	1083.8	98.1874	1083.8	96.803
35.8716	772	35.8716	702	35.8716	540	35.8716	583		1469.17	463.423	1469.17	121.358	1469.17	-34.1463	1469.17	-1.07345		1084.28	99.191	1084.28	96.8807	1084.28	98.215	1084.28	96.8315
35.8933	776	35.8933	702	35.8933	524	35.8933	546		1470.14	461.6	1470.14	119.473	1470.14	-34.0998	1470.14	-1.09967		1084.76	99.191	1084.76	96.8839	1084.76	98.2421	1084.76	96.8597
35.915	770	35.915	697	35.915	501	35.915	564		1471.1	458.47	1471.1	117.015	1471.1	-34.95	1471.1	-0.88715		1085.24	99.1914	1085.24	96.8865	1085.24	98.2668	1085.24	96.8871
35.9368	787	35.9368	700	35.9368	525	35.9368	573		1472.07	454.634	1472.07	114.303	1472.07	-36.3387	1472.07	-0.56082		1085.73	99.1917	1085.73	96.8886	1085.73	98.2888	1085.73	96.9135
35.9585	771	35.9585	688	35.9585	530	35.9585	579		1473.03	450.793	1473.03	111.718	1473.03	-37.8509	1473.03	-0.26456		1086.21	99.192	1086.21	96.8903	1086.21	98.3089	1086.21	96.9397
35.9802	729	35.9802	653	35.9802	519	35.9802	557		1474	447.608	1474	109.742	1474	-39.1298	1474	0.00124		1086.69	99.1923	1086.69	96.8922	1086.69	98.3293	1086.69	96.9665
36.002	750	36.002	649	36.002	502	36.002	563		1474.96	445.453	1474.96	108.671	1474.96	-39.9856	1474.96	0.26562		1087.17	99.1928	1087.17	96.8945	1087.17	98.3517	1087.17	96.9948
36.0237	661	36.0237	636	36.0237	518	36.0237	531		1475.92	444.565	1475.92	108.632	1475.92	-40.5978	1475.92	0.50036		1087.66	99.1936	1087.66	96.8974	1087.66	98.3768	1087.66	97.0242
36.0454	645	36.0454	609	36.0454	476	36.0454	520		1476.89	444.817	1476.89	109.509	1476.89	-41.091	1476.89	0.68063		1088.14	99.1941	1088.14	96.9008	1088.14	98.4036	1088.14	97.054
36.0671	575	36.0671	608	36.0671	458	36.0671	478		1477.85	445.475	1477.85	110.853	1477.85	-41.2381	1477.85	0.84839		1088.62	99.1942	1088.62	96.9045	1088.62	98.4301	1088.62	97.083
36.0889	640	36.0889	554	36.0889	454	36.0889	493		1478.82	446.077	1478.82	112.329	1478.82	-41.0878	1478.82	0.99219		1089.1	99.1935	1089.1	96.9082	1089.1	98.4544	1089.1	97.1102
36.1106	559	36.1106	554	36.1106	412	36.1106	528		1479.78	446.331	1479.78	113.712	1479.78	-40.7885	1479.78	1.01277		1089.58	99.1919	1089.58	96.9121	1089.58	98.4758	1089.58	97.1352
36.1324	547	36.1324	517	36.1324	386	36.1324	468		1480.74	446.288	1480.75	115.045	1480.75	-40.3045	1480.75	0.89271		1090.07	99.1899	1090.07	96.9161	1090.07	98.4951	1090.07	97.1591
36.1541	533	36.1541	489	36.1541	357	36.1541	459		1481.71	444.108	1481.71	116.729	1481.71	-38.89	1481.71	0.56081		1090.55	99.1881	1090.55	96.9206	1090.55	98.514	1090.55	97.1828
36.1758	513	36.1758	481	36.1758	423	36.1758	448		1482.67	442.408	1482.67	118.224	1482.67	-37.5801	1482.67	0.2169		1091.03	99.1871	1091.03	96.9255	1091.03	98.5343	1091.03	97.2074
36.1975	491	36.1975	487	36.1975	417	36.1975	425		1483.64	441.343	1483.64	119.463	1483.64	-36.4635	1483.64	-0.06769		1091.51	99.1873	1091.51	96.9308	1091.51	98.5566	1091.51	97.2331
36.2193	442	36.2193	460	36.2193	371	36.2193	447		1484.6	441.04	1484.6	120.543	1484.6	-35.4823	1484.6	-0.15443		1091.99	99.1887	1091.99	96.9361	1091.99	98.5802	1091.99	97.2594
36.241	455	36.241	457	36.241	383	36.241	371		1485.57	441.863	1485.57	121.524	1485.57	-34.6768	1485.57	0.00162		1092.48	99.1907	1092.48	96.941	1092.48	98.6034	1092.48	97.2852
36.2627	491	36.2627	416	36.2627	391	36.2627	427		1486.53	444.899	1486.53	122.444	1486.53	-34.31	1486.53	0.44796		1092.96	99.1925	1092.96	96.9451	1092.96	98.6244	1092.96	97.3094
36.2845	451	36.2845	409	36.2845	358	36.2845	375		1487.49	449.012	1487.49	123.172	1487.49	-34.1949	1487.49	1.06237		1093.44	99.1939	1093.44	96.9484	1093.44	98.6428	1093.44	97.3319
36.3062	495	36.3062	410	36.3062	334	36.3062	379		1488.46	452.221	1488.46	123.472	1488.46	-34.0156	1488.46	1.63989		1093.92	99.1944	1093.92	96.951	1093.92	98.6592	1093.92	97.3532
36.328	444	36.328	409	36.328	350	36.328	386		1489.42	454.26	1489.42	123.126	1489.42	-33.9109	1489.42	2.08106		1094.4	99.1941	1094.4	96.9536	1094.4	98.6754	1094.4	97.3745
36.3497	420	36.3497	374	36.3497	347	36.3497	404		1490.39	454.632	1490.39	121.779	1490.39	-33.9879	1490.39	2.29595		1094.89	99.1933	1094.89	96.9566	1094.89	98.6928	1094.89	97.3965
36.3714	437	36.3714	374	36.3714	350	36.3714	424		1491.35	452.473	1491.35	118.938	1491.35	-34.0852	1491.35	2.2524		1095.37	99.1921	1095.37	96.9603	1095.37	98.7119	1095.37	97.4194
36.3931	384	36.3931	389	36.3931	378	36.3931	360		1492.32	447.769	1492.32	114.633	1492.32	-34.0972	1492.32	1.96087		1095.85	99.1906	1095.85	96.9644	1095.85	98.7318	1095.85	97.4424
36.4149	389	36.4149	391	36.4149	388	36.4149	377		1493.28	443.784	1493.28	110.861	1493.28	-34.283	1493.28	1.65995		1096.33	99.1888	1096.33	96.9686	1096.33	98.7508	1096.33	97.4642
36.4366	436	36.4366	417	36.4366	347	36.4366	381		1494.24	440.872	1494.24	107.912	1494.24	-34.435	1494.24	1.4176		1096.82	99.1867	1096.82	96.9725	1096.82	98.7675	1096.82	97.4838
36.4583	391	36.4583	417	36.4583	353	36.4583	351		1495.21	439.175	1495.21	105.898	1495.21	-34.4593	1495.21	1.27089		1097.3	99.1846	1097.3	96.9758	1097.3	98.7816	1097.3	97.5007
36.4801	385	36.4801	370	36.4801	345	36.4801	377		1496.17	440.428	1496.17	105.283	1496.17	-34.2374	1496.17	1.28923		1097.78	99.1829	1097.78	96.9784	1097.78	98.7942	1097.78	97.5156
36.5018	412	36.5018	362	36.5018	341	36.5018	355		1497.14	443.857	1497.14	105.821	1497.14	-33.8547	1497.14	1.42414		1098.26	99.182	1098.26	96.9807	1098.26	98.8067	1098.26	97.5296
36.5235	399	36.5235	354	36.5235	350	36.5235	387		1498.1	447.264	1498.1	106.851	1498.1	-33.5291	1498.1	1.56642		1098.74	99.1821	1098.74	96.9831	1098.74	98.8207	1098.74	97.544
36.5453	423	36.5453	388	36.5453	358	36.5453	358		1499.07	449.702	1499.07	108.1	1499.07	-33.3451	1499.07	1.63344		1099.23	99.1831	1099.23	96.9862	1099.23	98.8364	1099.23	97.559
36.567	426	36.567	386	36.567	345	36.567	351		1500.03	451.204	1500.03	109.603	1500.03	-33.2807	1500.03	1.58096		1099.71	99.1844	1099.71	96.9899	1099.71	98.8524	1099.71	97.5744
36.5887	400	36.5887	374	36.5887	340	36.5887	358		1500.99	450.558	1500.99	111.769	1500.99	-33.6212	1500.99	1.35298		1100.19	99.1853	1100.19	96.9941	1100.19	98.8668	1100.19	97.589
36.6105	382	36.6105	369	36.6105	324	36.6105	374		1501.96	446.538	1501.96	114.942	1501.96	-34.6723	1501.96	0.9263		1100.67	99.1849	1100.67	96.9985	1100.67	98.878	1100.67	97.6021
36.6322	393	36.6322	359	36.6322	362	36.6322	354		1502.92	442.261	1502.92	118.033	1502.92	-35.7097	1502.92	0.4508		1101.15	99.1831	1101.15	97.0028	1101.15	98.8855	1101.15	97.6133
36.6539	411	36.6539	404	36.6539	353	36.6539	362		1503.89	439.25	1503.89	120.4	1503.89	-36.4059	1503.89	0.02314		1101.64	99.1801	1101.64	97.0069	1101.64	98.8904	1101.64	97.6231
36.6757	426	36.6757	397	36.6757	344	36.6757	378		1504.85	437.441	1504.85	121.966	1504.85	-36.7986	1504.85	-0.25821		1102.12	99.1765	1102.12	97.0108	1102.12	98.8946	1102.12	97.6326
36.6974	405	36.6974	386	36.6974	315	36.6974	375		1505.82	436.95	1505.82	122.711	1505.82	-36.8484	1505.82	-0.3684		1102.6	99.173	1102.6	97.0149	1102.6	98.9002	1102.6	97.6427
36.7191	422	36.7191	343	36.7191	327	36.7191	379		1506.78	440.707	1506.78	120.774	1506.78	-35.3957	1506.78	-0.38049		1103.08	99.1699	1103.08	97.0192	1103.08	98.9075	1103.08	97.6535
36.7409	404	36.7409	383	36.7409	319	36.7409	363		1507.74	444.892	1507.74	118.502	1507.74	-33.9429	1507.74	-0.28541		1103.57	99.1674	1103.57	97.024	1103.57	98.9157	1103.57	97.6645
36.7626	432	36.7626	330	36.7626	350	36.7626	365		1508.71	448.549	1508.71	116.466	1508.71	-32.8671	1508.71	-0.11752		1104.05	99.1651	1104.05	97.029	1104.05	98.923	1104.05	97.6747
36.7843	404	36.7843	341	36.7843	318	36.7843	338		1509.67	451.332	1509.67	114.559	1509.67	-32.3315	1509.67	0.05548		1104.53	99.1627	1104.53	97.0338	1104.53	98.9278	1104.53	97.6833
36.8061	402	36.8061	374	36.8061	334	36.8061	361		1510.64	453.086	1510.64	112.714	1510.64	-32.4356	1510.64	0.23228		1105.01	99.1602	1105.01	97.0381	1105.01	98.9299	1105.01	97.6898
36.8278	381	36.8278	357	36.8278	308	36.8278	343		1511.6	453.17	1511.6	111.182	1511.6	-33.7466	1511.6	0.59856		1105.49	99.1577	1105.49	97.0415	1105.49	98.9302	1105.49	97.6952
36.8495	368	36.8495	394	36.8495	331	36.8495	356		1512.57	452.025	1512.57	109.965	1512.57	-35.9295	1512.57	1.08893		1105.98	99.1557	1105.98	97.0441	1105.98	98.9306	1105.98	97.7004
36.8713	411	36.8713	400	36.8713	336	36.8713	354		1513.53	451.014	1513.53	108.846	1513.53	-37.8623	1513.53	1.41738		1106.46	99.1544	1106.46	97.046	1106.46	98.9328	1106.46	97.7064
36.893	441	36.893	373	36.893	357	36.893	380		1514.49	450.33	1514.49	107.98	1514.49	-39.4452	1514.49	1.59511		1106.94	99.1539	1106.94	97.0475	1106.94	98.9373	1106.94	97.7137
36.9147	424	36.9147	377	36.9147	334	36.9147	324		1515.46	450.065	1515.46	107.437	1515.46	-40.6279	1515.46	1.598		1107.42	99.1538	1107.42	97.049	1107.42	98.9433	1107.42	97.7218
36.9365	373	36.9365	379	36.9365	331	36.9365	367		1516.42	450.13	1516.42	107.109	1516.42	-41.4129	1516.42	1.32899		1107.9	99.1537	1107.9	97.0509	1107.9	98.9491	1107.9	97.7299
36.9582	416	36.9582	396	36.9582	354	36.9582	320		1517.39	450.577	1517.39	106.995	1517.39	-41.7196	1517.39	0.69679		1108.39	99.153	1108.39	97.0532	1108.39	98.9531	1108.39	97.7373
36.9799	387	36.9799	360	36.9799	362	36.9799	370		1518.35	451.399	1518.35	107.25	1518.35	-41.7354	1518.35	0.12038		1108.87	99.1514	1108.87	97.056	1108.87	98.9549	1108.87	97.7438
37.0017	436	37.0017	401	37.0017	375	37.0017	376		1519.32	452.808	1519.32	108.041	1519.32	-41.358	1519.32	-0.34785		1109.35	99.1491	1109.35	97.0594	1109.35	98.9557	1109.35	97.7498
37.0234	416	37.0234	395	37.0234	376	37.0234	374		1520.28	455.163	1520.28	109.658	1520.28	-40.4055	1520.28	-0.6547		1109.83	99.1466	1109.83	97.0631	1109.83	98.957	1109.83	97.7565
37.0451	425	37.0451	383	37.0451	387	37.0451	359		1521.24	458.74	1521.24	112.61	1521.24	-38.6359	1521.24	-0.82838		1110.32	99.1441	1110.32	97.0672	1110.32	98.9604	1110.32	97.7644
37.0669	413	37.0669	355	37.0669	369	37.0669	365		1522.21	463.311	1522.21	116.694	1522.21	-36.1717	1522.21	-0.89179		1110.8	99.1419	1110.8	97.0715	1110.8	98.9661	1110.8	97.7737
37.0886	441	37.0886	396	37.0886	366	37.0886	403		1523.17	468.175	1523.17	120.924	1523.17	-33.5196	1523.17	-0.85017		1111.28	99.1399	1111.28	97.0757	1111.28	98.9731	1111.28	97.7836
37.1103	447	37.1103	392	37.1103	388	37.1103	374		1524.14	472.6	1524.14	124.47	1524.14	-31.1369	1524.14	-0.73451		1111.76	99.1377	1111.76	97.08	1111.76	98.9797	1111.76	97.7932
37.1321	482	37.1321	356	37.1321	392	37.1321	380		1525.1	476.082	1525.1	126.922	1525.1	-29.2825	1525.1	-0.5842		1112.24	99.1352	1112.24	97.0844	1112.24	98.9844	1112.24	97.8018
37.1538	402	37.1538	363	37.1538	380	37.1538	406		1526.06	478.311	1526.07	128.025	1526.07	-28.0596	1526.07	-0.33338		1112.73	99.1326	1112.73	97.0891	1112.73	98.9868	1112.73	97.8093
37.1755	472	37.1755	408	37.1755	379	37.1755	387		1527.03	479.193	1527.03	127.699	1527.03	-27.4516	1527.03	0.11216		1113.21	99.1305	1113.21	97.0945	1113.21	98.9882	1113.21	97.8166
37.1973	486	37.1973	409	37.1973	402	37.1973	417		1527.99	479.43	1527.99	126.523	1527.99	-27.2354	1527.99	0.58111		1113.69	99.1296	1113.69	97.1008	1113.69	98.9903	1113.69	97.8249
37.219	475	37.219	442	37.219	386	37.219	423		1528.96	479.724	1528.96	125.073	1528.96	-27.163	1528.96	0.93476		1114.17	99.1304	1114.17	97.1083	1114.17	98.9948	1114.17	97.8353
37.2407	455	37.2407	439	37.2407	405	37.2407	416		1529.92	480.22	1529.92	123.469	1529.92	-27.1612	1529.92	1.16504		1114.65	99.1329	1114.65	97.1168	1114.65	99.002	1114.65	97.848
37.2625	434	37.2625	438	37.2625	371	37.2625	389		1530.89	480.865	1530.89	121.643	1530.89	-27.2685	1530.89	1.25895		1115.14	99.1367	1115.14	97.1261	1115.14	99.0109	1115.14	97.8623
37.2842	501	37.2842	454	37.2842	392	37.2842	394		1531.85	482.47	1531.85	119.095	1531.85	-27.113	1531.85	1.09432		1115.62	99.1409	1115.62	97.1357	1115.62	99.0195	1115.62	97.8772
37.3059	518	37.3059	440	37.3059	395	37.3059	388		1532.81	484.209	1532.81	116.531	1532.81	-27.0493	1532.81	0.83745		1116.1	99.1444	1116.1	97.1454	1116.1	99.0264	1116.1	97.8916
37.3277	424	37.3277	462	37.3277	375	37.3277	385		1533.78	485.822	1533.78	114.238	1533.78	-27.1869	1533.78	0.56584		1116.58	99.147	1116.58	97.1548	1116.58	99.031	1116.58	97.905
37.3494	448	37.3494	481	37.3494	373	37.3494	411		1534.74	487.682	1534.74	112.595	1534.74	-27.3291	1534.74	0.2878		1117.07	99.1488	1117.07	97.1639	1117.07	99.0346	1117.07	97.918
37.3711	494	37.3711	465	37.3711	431	37.3711	401		1535.71	489.987	1535.71	111.746	1535.71	-27.3788	1535.71	-0.0061		1117.55	99.1502	1117.55	97.1727	1117.55	99.0389	1117.55	97.9313
37.3929	407	37.3929	436	37.3929	411	37.3929	369		1536.67	492.294	1536.67	111.774	1536.67	-27.8424	1536.67	-0.43149		1118.03	99.152	1118.03	97.1814	1118.03	99.0455	1118.03	97.9459
37.4146	445	37.4146	428	37.4146	355	37.4146	372		1537.63	494.597	1537.63	112.489	1537.63	-28.6106	1537.63	-0.92876		1118.51	99.1547	1118.51	97.1901	1118.51	99.055	1118.51	97.9619
37.4363	431	37.4363	427	37.4363	377	37.4363	418		1538.6	497.229	1538.6	113.501	1538.6	-29.0787	1538.6	-1.30092		1118.99	99.1582	1118.99	97.199	1118.99	99.0661	1118.99	97.9787
37.4581	453	37.4581	420	37.4581	372	37.4581	359		1539.56	499.752	1539.56	114.436	1539.56	-29.4554	1539.56	-1.51393		1119.47	99.1623	1119.47	97.2079	1119.47	99.0773	1119.47	97.9952
37.4798	428	37.4798	391	37.4798	361	37.4798	383		1540.53	501.492	1540.53	114.787	1540.53	-30.0798	1540.53	-1.5235		1119.96	99.1665	1119.96	97.217	1119.96	99.0867	1119.96	98.0107
37.5015	433	37.5015	444	37.5015	354	37.5015	332		1541.49	502.625	1541.49	114.873	1541.49	-30.8541	1541.49	-1.27961		1120.44	99.1707	1120.44	97.2264	1120.44	99.0941	1120.44	98.0249
37.5232	399	37.5232	449	37.5232	335	37.5232	359		1542.46	503.642	1542.46	115.499	1542.46	-31.5193	1542.46	-0.65143		1120.92	99.1749	1120.92	97.236	1120.92	99.1003	1120.92	98.0384
37.545	387	37.545	420	37.545	359	37.545	353		1543.42	504.394	1543.42	115.444	1543.42	-32.1739	1543.42	-0.02281		1121.4	99.1795	1121.4	97.2458	1121.4	99.1069	1121.4	98.0523
37.5667	416	37.5667	392	37.5667	319	37.5667	342		1544.38	505.743	1544.38	115.412	1544.38	-32.3932	1544.38	0.57739		1121.89	99.1847	1121.89	97.2558	1121.89	99.1154	1121.89	98.0673
37.5885	418	37.5885	406	37.5885	345	37.5885	381		1545.35	508.748	1545.35	116.253	1545.35	-31.6531	1545.35	1.13105		1122.37	99.1905	1122.37	97.2656	1122.37	99.1259	1122.37	98.0834
37.6102	373	37.6102	373	37.6102	310	37.6102	389		1546.31	513.037	1546.31	117.422	1546.31	-29.7055	1546.31	1.68346		1122.85	99.1964	1122.85	97.2746	1122.85	99.1373	1122.85	98.1
37.6319	356	37.6319	389	37.6319	305	37.6319	364		1547.28	518.177	1547.28	118.491	1547.28	-26.6252	1547.28	2.24615		1123.33	99.2016	1123.33	97.2826	1123.33	99.1476	1123.33	98.1157
37.6536	389	37.6536	356	37.6536	301	37.6536	351		1548.24	524.11	1548.24	119.896	1548.24	-23.2968	1548.24	2.74709		1123.81	99.2053	1123.81	97.2892	1123.81	99.1549	1123.81	98.1292
37.6754	369	37.6754	346	37.6754	328	37.6754	346		1549.21	530.228	1549.21	121.398	1549.21	-20.4511	1549.21	3.14961		1124.3	99.2071	1124.3	97.294	1124.3	99.1586	1124.3	98.1398
37.6971	374	37.6971	346	37.6971	370	37.6971	368		1550.17	535.741	1550.17	122.378	1550.17	-18.486	1550.17	3.45287		1124.78	99.2068	1124.78	97.2969	1124.78	99.1592	1124.78	98.1478
37.7189	386	37.7189	413	37.7189	348	37.7189	354		1551.13	540.767	1551.13	122.744	1551.13	-17.8454	1551.13	3.62231		1125.26	99.2046	1125.26	97.2975	1125.26	99.1578	1125.26	98.1535
37.7406	395	37.7406	369	37.7406	347	37.7406	327		1552.1	545.882	1552.1	122.772	1552.1	-18.6778	1552.1	3.62984		1125.74	99.2004	1125.74	97.2954	1125.74	99.1556	1125.74	98.1573
37.7623	404	37.7623	343	37.7623	322	37.7623	312		1553.06	550.675	1553.06	122.526	1553.06	-20.2204	1553.06	3.54014		1126.22	99.1941	1126.22	97.2902	1126.22	99.1526	1126.22	98.1594
37.7841	387	37.7841	364	37.7841	313	37.7841	338		1554.03	554.777	1554.03	122.135	1554.03	-21.5605	1554.03	3.42899		1126.71	99.1854	1126.71	97.2818	1126.71	99.1481	1126.71	98.1593
37.8058	388	37.8058	376	37.8058	339	37.8058	325		1554.99	558.649	1554.99	121.952	1554.99	-22.475	1554.99	3.2858		1127.19	99.1746	1127.19	97.2709	1127.19	99.1412	1127.19	98.1569
37.8275	370	37.8275	357	37.8275	303	37.8275	317		1555.96	562.385	1555.96	122.065	1555.96	-22.9013	1555.96	3.104		1127.67	99.1623	1127.67	97.2589	1127.67	99.1321	1127.67	98.1531
37.8492	370	37.8492	378	37.8492	317	37.8492	314		1556.92	565.139	1556.92	122.5	1556.92	-21.7595	1556.92	2.75126		1128.15	99.1504	1128.15	97.2485	1128.15	99.1225	1128.15	98.1498
37.871	353	37.871	358	37.871	364	37.871	339		1557.88	567.697	1557.88	123.088	1557.88	-20.3574	1557.88	2.39085		1128.63	99.1414	1128.63	97.2426	1128.63	99.116	1128.63	98.15
37.8927	365	37.8927	376	37.8927	325	37.8927	336		1558.85	570.382	1558.85	123.748	1558.85	-19.2531	1558.85	2.09983		1129.12	99.138	1129.12	97.2442	1129.12	99.1163	1129.12	98.157
37.9145	334	37.9145	344	37.9145	364	37.9145	333		1559.81	573.115	1559.81	124.385	1559.81	-18.5611	1559.81	1.90176		1129.6	99.1422	1129.6	97.2549	1129.6	99.1263	1129.6	98.1731
37.9362	370	37.9362	354	37.9362	376	37.9362	361		1560.78	575.852	1560.78	124.97	1560.78	-18.2978	1560.78	1.79896		1130.08	99.1546	1130.08	97.2751	1130.08	99.1463	1130.08	98.1985
37.9579	365	37.9579	351	37.9579	359	37.9579	310		1561.74	578.993	1561.74	125.829	1561.74	-19.3415	1561.74	1.98136		1130.56	99.174	1130.56	97.3031	1130.56	99.1738	1130.56	98.2317
37.9796	349	37.9796	359	37.9796	347	37.9796	334		1562.7	582.317	1562.7	126.777	1562.7	-21.0813	1562.7	2.31875		1131.05	99.1979	1131.05	97.3362	1131.05	99.2049	1131.05	98.2694
38.0014	370	38.0014	359	38.0014	360	38.0014	331		1563.67	585.473	1563.67	127.518	1563.67	-22.5323	1563.67	2.60004		1131.53	99.2233	1131.53	97.371	1131.53	99.2349	1131.53	98.308
38.0231	382	38.0231	354	38.0231	336	38.0231	340		1564.63	588.461	1564.63	128.049	1564.63	-23.5374	1564.63	2.80026		1132.01	99.2475	1132.01	97.4044	1132.01	99.2609	1132.01	98.3446
38.0448	363	38.0448	352	38.0448	355	38.0448	337		1565.6	591.283	1565.6	128.365	1565.6	-24.0619	1565.6	2.92518		1132.49	99.269	1132.49	97.4343	1132.49	99.2819	1132.49	98.3773
38.0666	402	38.0666	331	38.0666	325	38.0666	337		1566.56	593.618	1566.56	128.173	1566.56	-23.8639	1566.56	2.92779		1132.97	99.2874	1132.97	97.4597	1132.97	99.2986	1132.97	98.406
38.0883	328	38.0883	365	38.0883	307	38.0883	299		1567.53	594.904	1567.53	126.939	1567.53	-22.4745	1567.53	2.71164		1133.46	99.3034	1133.46	97.4811	1133.46	99.3128	1133.46	98.4311
38.11	364	38.11	359	38.11	329	38.11	314		1568.49	596.705	1568.49	126.129	1568.49	-21.1948	1568.49	2.51263		1133.94	99.3181	1133.94	97.4992	1133.94	99.3256	1133.94	98.4533
38.1318	348	38.1318	354	38.1318	302	38.1318	318		1569.45	599.039	1569.45	125.763	1569.45	-20.0255	1569.45	2.31641		1134.42	99.332	1134.42	97.5149	1134.42	99.3371	1134.42	98.4728
38.1535	331	38.1535	334	38.1535	348	38.1535	308		1570.42	602.08	1570.42	125.969	1570.42	-18.8953	1570.42	2.11288		1134.9	99.3451	1134.9	97.529	1134.9	99.3466	1134.9	98.4897
38.1752	364	38.1752	357	38.1752	324	38.1752	356		1571.38	606.549	1571.38	127.097	1571.38	-17.9337	1571.38	1.82122		1135.38	99.357	1135.38	97.5418	1135.38	99.3533	1135.38	98.5039
38.197	388	38.197	323	38.197	298	38.197	303		1572.35	613.148	1572.35	129.477	1572.35	-17.3181	1572.35	1.34591		1135.87	99.367	1135.87	97.5534	1135.87	99.357	1135.87	98.5157
38.2187	418	38.2187	326	38.2187	314	38.2187	319		1573.31	619.398	1573.31	131.843	1573.31	-16.6681	1573.31	0.96859		1136.35	99.3748	1136.35	97.5637	1136.35	99.3589	1136.35	98.526
38.2404	371	38.2404	364	38.2404	311	38.2404	343		1574.28	624.549	1574.28	133.781	1574.28	-15.9565	1574.28	0.74389		1136.83	99.3803	1136.83	97.5731	1136.83	99.3606	1136.83	98.5359
38.2622	394	38.2622	381	38.2622	338	38.2622	340		1575.24	628.464	1575.24	135.189	1575.24	-15.2481	1575.24	0.64586		1137.31	99.384	1137.31	97.5818	1137.31	99.3635	1137.31	98.5465
38.2839	349	38.2839	342	38.2839	328	38.2839	359		1576.2	630.431	1576.2	135.823	1576.2	-14.2593	1576.2	0.81595		1137.8	99.3862	1137.8	97.5899	1137.8	99.3679	1137.8	98.5579
38.3056	370	38.3056	365	38.3056	358	38.3056	342		1577.17	630.155	1577.17	135.597	1577.17	-12.8511	1577.17	1.33255		1138.28	99.387	1138.28	97.5977	1138.28	99.3731	1138.28	98.5695
38.3274	391	38.3274	319	38.3274	319	38.3274	359		1578.13	628.768	1578.13	134.902	1578.13	-11.4544	1578.13	1.98372		1138.76	99.3865	1138.76	97.6051	1138.76	99.3772	1138.76	98.5803
38.3491	354	38.3491	359	38.3491	317	38.3491	309		1579.1	627.587	1579.1	134.188	1579.1	-10.5825	1579.1	2.53167		1139.24	99.3843	1139.24	97.6119	1139.24	99.3788	1139.24	98.5893
38.3708	373	38.3708	337	38.3708	361	38.3708	320		1580.06	626.607	1580.06	133.452	1580.06	-10.2372	1580.06	3.03273		1139.72	99.3809	1139.72	97.6178	1139.72	99.3777	1139.72	98.5964
38.3926	391	38.3926	338	38.3926	322	38.3926	372		1581.03	625.852	1581.03	132.725	1581.03	-10.5852	1581.03	3.50343		1140.21	99.3766	1140.21	97.623	1140.21	99.3749	1140.21	98.6022
38.4143	390	38.4143	359	38.4143	345	38.4143	341		1581.99	625.496	1581.99	132.205	1581.99	-12.412	1581.99	3.87253		1140.69	99.3724	1140.69	97.6275	1140.69	99.3722	1140.69	98.6075
38.436	389	38.436	384	38.436	379	38.436	323		1582.95	625.365	1582.95	131.684	1582.95	-14.7986	1582.95	4.17613		1141.17	99.3691	1141.17	97.6316	1141.17	99.3713	1141.17	98.6134
38.4578	392	38.4578	391	38.4578	335	38.4578	335		1583.92	625.502	1583.92	131.108	1583.92	-16.7567	1583.92	4.4356		1141.65	99.367	1141.65	97.6357	1141.65	99.3727	1141.65	98.6201
38.4795	387	38.4795	365	38.4795	311	38.4795	340		1584.88	625.457	1584.88	130.153	1584.88	-18.5255	1584.88	4.57166		1142.13	99.3659	1142.13	97.6396	1142.13	99.3755	1142.13	98.6269
38.5012	399	38.5012	345	38.5012	348	38.5012	349		1585.85	625.006	1585.85	128.652	1585.85	-20.2049	1585.85	4.56543		1142.62	99.3649	1142.62	97.6434	1142.62	99.3779	1142.62	98.6329
38.523	398	38.523	387	38.523	320	38.523	321		1586.81	625.105	1586.81	126.682	1586.81	-21.3636	1586.81	4.20086		1143.1	99.3631	1143.1	97.6469	1143.1	99.3783	1143.1	98.637
38.5447	394	38.5447	351	38.5447	359	38.5447	341		1587.78	625.287	1587.78	124.506	1587.78	-22.2084	1587.78	3.72167		1143.58	99.3594	1143.58	97.65	1143.58	99.3764	1143.58	98.6393
38.5664	402	38.5664	365	38.5664	339	38.5664	385		1588.74	625.229	1588.74	122.322	1588.74	-22.874	1588.74	3.30846		1144.06	99.3537	1144.06	97.6528	1144.06	99.3732	1144.06	98.6402
38.5882	423	38.5882	371	38.5882	334	38.5882	317		1589.7	625.991	1589.7	121.013	1589.7	-22.8561	1589.7	3.05173		1144.55	99.3459	1144.55	97.6556	1144.55	99.3706	1144.55	98.6413
38.6099	396	38.6099	375	38.6099	315	38.6099	311		1590.67	628.455	1590.67	121.244	1590.67	-21.7353	1590.67	2.98978		1145.03	99.3367	1145.03	97.6587	1145.03	99.3703	1145.03	98.6436
38.6316	372	38.6316	357	38.6316	311	38.6316	313		1591.63	632.652	1591.63	122.58	1591.63	-19.3195	1591.63	3.38822		1145.51	99.3264	1145.51	97.6624	1145.51	99.3725	1145.51	98.6475
38.6534	370	38.6534	352	38.6534	333	38.6534	330		1592.6	638.033	1592.6	124.549	1592.6	-15.8467	1592.6	4.25746		1145.99	99.3151	1145.99	97.6666	1145.99	99.3762	1145.99	98.6527
38.6751	329	38.6751	341	38.6751	279	38.6751	328		1593.56	643.4	1593.56	127.288	1593.56	-12.2877	1593.56	4.94357		1146.47	99.3025	1146.47	97.6709	1146.47	99.3794	1146.47	98.6581
38.6968	375	38.6968	335	38.6968	312	38.6968	319		1594.53	647.412	1594.53	129.835	1594.53	-9.2993	1594.53	5.37298		1146.96	99.2884	1146.96	97.6749	1146.96	99.3801	1146.96	98.6626
38.7186	389	38.7186	345	38.7186	327	38.7186	337		1595.49	648.066	1595.49	130.729	1595.49	-7.83797	1595.49	5.45064		1147.44	99.2728	1147.44	97.6781	1147.44	99.3776	1147.44	98.6657
38.7403	358	38.7403	319	38.7403	295	38.7403	354		1596.45	645.456	1596.45	130.352	1596.45	-7.8625	1596.45	5.04259		1147.92	99.2562	1147.92	97.6803	1147.92	99.3727	1147.92	98.6677
38.762	327	38.762	348	38.762	301	38.762	324		1597.42	639.06	1597.42	129.391	1597.42	-9.61547	1597.42	3.66994		1148.4	99.2396	1148.4	97.6817	1148.4	99.3673	1148.4	98.6696
38.7838	362	38.7838	340	38.7838	332	38.7838	314		1598.38	631.941	1598.38	127.765	1598.38	-11.653	1598.38	2.48264		1148.88	99.224	1148.88	97.6826	1148.88	99.3632	1148.88	98.6721
38.8055	346	38.8055	325	38.8055	303	38.8055	343		1599.35	625.505	1599.35	126.53	1599.35	-13.3057	1599.35	1.5359		1149.37	99.2099	1149.37	97.6835	1149.37	99.3612	1149.37	98.6756
38.8272	369	38.8272	321	38.8272	322	38.8272	359		1600.31	621.357	1600.31	126.92	1600.31	-13.7941	1600.31	0.89079		1149.85	99.1976	1149.85	97.6849	1149.85	99.3607	1149.85	98.6797
38.849	364	38.849	325	38.849	320	38.849	324		1601.28	619.66	1601.28	129.044	1601.28	-12.9776	1601.28	0.72616		1150.33	99.1866	1150.33	97.6869	1150.33	99.3601	1150.33	98.6835
38.8707	354	38.8707	332	38.8707	307	38.8707	327		1602.24	620.026	1602.24	132.612	1602.24	-11.0144	1602.24	1.09669		1150.81	99.1759	1150.81	97.6896	1150.81	99.3579	1150.81	98.6861
38.8924	352	38.8924	346	38.8924	270	38.8924	325		1603.2	621.174	1603.2	136.699	1603.2	-8.63305	1603.2	1.6145		1151.3	99.1649	1151.3	97.6929	1151.3	99.3535	1151.3	98.6873
38.9142	375	38.9142	364	38.9142	277	38.9142	310		1604.17	621.615	1604.17	140.156	1604.17	-6.63922	1604.17	2.02923		1151.78	99.1534	1151.78	97.6964	1151.78	99.3477	1151.78	98.6875
38.9359	338	38.9359	329	38.9359	298	38.9359	298		1605.13	620.196	1605.13	142.108	1605.13	-5.58891	1605.13	2.31679		1152.26	99.1419	1152.26	97.7002	1152.26	99.3421	1152.26	98.6877
38.9576	366	38.9576	337	38.9576	304	38.9576	302		1606.1	616.534	1606.1	142.029	1606.1	-5.95266	1606.1	2.39909		1152.74	99.1308	1152.74	97.704	1152.74	99.3383	1152.74	98.6887
38.9794	358	38.9794	335	38.9794	297	38.9794	309		1607.06	611.048	1607.06	140.032	1607.06	-7.78188	1607.06	2.21876		1153.22	99.1211	1153.22	97.7077	1153.22	99.337	1153.22	98.6909
39.0011	348	39.0011	327	39.0011	323	39.0011	300		1608.02	604.247	1608.02	136.937	1608.02	-10.2916	1608.02	1.91519		1153.7	99.1128	1153.7	97.7112	1153.7	99.3373	1153.7	98.6938
39.0228	351	39.0228	342	39.0228	293	39.0228	318		1608.99	596.901	1608.99	133.808	1608.99	-12.4917	1608.99	1.65356		1154.19	99.1061	1154.19	97.7146	1154.19	99.3378	1154.19	98.6965
39.0446	373	39.0446	319	39.0446	305	39.0446	333		1609.95	589.646	1609.95	131.136	1609.95	-14.0734	1609.95	1.41626		1154.67	99.1003	1154.67	97.7177	1154.67	99.3366	1154.67	98.6983
39.0663	339	39.0663	357	39.0663	296	39.0663	303		1610.92	582.563	1610.92	128.995	1610.92	-14.9772	1610.92	1.19094		1155.15	99.0951	1155.15	97.7207	1155.15	99.333	1155.15	98.6987
39.088	348	39.088	338	39.088	323	39.088	296		1611.88	575.235	1611.88	127.736	1611.88	-13.9871	1611.88	0.96989		1155.63	99.0902	1155.63	97.7237	1155.63	99.3275	1155.63	98.6983
39.1098	371	39.1098	322	39.1098	304	39.1098	301		1612.85	568.028	1612.85	126.885	1612.85	-12.5415	1612.85	0.78868		1156.12	99.0858	1156.12	97.7269	1156.12	99.3217	1156.12	98.6978
39.1315	351	39.1315	323	39.1315	295	39.1315	299		1613.81	561.002	1613.81	126.139	1613.81	-11.3318	1613.81	0.66994		1156.6	99.0821	1156.6	97.7303	1156.6	99.3169	1156.6	98.698
39.1532	353	39.1532	332	39.1532	251	39.1532	319		1614.77	554.785	1614.77	125.975	1614.77	-10.086	1614.77	0.6725		1157.08	99.0793	1157.08	97.7339	1157.08	99.3137	1157.08	98.6991
39.175	358	39.175	348	39.175	300	39.175	313		1615.74	549.632	1615.74	126.613	1615.74	-8.66078	1615.74	0.81455		1157.56	99.0774	1157.56	97.7375	1157.56	99.3117	1157.56	98.7006
39.1967	368	39.1967	323	39.1967	329	39.1967	288		1616.7	545.453	1616.7	127.477	1616.7	-8.01461	1616.7	1.32478		1158.04	99.0759	1158.04	97.741	1158.04	99.3095	1158.04	98.7016
39.2184	350	39.2184	308	39.2184	301	39.2184	314		1617.67	541.836	1617.67	128.676	1617.67	-7.58711	1617.67	1.984		1158.53	99.0743	1158.53	97.7441	1158.53	99.306	1158.53	98.7013
39.2401	351	39.2401	349	39.2401	305	39.2401	317		1618.63	538.245	1618.63	130.211	1618.63	-6.86445	1618.63	2.5548		1159.01	99.0722	1159.01	97.7471	1159.01	99.3007	1159.01	98.6997
39.2619	329	39.2619	336	39.2619	305	39.2619	307		1619.6	533.936	1619.6	131.523	1619.6	-6.12992	1619.6	2.95771		1159.49	99.0698	1159.49	97.75	1159.49	99.2946	1159.49	98.6972
39.2836	325	39.2836	322	39.2836	289	39.2836	336		1620.56	528.445	1620.56	132.277	1620.56	-5.58188	1620.56	3.14958		1159.97	99.0673	1159.97	97.7532	1159.97	99.289	1159.97	98.6949
39.3053	334	39.3053	361	39.3053	293	39.3053	309		1621.52	521.92	1621.52	132.847	1621.52	-4.78828	1621.52	2.99661		1160.45	99.0655	1160.45	97.7571	1160.45	99.2854	1160.45	98.6935
39.3271	348	39.3271	346	39.3271	310	39.3271	361		1622.49	514.488	1622.49	133.53	1622.49	-3.43383	1622.49	2.41905		1160.94	99.0647	1160.94	97.7616	1160.94	99.2843	1160.94	98.6933
39.3488	381	39.3488	341	39.3488	318	39.3488	359		1623.45	506.477	1623.45	133.621	1623.45	-2.62258	1623.45	1.92023		1161.42	99.0652	1161.42	97.7669	1161.42	99.2847	1161.42	98.6938
39.3706	388	39.3706	347	39.3706	325	39.3706	267		1624.42	498.096	1624.42	133.269	1624.42	-2.26031	1624.42	1.52543		1161.9	99.0665	1161.9	97.7724	1161.9	99.285	1161.9	98.694
39.3923	348	39.3923	328	39.3923	318	39.3923	331		1625.38	489.239	1625.38	132.382	1625.38	-2.40617	1625.38	1.25736		1162.38	99.0682	1162.38	97.7781	1162.38	99.2838	1162.38	98.6934
39.414	402	39.414	347	39.414	320	39.414	335		1626.35	479.762	1626.35	130.652	1626.35	-3.26234	1626.35	1.23358		1162.87	99.0699	1162.87	97.7835	1162.87	99.2804	1162.87	98.6918
39.4357	400	39.4357	328	39.4357	309	39.4357	336		1627.31	469.88	1627.31	128.089	1627.31	-4.8157	1627.31	1.5971		1163.35	99.0716	1163.35	97.7886	1163.35	99.2755	1163.35	98.6899
39.4575	387	39.4575	291	39.4575	341	39.4575	312		1628.27	459.915	1628.27	125.597	1628.27	-6.49102	1628.27	1.86567		1163.83	99.0737	1163.83	97.7934	1163.83	99.2706	1163.83	98.6886
39.4792	388	39.4792	330	39.4792	326	39.4792	367		1629.24	450.348	1629.24	123.581	1629.24	-8.03023	1629.24	2.02403		1164.31	99.0768	1164.31	97.798	1164.31	99.2673	1164.31	98.6888
39.501	389	39.501	367	39.501	342	39.501	332		1630.2	441.47	1630.2	122.304	1630.2	-9.26602	1630.2	2.09179		1164.79	99.0815	1164.79	97.8022	1164.79	99.2661	1164.79	98.6905
39.5227	380	39.5227	340	39.5227	327	39.5227	322		1631.17	433.138	1631.17	121.912	1631.17	-10.4091	1631.17	1.86656		1165.28	99.0877	1165.28	97.806	1165.28	99.2664	1165.28	98.6932
39.5444	400	39.5444	367	39.5444	353	39.5444	344		1632.13	425.283	1632.13	122.357	1632.13	-11.5061	1632.13	1.32604		1165.76	99.0951	1165.76	97.8095	1165.76	99.2669	1165.76	98.6957
39.5662	404	39.5662	377	39.5662	351	39.5662	357		1633.09	417.817	1633.09	123.201	1633.09	-12.3705	1633.09	0.77037		1166.24	99.1031	1166.24	97.8127	1166.24	99.266	1166.24	98.6972
39.5879	415	39.5879	381	39.5879	371	39.5879	350		1634.06	410.959	1634.06	124.329	1634.06	-12.7584	1634.06	0.38309		1166.72	99.1111	1166.72	97.8161	1166.72	99.2634	1166.72	98.6974
39.6096	414	39.6096	400	39.6096	345	39.6096	378		1635.02	405.084	1635.02	126.103	1635.02	-12.4473	1635.02	0.13499		1167.2	99.1189	1167.2	97.82	1167.2	99.2597	1167.2	98.6969
39.6313	420	39.6313	370	39.6313	360	39.6313	367		1635.99	400.609	1635.99	128.583	1635.99	-11.2378	1635.99	0.19734		1167.69	99.1268	1167.69	97.825	1167.69	99.2563	1167.69	98.697
39.6531	433	39.6531	361	39.6531	337	39.6531	375		1636.95	397.476	1636.95	131.451	1636.95	-9.16633	1636.95	0.76595		1168.17	99.1353	1168.17	97.8313	1168.17	99.2545	1168.17	98.6987
39.6748	394	39.6748	402	39.6748	332	39.6748	401		1637.92	394.734	1637.92	134.55	1637.92	-6.71016	1637.92	1.42476		1168.65	99.1447	1168.65	97.8388	1168.65	99.2548	1168.65	98.7022
39.6965	396	39.6965	406	39.6965	323	39.6965	316		1638.88	391.345	1638.88	137.529	1638.88	-4.39172	1638.88	1.85897		1169.13	99.1553	1169.13	97.8471	1169.13	99.2566	1169.13	98.707
39.7183	363	39.7183	363	39.7183	324	39.7183	365		1639.84	385.713	1639.84	138.973	1639.84	-3.10359	1639.84	2.0714		1169.62	99.1667	1169.62	97.8554	1169.62	99.2582	1169.62	98.7124
39.74	404	39.74	391	39.74	356	39.74	357		1640.81	377.378	1640.81	138.437	1640.81	-3.1293	1640.81	2.05278		1170.1	99.1783	1170.1	97.8631	1170.1	99.2584	1170.1	98.7172
39.7617	410	39.7617	370	39.7617	329	39.7617	345		1641.77	365.242	1641.77	136.805	1641.77	-3.93297	1641.77	1.2986		1170.58	99.1895	1170.58	97.8699	1170.58	99.2569	1170.58	98.7211
39.7835	416	39.7835	381	39.7835	341	39.7835	370		1642.74	352.066	1642.74	134.135	1642.74	-5.45023	1642.74	0.46018		1171.06	99.2	1171.06	97.876	1171.06	99.2541	1171.06	98.7246
39.8052	405	39.8052	378	39.8052	333	39.8052	327		1643.7	339.16	1643.7	131.029	1643.7	-7.29445	1643.7	-0.29165		1171.54	99.2101	1171.54	97.8816	1171.54	99.2516	1171.54	98.7287
39.8269	395	39.8269	372	39.8269	348	39.8269	372		1644.66	327.873	1644.66	128.662	1644.66	-8.72336	1644.66	-0.89658		1172.03	99.2202	1172.03	97.8875	1172.03	99.2508	1172.03	98.7341
39.8487	414	39.8487	347	39.8487	350	39.8487	324		1645.63	318.299	1645.63	127.142	1645.63	-9.66773	1645.63	-1.34507		1172.51	99.2305	1172.51	97.8939	1172.51	99.2519	1172.51	98.7411
39.8704	348	39.8704	338	39.8704	345	39.8704	338		1646.59	310.73	1646.59	125.715	1646.59	-10.9475	1646.59	-1.69065		1172.99	99.2413	1172.99	97.9011	1172.99	99.2542	1172.99	98.749
39.8921	333	39.8921	367	39.8921	319	39.8921	333		1647.56	304.515	1647.56	124.716	1647.56	-12.0388	1647.56	-1.90931		1173.47	99.2523	1173.47	97.9088	1173.47	99.2563	1173.47	98.7567
39.9139	343	39.9139	354	39.9139	301	39.9139	383		1648.52	298.916	1648.52	124.37	1648.52	-12.5184	1648.52	-1.99032		1173.95	99.2629	1173.95	97.9167	1173.95	99.2566	1173.95	98.7633
39.9356	379	39.9356	337	39.9356	318	39.9356	310		1649.49	293.647	1649.49	124.455	1649.49	-12.512	1649.49	-1.95703		1174.44	99.2725	1174.44	97.9246	1174.44	99.2549	1174.44	98.7682
39.9573	347	39.9573	356	39.9573	314	39.9573	318		1650.45	288.691	1650.45	124.952	1650.45	-11.9475	1650.45	-1.77789		1174.92	99.2807	1174.92	97.9323	1174.92	99.2517	1174.92	98.772
39.9791	399	39.9791	390	39.9791	333	39.9791	297		1651.41	284.245	1651.41	126.132	1651.41	-10.2723	1651.41	-1.26586		1175.4	99.2878	1175.4	97.94	1175.4	99.2485	1175.4	98.7754
40.0008	369	40.0008	315	40.0008	288	40.0008	319		1652.38	280.294	1652.38	127.971	1652.38	-7.44938	1652.38	-0.39819		1175.88	99.294	1175.88	97.9477	1175.88	99.2467	1175.88	98.7795
40.0225	379	40.0225	320	40.0225	307	40.0225	328		1653.34	276.307	1653.34	129.783	1653.34	-5.08258	1653.34	0.27184		1176.37	99.2996	1176.37	97.9555	1176.37	99.2466	1176.37	98.7848
40.0443	341	40.0443	310	40.0443	321	40.0443	313		1654.31	272.226	1654.31	131.525	1654.31	-3.1993	1654.31	0.73272		1176.85	99.3049	1176.85	97.9632	1176.85	99.2476	1176.85	98.7909
40.066	336	40.066	304	40.066	298	40.066	363		1655.27	268.102	1655.27	133.246	1655.27	-1.79945	1655.27	0.94389		1177.33	99.3099	1177.33	97.9705	1177.33	99.2483	1177.33	98.797
40.0877	357	40.0877	302	40.0877	290	40.0877	317		1656.24	263.685	1656.24	135.061	1656.24	-1.28016	1656.24	0.656		1177.81	99.3144	1177.81	97.9771	1177.81	99.2474	1177.81	98.8023
40.1095	369	40.1095	382	40.1095	316	40.1095	338		1657.2	258.778	1657.2	136.896	1657.2	-1.87258	1657.2	-0.21137		1178.29	99.3183	1178.29	97.9831	1178.29	99.2444	1178.29	98.8063
40.1312	371	40.1312	354	40.1312	316	40.1312	300		1658.16	254.127	1658.16	138.482	1658.16	-2.38492	1658.16	-0.91215		1178.78	99.3219	1178.78	97.9884	1178.78	99.2402	1178.78	98.8095
40.1529	341	40.1529	385	40.1529	283	40.1529	311		1659.13	249.387	1659.13	139.496	1659.13	-3.01219	1659.13	-1.39755		1179.26	99.3254	1179.26	97.9935	1179.26	99.2363	1179.26	98.8126
40.1747	336	40.1747	343	40.1747	304	40.1747	338		1660.09	244.248	1660.09	139.611	1660.09	-3.95469	1660.09	-1.62991		1179.74	99.3295	1179.74	97.9988	1179.74	99.234	1179.74	98.8165
40.1964	351	40.1964	314	40.1964	297	40.1964	345		1661.06	239.416	1661.06	138.822	1661.06	-5.13727	1661.06	-1.40001		1180.22	99.3345	1180.22	98.0046	1180.22	99.2341	1180.22	98.8214
40.2181	334	40.2181	326	40.2181	325	40.2181	297		1662.02	234.891	1662.02	137.335	1662.02	-6.45273	1662.02	-0.79788		1180.7	99.3404	1180.7	98.011	1180.7	99.2356	1180.7	98.8272
40.2399	362	40.2399	331	40.2399	308	40.2399	339		1662.99	230.019	1662.99	135.43	1662.99	-7.82875	1662.99	-0.12404		1181.19	99.347	1181.19	98.0179	1181.19	99.2372	1181.19	98.8331
40.2616	370	40.2616	327	40.2616	292	40.2616	319		1663.95	224.895	1663.95	133.612	1663.95	-8.99445	1663.95	0.45906		1181.67	99.3538	1181.67	98.0249	1181.67	99.2377	1181.67	98.8383
40.2833	363	40.2833	330	40.2833	293	40.2833	313		1664.91	219.933	1664.91	132.303	1664.91	-9.68508	1664.91	0.92948		1182.15	99.3602	1182.15	98.0318	1182.15	99.2365	1182.15	98.8427
40.3051	314	40.3051	327	40.3051	321	40.3051	330		1665.88	214.395	1665.88	131.278	1665.88	-9.85336	1665.88	1.26579		1182.63	99.366	1182.63	98.0386	1182.63	99.2345	1182.63	98.8466
40.3268	343	40.3268	354	40.3268	298	40.3268	354		1666.84	207.75	1666.84	130.234	1666.84	-9.61117	1666.84	1.46682		1183.12	99.3714	1183.12	98.0455	1183.12	99.2329	1183.12	98.8509
40.3485	341	40.3485	327	40.3485	284	40.3485	313		1667.81	201.457	1667.81	129.532	1667.81	-9.12891	1667.81	1.57483		1183.6	99.3762	1183.6	98.0527	1183.6	99.2326	1183.6	98.8563
40.3703	323	40.3703	352	40.3703	271	40.3703	334		1668.77	195.973	1668.77	129.12	1668.77	-8.62555	1668.77	1.60983		1184.08	99.3808	1184.08	98.0605	1184.08	99.2339	1184.08	98.8627
40.392	358	40.392	354	40.392	273	40.392	338		1669.73	190.866	1669.73	128.566	1669.73	-8.37281	1669.73	1.53542		1184.56	99.385	1184.56	98.0687	1184.56	99.2356	1184.56	98.8695
40.4137	355	40.4137	353	40.4137	295	40.4137	347		1670.7	186.293	1670.7	127.886	1670.7	-8.37969	1670.7	1.32232		1185.04	99.3885	1185.04	98.0773	1185.04	99.2361	1185.04	98.8758
40.4355	333	40.4355	352	40.4355	315	40.4355	354		1671.66	184.066	1671.66	127.603	1671.66	-8.51078	1671.66	0.81734		1185.53	99.3907	1185.53	98.0856	1185.53	99.234	1185.53	98.8807
40.4572	318	40.4572	330	40.4572	320	40.4572	331		1672.63	181.707	1672.63	127.189	1672.63	-8.80828	1672.63	0.31427		1186.01	99.3917	1186.01	98.0935	1186.01	99.2291	1186.01	98.8839
40.4789	344	40.4789	336	40.4789	324	40.4789	310		1673.59	178.98	1673.59	126.747	1673.59	-9.15984	1673.59	-0.10422		1186.49	99.3917	1186.49	98.1008	1186.49	99.2226	1186.49	98.8861
40.5007	342	40.5007	331	40.5007	296	40.5007	307		1674.56	175.992	1674.56	126.367	1674.56	-9.50586	1674.56	-0.36986		1186.97	99.3912	1186.97	98.1074	1186.97	99.2164	1186.97	98.8882
40.5224	361	40.5224	307	40.5224	284	40.5224	291		1675.52	172.653	1675.52	126.003	1675.52	-9.8857	1675.52	-0.48334		1187.45	99.3908	1187.45	98.1135	1187.45	99.2122	1187.45	98.8911
40.5441	353	40.5441	337	40.5441	309	40.5441	328		1676.48	168.436	1676.48	125.884	1676.48	-10.3257	1676.48	-0.31518		1187.94	99.3907	1187.94	98.1193	1187.94	99.2106	1187.94	98.8953
40.5659	339	40.5659	346	40.5659	300	40.5659	335		1677.45	164.095	1677.45	125.8	1677.45	-10.7416	1677.45	-0.05446		1188.42	99.3908	1188.42	98.1249	1188.42	99.2108	1188.42	98.9002
40.5876	333	40.5876	371	40.5876	278	40.5876	343		1678.41	159.973	1678.41	125.726	1678.41	-11.0652	1678.41	0.21282		1188.9	99.3907	1188.9	98.1302	1188.9	99.2112	1188.9	98.9049
40.6093	342	40.6093	329	40.6093	318	40.6093	322		1679.38	156.096	1679.38	125.686	1679.38	-11.2796	1679.38	0.4867		1189.38	99.3899	1189.38	98.1353	1189.38	99.2099	1189.38	98.9086
40.6311	377	40.6311	349	40.6311	285	40.6311	278		1680.34	152.458	1680.34	125.667	1680.34	-11.3636	1680.34	0.79945		1189.86	99.388	1189.86	98.1402	1189.86	99.2061	1189.86	98.9108
40.6528	356	40.6528	337	40.6528	281	40.6528	287		1681.31	149.084	1681.31	125.71	1681.31	-11.2272	1681.31	1.1991		1190.35	99.3852	1190.35	98.1451	1190.35	99.2007	1190.35	98.9119
40.6745	340	40.6745	322	40.6745	295	40.6745	304		1682.27	145.965	1682.27	125.807	1682.27	-10.9352	1682.27	1.62244		1190.83	99.382	1190.83	98.15	1190.83	99.1949	1190.83	98.9127
40.6963	320	40.6963	321	40.6963	281	40.6963	297		1683.23	143.134	1683.23	125.964	1683.23	-10.6312	1683.23	1.92494		1191.31	99.3786	1191.31	98.1553	1191.31	99.1904	1191.31	98.9142
40.718	317	40.718	328	40.718	284	40.718	326		1684.2	140.928	1684.2	126.546	1684.2	-10.086	1684.2	2.07338		1191.79	99.3757	1191.79	98.1608	1191.79	99.1878	1191.79	98.9165
40.7397	328	40.7397	343	40.7397	305	40.7397	283		1685.16	139.712	1685.16	127.926	1685.16	-9.07016	1685.16	2.01199		1192.28	99.3729	1192.28	98.166	1192.28	99.1867	1192.28	98.9195
40.7615	328	40.7615	325	40.7615	273	40.7615	308		1686.13	139.356	1686.13	129.861	1686.13	-7.74766	1686.13	1.62063		1192.76	99.3699	1192.76	98.1707	1192.76	99.1856	1192.76	98.9222
40.7832	315	40.7832	288	40.7832	279	40.7832	313		1687.09	139.535	1687.09	132.057	1687.09	-6.2975	1687.09	0.96672		1193.24	99.3661	1193.24	98.1743	1193.24	99.1831	1193.24	98.924
40.8049	328	40.8049	313	40.8049	289	40.8049	332		1688.06	139.935	1688.06	134.409	1688.06	-4.75664	1688.06	0.36872		1193.72	99.361	1193.72	98.1768	1193.72	99.1788	1193.72	98.9246
40.8267	332	40.8267	305	40.8267	256	40.8267	325		1689.02	139.383	1689.02	135.666	1689.02	-3.91047	1689.02	-0.17993		1194.2	99.3545	1194.2	98.1784	1194.2	99.1732	1194.2	98.9245
40.8484	344	40.8484	342	40.8484	285	40.8484	301		1689.98	137.215	1689.98	135.108	1689.98	-4.20867	1689.98	-0.69604		1194.68	99.3471	1194.68	98.1795	1194.68	99.1677	1194.68	98.9245
40.8701	340	40.8701	315	40.8701	288	40.8701	282		1690.95	133.712	1690.95	132.958	1690.95	-5.62281	1690.95	-1.21083		1195.17	99.3393	1195.17	98.1807	1195.17	99.1637	1195.17	98.9253
40.8918	353	40.8918	300	40.8918	262	40.8918	333		1691.91	129.351	1691.91	129.778	1691.91	-7.7132	1691.91	-1.67937		1195.65	99.3315	1195.65	98.1823	1195.65	99.1616	1195.65	98.9271
40.9136	360	40.9136	306	40.9136	295	40.9136	299		1692.88	124.729	1692.88	126.27	1692.88	-9.93883	1692.88	-2.0587		1196.13	99.324	1196.13	98.1845	1196.13	99.1607	1196.13	98.9297
40.9353	312	40.9353	331	40.9353	301	40.9353	313		1693.84	120.845	1693.84	123.534	1693.84	-11.5926	1693.84	-2.27252		1196.61	99.3168	1196.61	98.1872	1196.61	99.1597	1196.61	98.9319
40.9571	307	40.9571	289	40.9571	309	40.9571	308		1694.81	118.191	1694.81	122.102	1694.81	-12.3402	1694.81	-2.27232		1197.1	99.3096	1197.1	98.1903	1197.1	99.1571	1197.1	98.9331
40.9788	369	40.9788	346	40.9788	316	40.9788	301		1695.77	116.803	1695.77	121.813	1695.77	-11.8737	1695.77	-1.85486		1197.58	99.3023	1197.58	98.1934	1197.58	99.1524	1197.58	98.9329
41.0005	316	41.0005	388	41.0005	326	41.0005	328		1696.73	116.339	1696.73	122.401	1696.73	-10.5556	1696.73	-1.15638		1198.06	99.2948	1198.06	98.1967	1198.06	99.1463	1198.06	98.9319
41.0222	322	41.0222	301	41.0222	305	41.0222	266		1697.7	116.295	1697.7	123.564	1697.7	-9.08328	1697.7	-0.4796		1198.54	99.2876	1198.54	98.2	1198.54	99.1401	1198.54	98.9309
41.044	332	41.044	308	41.044	284	41.044	293		1698.66	116.172	1698.66	124.835	1698.66	-7.89016	1698.66	0.00705		1199.02	99.2808	1199.02	98.2036	1199.02	99.1354	1199.02	98.9308
41.0657	302	41.0657	305	41.0657	309	41.0657	288		1699.63	115.691	1699.63	125.909	1699.63	-7.1682	1699.63	0.19317		1199.51	99.2746	1199.51	98.2074	1199.51	99.1326	1199.51	98.9318
41.0874	368	41.0874	321	41.0874	328	41.0874	289		1700.59	115.087	1700.59	127.069	1700.59	-7.20031	1700.59	0.01131		1199.99	99.2685	1199.99	98.2111	1199.99	99.1312	1199.99	98.9336
41.1092	341	41.1092	261	41.1092	290	41.1092	318		1701.56	114.63	1701.56	128.634	1701.56	-8.38563	1701.56	-0.58133		1200.47	99.2622	1200.47	98.2148	1200.47	99.1297	1200.47	98.9355
41.1309	317	41.1309	295	41.1309	286	41.1309	307		1702.52	113.667	1702.52	129.802	1702.52	-9.42055	1702.52	-1.24053		1200.95	99.2549	1200.95	98.2181	1200.95	99.1267	1200.95	98.9365
41.1527	350	41.1527	267	41.1527	286	41.1527	288		1703.48	112.177	1703.48	130.536	1703.48	-10.2012	1703.48	-1.85349		1201.43	99.2463	1201.43	98.2209	1201.43	99.1218	1201.43	98.9365
41.1744	333	41.1744	333	41.1744	276	41.1744	313		1704.45	109.94	1704.45	130.611	1704.45	-10.8645	1704.45	-2.28696		1201.92	99.2367	1201.92	98.2235	1201.92	99.1153	1201.92	98.9358
41.1961	368	41.1961	304	41.1961	281	41.1961	291		1705.41	106.653	1705.41	129.872	1705.41	-11.274	1705.41	-2.58319		1202.4	99.2266	1202.4	98.226	1202.4	99.1088	1202.4	98.9353
41.2178	303	41.2178	302	41.2178	304	41.2178	329		1706.38	101.173	1706.38	128.006	1706.38	-10.5206	1706.38	-2.83782		1202.88	99.2166	1202.88	98.2287	1202.88	99.1034	1202.88	98.9356
41.2396	305	41.2396	376	41.2396	270	41.2396	260		1707.34	96.1034	1707.34	126.07	1707.34	-10.0635	1707.34	-2.96049		1203.36	99.2073	1203.36	98.2317	1203.36	99.0997	1203.36	98.9371
41.2613	315	41.2613	346	41.2613	267	41.2613	297		1708.31	91.7779	1708.31	124.377	1708.31	-9.76945	1708.31	-2.99353		1203.85	99.1987	1203.85	98.2349	1203.85	99.0971	1203.85	98.9393
41.283	314	41.283	321	41.283	309	41.283	282		1709.27	88.4609	1709.27	123.237	1709.27	-9.43852	1709.27	-2.97075		1204.33	99.1905	1204.33	98.2382	1204.33	99.0943	1204.33	98.9415
41.3048	338	41.3048	305	41.3048	260	41.3048	288		1710.23	86.4556	1710.23	122.656	1710.23	-9.25899	1710.23	-2.79843		1204.81	99.1821	1204.81	98.2413	1204.81	99.09	1204.81	98.943
41.3265	315	41.3265	307	41.3265	275	41.3265	302		1711.2	85.9497	1711.2	122.597	1711.2	-9.39297	1711.2	-2.41772		1205.29	99.1731	1205.29	98.2443	1205.29	99.0837	1205.29	98.9436
41.3482	319	41.3482	277	41.3482	296	41.3482	277		1712.16	86.0454	1712.16	122.848	1712.16	-9.52242	1712.16	-2.02333		1205.77	99.1635	1205.77	98.2471	1205.77	99.0761	1205.77	98.9435
41.37	333	41.37	318	41.37	277	41.37	317		1713.13	86.2216	1713.13	123.268	1713.13	-9.47852	1713.13	-1.74148		1206.26	99.1538	1206.26	98.25	1206.26	99.0686	1206.26	98.9439
41.3917	374	41.3917	336	41.3917	270	41.3917	300		1714.09	86.49	1714.09	123.874	1714.09	-9.25336	1714.09	-1.5936		1206.74	99.1444	1206.74	98.253	1206.74	99.0626	1206.74	98.9451
41.4134	317	41.4134	336	41.4134	296	41.4134	305		1715.05	87.007	1715.05	124.851	1715.05	-8.76453	1715.05	-1.69865		1207.22	99.1356	1207.22	98.2563	1207.22	99.0585	1207.22	98.9476
41.4352	334	41.4352	335	41.4352	281	41.4352	306		1716.02	87.8218	1716.02	126.263	1716.02	-7.99359	1716.02	-2.11551		1207.7	99.1278	1207.7	98.2595	1207.7	99.056	1207.7	98.9507
41.4569	313	41.4569	288	41.4569	313	41.4569	308		1716.98	88.6166	1716.98	127.734	1716.98	-7.11547	1716.98	-2.63333		1208.18	99.1203	1208.18	98.2626	1208.18	99.0536	1208.18	98.9537
41.4786	325	41.4786	302	41.4786	296	41.4786	320		1717.95	88.9838	1717.95	128.781	1717.95	-6.36273	1717.95	-3.01109		1208.67	99.1129	1208.67	98.2655	1208.67	99.0503	1208.67	98.9557
41.5004	329	41.5004	285	41.5004	287	41.5004	306		1718.91	88.6539	1718.91	129.103	1718.91	-5.92523	1718.91	-3.2111		1209.15	99.105	1209.15	98.268	1209.15	99.0453	1209.15	98.9566
41.5221	357	41.5221	318	41.5221	283	41.5221	284		1719.88	87.4248	1719.88	128.417	1719.88	-5.90445	1719.88	-3.15757		1209.63	99.0966	1209.63	98.2704	1209.63	99.0392	1209.63	98.9566
41.5438	354	41.5438	329	41.5438	285	41.5438	291		1720.84	84.9471	1720.84	126.053	1720.84	-6.36813	1720.84	-2.5633		1210.11	99.0879	1210.11	98.2729	1210.11	99.0332	1210.11	98.9569
41.5656	334	41.5656	319	41.5656	299	41.5656	284		1721.8	81.9374	1721.8	123.181	1721.8	-7.05477	1721.8	-1.83985		1210.6	99.0792	1210.6	98.2754	1210.6	99.0283	1210.6	98.9579
41.5873	316	41.5873	319	41.5873	294	41.5873	315		1722.77	78.9828	1722.77	120.706	1722.77	-7.71313	1722.77	-1.27042		1211.08	99.071	1211.08	98.278	1211.08	99.0252	1211.08	98.9601
41.609	333	41.609	330	41.609	291	41.609	305		1723.73	76.3248	1723.73	118.898	1723.73	-8.17484	1723.73	-0.90426		1211.56	99.0635	1211.56	98.2803	1211.56	99.0233	1211.56	98.9629
41.6308	334	41.6308	308	41.6308	290	41.6308	308		1724.7	73.9389	1724.7	117.722	1724.7	-8.45188	1724.7	-0.74112		1212.04	99.0565	1212.04	98.2821	1212.04	99.0212	1212.04	98.9655
41.6525	327	41.6525	282	41.6525	305	41.6525	315		1725.66	71.7206	1725.66	118.275	1725.66	-8.36852	1725.66	-1.18367		1212.52	99.0499	1212.52	98.2833	1212.52	99.0178	1212.52	98.9672
41.6742	330	41.6742	303	41.6742	285	41.6742	310		1726.62	69.7615	1726.62	119.249	1726.62	-8.1532	1726.62	-1.74061		1213.01	99.0433	1213.01	98.284	1213.01	99.0126	1213.01	98.9677
41.696	345	41.696	300	41.696	278	41.696	294		1727.59	68.0685	1727.59	120.119	1727.59	-7.90633	1727.59	-2.20944		1213.49	99.0369	1213.49	98.2846	1213.49	99.0061	1213.49	98.9673
41.7177	319	41.7177	332	41.7177	280	41.7177	315		1728.55	66.7113	1728.55	120.877	1728.55	-7.60094	1728.55	-2.53623		1213.97	99.0307	1213.97	98.2856	1213.97	98.9993	1213.97	98.9669
41.7394	322	41.7394	296	41.7394	283	41.7394	288		1729.52	65.7169	1729.52	121.569	1729.52	-7.20852	1729.52	-2.71786		1214.45	99.0249	1214.45	98.2872	1214.45	98.9932	1214.45	98.9673
41.7612	304	41.7612	320	41.7612	284	41.7612	297		1730.48	65.5955	1730.48	121.901	1730.48	-6.61078	1730.48	-2.63187		1214.93	99.0195	1214.93	98.2895	1214.93	98.9879	1214.93	98.9685
41.7829	330	41.7829	328	41.7829	315	41.7829	310		1731.45	65.9182	1731.45	122.027	1731.45	-5.93367	1731.45	-2.3767		1215.42	99.0143	1215.42	98.2921	1215.42	98.9829	1215.42	98.9701
41.8046	365	41.8046	299	41.8046	300	41.8046	331		1732.41	66.0244	1732.41	122.179	1732.41	-5.37586	1732.41	-2.10364		1215.9	99.0088	1215.9	98.2945	1215.9	98.9771	1215.9	98.9711
41.8264	336	41.8264	316	41.8264	289	41.8264	299		1733.38	65.8356	1733.38	122.267	1733.38	-4.9932	1733.38	-1.80087		1216.38	99.0026	1216.38	98.2963	1216.38	98.9697	1216.38	98.9709
41.8481	319	41.8481	349	41.8481	284	41.8481	272		1734.34	65.232	1734.34	122.25	1734.34	-4.87195	1734.34	-1.42491		1216.86	98.9956	1216.86	98.2975	1216.86	98.9606	1216.86	98.9691
41.8698	321	41.8698	306	41.8698	271	41.8698	327		1735.3	63.9259	1735.3	122.134	1735.3	-5.21289	1735.3	-0.90768		1217.35	98.9882	1217.35	98.2983	1217.35	98.9509	1217.35	98.9664
41.8916	345	41.8916	311	41.8916	296	41.8916	282		1736.27	61.8999	1736.27	121.916	1736.27	-6.02984	1736.27	-0.26826		1217.83	98.9809	1217.83	98.2991	1217.83	98.9421	1217.83	98.9636
41.9133	345	41.9133	307	41.9133	300	41.9133	289		1737.23	60.1499	1737.23	121.669	1737.23	-6.61867	1737.23	0.24033		1218.31	98.9742	1218.31	98.3002	1218.31	98.9354	1218.31	98.9617
41.935	326	41.935	326	41.935	266	41.935	329		1738.2	58.6493	1738.2	121.361	1738.2	-6.99891	1738.2	0.54102		1218.79	98.9685	1218.79	98.3016	1218.79	98.9307	1218.79	98.9608
41.9568	336	41.9568	310	41.9568	295	41.9568	284		1739.16	57.3917	1739.16	120.926	1739.16	-7.17391	1739.16	0.52963		1219.27	98.9635	1219.27	98.3032	1219.27	98.9271	1219.27	98.9607
41.9785	293	41.9785	314	41.9785	281	41.9785	318		1740.12	56.9135	1740.12	120.227	1740.12	-6.71945	1740.12	0.09736		1219.76	98.9588	1219.76	98.3044	1219.76	98.9229	1219.76	98.9604
42.0002	325	42.0002	292	42.0002	281	42.0002	287		1741.09	57.2398	1741.09	119.316	1741.09	-5.62328	1741.09	-0.70137		1220.24	98.9536	1220.24	98.305	1220.24	98.9167	1220.24	98.9592
42.022	345	42.022	320	42.022	332	42.022	290		1742.05	57.1251	1742.05	118.567	1742.05	-4.86086	1742.05	-1.48252		1220.72	98.9476	1220.72	98.3047	1220.72	98.9081	1220.72	98.9567
42.0437	330	42.0437	299	42.0437	342	42.0437	332		1743.02	56.7073	1743.02	118.13	1743.02	-4.33156	1743.02	-2.11052		1221.2	98.9406	1221.2	98.304	1221.2	98.8981	1221.2	98.9534
42.0654	304	42.0654	317	42.0654	292	42.0654	308		1743.98	56.088	1743.98	118.118	1743.98	-3.96625	1743.98	-2.49835		1221.68	98.9331	1221.68	98.3032	1221.68	98.8882	1221.68	98.9501
42.0872	354	42.0872	324	42.0872	280	42.0872	299		1744.94	54.6653	1744.95	118.929	1744.95	-4.37016	1744.95	-2.74401		1222.17	98.9256	1222.17	98.3027	1222.17	98.8798	1222.17	98.9476
42.1089	356	42.1089	344	42.1089	328	42.1089	295		1745.91	52.7021	1745.91	120.251	1745.91	-5.25625	1745.91	-2.85102		1222.65	98.9187	1222.65	98.3028	1222.65	98.8736	1222.65	98.9464
42.1306	332	42.1306	312	42.1306	303	42.1306	348		1746.87	50.7968	1746.87	121.552	1746.87	-5.99531	1746.87	-2.80128		1223.13	98.9124	1223.13	98.3033	1223.13	98.8686	1223.13	98.9459
42.1524	323	42.1524	314	42.1524	320	42.1524	314		1747.84	48.9198	1747.84	122.432	1747.84	-6.54445	1747.84	-2.65803		1223.61	98.9064	1223.61	98.3038	1223.61	98.8634	1223.61	98.9454
42.1741	335	42.1741	315	42.1741	320	42.1741	326		1748.8	46.8916	1748.8	122.668	1748.8	-7.03719	1748.8	-2.47034		1224.09	98.9002	1224.09	98.3039	1224.09	98.8567	1224.09	98.944
42.1958	317	42.1958	276	42.1958	281	42.1958	324		1749.77	44.8562	1749.77	122.016	1749.77	-7.08922	1749.77	-1.9855		1224.58	98.8934	1224.58	98.3034	1224.58	98.8479	1224.58	98.9414
42.2176	354	42.2176	313	42.2176	298	42.2176	297		1750.73	42.9042	1750.73	120.674	1750.73	-6.70469	1750.73	-1.24593		1225.06	98.8857	1225.06	98.3026	1225.06	98.8377	1225.06	98.938
42.2393	390	42.2393	352	42.2393	306	42.2393	305		1751.69	40.9589	1751.69	119.19	1751.69	-6.35547	1751.69	-0.60146		1225.54	98.8772	1225.54	98.3019	1225.54	98.8277	1225.54	98.9346
42.261	365	42.261	298	42.261	315	42.261	308		1752.66	39.2403	1752.66	118.032	1752.66	-6.02031	1752.66	-0.15984		1226.02	98.8684	1226.02	98.3015	1226.02	98.8192	1226.02	98.9318
42.2828	353	42.2828	307	42.2828	312	42.2828	309		1753.62	38.1148	1753.62	117.628	1753.62	-5.43063	1753.62	0.07064		1226.51	98.8598	1226.51	98.3016	1226.51	98.8127	1226.51	98.93
42.3045	331	42.3045	344	42.3045	328	42.3045	293		1754.59	37.4681	1754.59	117.991	1754.59	-4.57125	1754.59	-0.04971		1226.99	98.8515	1226.99	98.3018	1226.99	98.8074	1226.99	98.9287
42.3262	355	42.3262	328	42.3262	285	42.3262	335		1755.55	36.9547	1755.55	118.962	1755.55	-3.52984	1755.55	-0.73396		1227.47	98.8435	1227.47	98.3018	1227.47	98.8021	1227.47	98.9271
42.3479	350	42.3479	309	42.3479	294	42.3479	299		1756.52	36.9024	1756.52	120.294	1756.52	-2.48883	1756.52	-1.37246		1227.95	98.8354	1227.95	98.3011	1227.95	98.7952	1227.95	98.9247
42.3697	328	42.3697	354	42.3697	305	42.3697	268		1757.48	37.1056	1757.48	121.682	1757.48	-1.64289	1757.48	-1.87321		1228.43	98.8272	1228.43	98.2995	1228.43	98.7863	1228.43	98.9211
42.3914	335	42.3914	336	42.3914	307	42.3914	354		1758.44	36.987	1758.44	122.442	1758.44	-1.42492	1758.44	-2.16562		1228.92	98.8187	1228.92	98.2971	1228.92	98.7761	1228.92	98.9169
42.4132	326	42.4132	308	42.4132	276	42.4132	329		1759.41	36.6952	1759.41	122.688	1759.41	-1.8982	1759.41	-2.23514		1229.4	98.8101	1229.4	98.2946	1229.4	98.7663	1229.4	98.913
42.4349	328	42.4349	332	42.4349	294	42.4349	320		1760.37	37.2477	1760.37	123.134	1760.37	-3.74391	1760.37	-1.93908		1229.88	98.8017	1229.88	98.2923	1229.88	98.7583	1229.88	98.91
42.4566	360	42.4566	334	42.4566	302	42.4566	329		1761.34	37.3433	1761.34	123.091	1761.34	-5.43133	1761.34	-1.5884		1230.36	98.7937	1230.36	98.2907	1230.36	98.7528	1230.36	98.9083
42.4783	369	42.4783	327	42.4783	283	42.4783	299		1762.3	37.2895	1762.3	122.935	1762.3	-6.68039	1762.3	-1.22586		1230.84	98.786	1230.84	98.2897	1230.84	98.749	1230.84	98.9073
42.5001	340	42.5001	290	42.5001	285	42.5001	302		1763.27	37.6607	1763.27	123.34	1763.27	-7.07172	1763.27	-0.87361		1231.33	98.7786	1231.33	98.289	1231.33	98.7456	1231.33	98.9061
42.5218	322	42.5218	297	42.5218	321	42.5218	321		1764.23	38.2252	1764.23	124.088	1764.23	-6.2657	1764.23	-0.48045		1231.81	98.7709	1231.81	98.288	1231.81	98.7409	1231.81	98.904
42.5436	271	42.5436	287	42.5436	289	42.5436	319		1765.19	38.5892	1765.19	124.769	1765.19	-4.01234	1765.19	-0.01543		1232.29	98.7631	1232.29	98.2864	1232.29	98.7342	1232.29	98.9004
42.5653	294	42.5653	324	42.5653	305	42.5653	310		1766.16	39.1059	1766.16	125.654	1766.16	-1.50922	1766.16	0.41078		1232.77	98.7548	1232.77	98.2841	1232.77	98.7258	1232.77	98.8957
42.587	300	42.587	301	42.587	326	42.587	292		1767.12	39.6434	1767.12	126.52	1767.12	0.46156	1767.12	0.72475		1233.26	98.7465	1233.26	98.2814	1233.26	98.7172	1233.26	98.8908
42.6088	368	42.6088	325	42.6088	289	42.6088	333		1768.09	39.7734	1768.09	126.862	1768.09	1.58117	1768.09	0.89012		1233.74	98.7385	1233.74	98.2788	1233.74	98.7094	1233.74	98.8866
42.6305	344	42.6305	358	42.6305	289	42.6305	325		1769.05	39.5562	1769.05	126.67	1769.05	1.31984	1769.05	0.87734		1234.22	98.7308	1234.22	98.2765	1234.22	98.7032	1234.22	98.8835
42.6522	337	42.6522	310	42.6522	265	42.6522	313		1770.02	39.2031	1770.02	126.15	1770.02	-0.44375	1770.02	0.69152		1234.7	98.7235	1234.7	98.2748	1234.7	98.698	1234.7	98.8813
42.6739	311	42.6739	320	42.6739	313	42.6739	290		1770.98	38.6283	1770.98	125.344	1770.98	-2.78484	1770.98	0.38854		1235.18	98.7162	1235.18	98.2734	1235.18	98.6924	1235.18	98.8794
42.6957	325	42.6957	303	42.6957	321	42.6957	329		1771.94	37.8016	1771.94	124.36	1771.94	-4.73125	1771.94	0.03867		1235.66	98.7086	1235.66	98.2721	1235.66	98.6851	1235.66	98.877
42.7174	330	42.7174	305	42.7174	302	42.7174	325		1772.91	36.9167	1772.91	123.423	1772.91	-6.13758	1772.91	-0.31		1236.15	98.7006	1236.15	98.2707	1236.15	98.6754	1236.15	98.8738
42.7392	331	42.7392	299	42.7392	297	42.7392	307		1773.87	35.9896	1773.87	122.544	1773.87	-6.75734	1773.87	-0.68605		1236.63	98.6922	1236.63	98.2692	1236.63	98.6641	1236.63	98.8702
42.7609	319	42.7609	317	42.7609	285	42.7609	287		1774.84	34.9318	1774.84	121.595	1774.84	-6.17359	1774.84	-1.19426		1237.11	98.6839	1237.11	98.2678	1237.11	98.6525	1237.11	98.8666
42.7826	317	42.7826	328	42.7826	340	42.7826	325		1775.8	33.812	1775.8	120.697	1775.8	-5.15203	1775.8	-1.70307		1237.59	98.676	1237.59	98.2668	1237.59	98.6421	1237.59	98.8638
42.8043	338	42.8043	301	42.8043	310	42.8043	335		1776.77	32.6875	1776.77	119.94	1776.77	-4.26742	1776.77	-2.1182		1238.08	98.6688	1238.08	98.2662	1238.08	98.6339	1238.08	98.862
42.8261	310	42.8261	320	42.8261	317	42.8261	326		1777.73	31.5534	1777.73	119.323	1777.73	-3.51664	1777.73	-2.52017		1238.56	98.6623	1238.56	98.2661	1238.56	98.6274	1238.56	98.8608
42.8478	324	42.8478	345	42.8478	305	42.8478	336		1778.69	30.4122	1778.69	118.845	1778.69	-2.90516	1778.69	-2.93261		1239.04	98.6562	1239.04	98.2659	1239.04	98.6214	1239.04	98.8597
42.8695	359	42.8695	334	42.8695	300	42.8695	304		1779.66	28.4923	1779.66	118.552	1779.66	-2.5232	1779.66	-3.35272		1239.52	98.65	1239.52	98.2656	1239.52	98.6144	1239.52	98.8578
42.8913	343	42.8913	331	42.8913	352	42.8913	321		1780.62	26.7745	1780.62	118.391	1780.62	-2.25055	1780.62	-3.71009		1240	98.6432	1240	98.2648	1240	98.6055	1240	98.8552
42.913	317	42.913	356	42.913	279	42.913	362		1781.59	25.4656	1781.59	118.311	1781.59	-2.08273	1781.59	-3.96056		1240.49	98.6358	1240.49	98.2636	1240.49	98.595	1240.49	98.8522
42.9347	342	42.9347	318	42.9347	305	42.9347	287		1782.55	24.6911	1782.55	118.443	1782.55	-1.93617	1782.55	-3.97618		1240.97	98.6276	1240.97	98.2623	1240.97	98.584	1240.97	98.8493
42.9565	356	42.9565	325	42.9565	280	42.9565	295		1783.52	24.4902	1783.52	118.832	1783.52	-1.7818	1783.52	-3.73801		1241.45	98.619	1241.45	98.2612	1241.45	98.5736	1241.45	98.8472
42.9782	345	42.9782	334	42.9782	294	42.9782	301		1784.48	26.0212	1784.48	119.834	1784.48	-2.04703	1784.48	-2.89474		1241.93	98.61	1241.93	98.2603	1241.93	98.5647	1241.93	98.8459
42.9999	353	42.9999	339	42.9999	314	42.9999	334		1785.44	27.9027	1785.44	120.94	1785.44	-2.33133	1785.44	-1.90348		1242.41	98.6005	1242.41	98.2597	1242.41	98.557	1242.41	98.8449
43.0217	397	43.0217	333	43.0217	288	43.0217	295		1786.41	29.3809	1786.41	121.828	1786.41	-2.47273	1786.41	-1.03338		1242.9	98.5906	1242.9	98.2589	1242.9	98.5496	1242.9	98.8432
43.0434	322	43.0434	332	43.0434	317	43.0434	327		1787.37	30.1775	1787.37	122.189	1787.37	-2.64727	1787.37	-0.39426		1243.38	98.5799	1243.38	98.2576	1243.38	98.5413	1243.38	98.8403
43.0651	365	43.0651	324	43.0651	277	43.0651	317		1788.34	30.0084	1788.34	121.795	1788.34	-2.90539	1788.34	-0.05012		1243.86	98.5685	1243.86	98.2556	1243.86	98.5314	1243.86	98.8358
43.0869	323	43.0869	323	43.0869	291	43.0869	317		1789.3	28.3047	1789.3	120.377	1789.3	-3.06711	1789.3	-0.1075		1244.34	98.5567	1244.34	98.253	1244.34	98.5202	1244.34	98.8303
43.1086	341	43.1086	315	43.1086	302	43.1086	328		1790.26	25.7173	1790.27	118.366	1790.27	-3.15789	1790.27	-0.43301		1244.83	98.5447	1244.83	98.2502	1244.83	98.5086	1244.83	98.825
43.1303	321	43.1303	294	43.1303	320	43.1303	312		1791.23	23.6185	1791.23	116.639	1791.23	-3.26727	1791.23	-0.75182		1245.31	98.533	1245.31	98.2476	1245.31	98.4979	1245.31	98.8206
43.1521	361	43.1521	307	43.1521	298	43.1521	298		1792.19	22.3603	1792.19	115.621	1792.19	-3.12711	1792.19	-1.01217		1245.79	98.5216	1245.79	98.2453	1245.79	98.4887	1245.79	98.8176
43.1738	365	43.1738	321	43.1738	286	43.1738	299		1793.16	21.7795	1793.16	115.722	1793.16	-2.56188	1793.16	-1.2001		1246.27	98.5103	1246.27	98.2433	1246.27	98.4808	1246.27	98.8157
43.1955	312	43.1955	346	43.1955	324	43.1955	292		1794.12	20.6913	1794.12	116.969	1794.12	-1.7432	1794.12	-1.37852		1246.75	98.4988	1246.75	98.2412	1246.75	98.4733	1246.75	98.814
43.2173	362	43.2173	303	43.2173	341	43.2173	311		1795.09	19.4387	1795.09	119.033	1795.09	-0.77914	1795.09	-1.54107		1247.24	98.4866	1247.24	98.2385	1247.24	98.4652	1247.24	98.8119
43.239	336	43.239	333	43.239	267	43.239	328		1796.05	20.6792	1796.05	121.076	1796.05	0.33063	1796.05	-1.58582		1247.72	98.4735	1247.72	98.2348	1247.72	98.4558	1247.72	98.8087
43.2607	392	43.2607	299	43.2607	287	43.2607	312		1797.01	23.925	1797.01	122.503	1797.01	1.21508	1797.01	-1.54678		1248.2	98.4596	1248.2	98.2302	1248.2	98.4453	1248.2	98.8046
43.2825	316	43.2825	311	43.2825	326	43.2825	337		1797.98	29.3249	1797.98	122.896	1797.98	1.64383	1797.98	-1.42336		1248.68	98.4453	1248.68	98.2251	1248.68	98.4344	1248.68	98.8003
43.3042	357	43.3042	308	43.3042	320	43.3042	305		1798.94	44.8663	1798.94	122.089	1798.94	1.99344	1798.94	-0.87596		1249.16	98.4306	1249.16	98.2202	1249.16	98.424	1249.16	98.7963
43.3259	333	43.3259	353	43.3259	287	43.3259	288		1799.91	65.2176	1799.91	120.495	1799.91	2.18672	1799.91	-0.12844		1249.65	98.4158	1249.65	98.2162	1249.65	98.4144	1249.65	98.7929
43.3477	319	43.3477	310	43.3477	286	43.3477	333		1800.87	79.995	1800.87	118.927	1800.87	2.07719	1800.87	0.38725		1250.13	98.4005	1250.13	98.2133	1250.13	98.4054	1250.13	98.7898
43.3694	365	43.3694	339	43.3694	276	43.3694	344		1801.84	89.5259	1801.84	117.712	1801.84	1.87234	1801.84	0.67232		1250.61	98.3843	1250.61	98.2116	1250.61	98.3959	1250.61	98.7861
43.3911	313	43.3911	293	43.3911	313	43.3911	306		1802.8	93.8423	1802.8	116.923	1802.8	1.61555	1802.8	0.71992		1251.09	98.3665	1251.09	98.2103	1251.09	98.3852	1251.09	98.7815
43.4129	363	43.4129	324	43.4129	296	43.4129	334		1803.76	83.7222	1803.76	117.309	1803.76	0.87883	1803.76	0.09615		1251.58	98.3468	1251.58	98.209	1251.58	98.3728	1251.58	98.7755
43.4346	350	43.4346	292	43.4346	273	43.4346	318		1804.73	67.2373	1804.73	118.17	1804.73	0.01	1804.73	-0.8085		1252.06	98.3255	1252.06	98.2068	1252.06	98.359	1252.06	98.7687
43.4563	329	43.4563	333	43.4563	311	43.4563	322		1805.69	51.6531	1805.69	118.832	1805.69	-0.69883	1805.69	-1.64223		1252.54	98.3029	1252.54	98.2035	1252.54	98.3447	1252.54	98.7618
43.4781	345	43.4781	325	43.4781	277	43.4781	324		1806.66	38.7561	1806.66	119.338	1806.66	-1.06242	1806.66	-2.28871		1253.02	98.2796	1253.02	98.1988	1253.02	98.3306	1253.02	98.7555
43.4998	383	43.4998	343	43.4998	289	43.4998	329		1807.62	28.6126	1807.62	119.841	1807.62	-0.99141	1807.62	-2.7265		1253.5	98.256	1253.5	98.1931	1253.5	98.3168	1253.5	98.75
43.5215	299	43.5215	283	43.5215	329	43.5215	291		1808.59	23.2634	1808.59	119.555	1808.59	0.04352	1808.59	-2.84584		1253.99	98.2322	1253.99	98.1864	1253.99	98.303	1253.99	98.7451
43.5433	306	43.5433	323	43.5433	304	43.5433	285		1809.55	21.3336	1809.55	118.795	1809.55	1.62664	1809.55	-2.73699		1254.47	98.208	1254.47	98.1792	1254.47	98.2883	1254.47	98.7399
43.565	301	43.565	301	43.565	277	43.565	298		1810.51	20.2392	1810.51	118.276	1810.51	2.98359	1810.51	-2.55988		1254.95	98.1834	1254.95	98.1718	1254.95	98.2722	1254.95	98.7338
43.5867	355	43.5867	347	43.5867	310	43.5867	269		1811.48	19.3205	1811.48	117.772	1811.48	3.79172	1811.48	-2.39166		1255.43	98.158	1255.43	98.1645	1255.43	98.2547	1255.43	98.7265
43.6085	346	43.6085	322	43.6085	273	43.6085	319		1812.44	18.3573	1812.44	117.01	1812.44	3.84672	1812.44	-2.28232		1255.91	98.132	1255.91	98.1573	1255.91	98.2366	1255.91	98.7183
43.6302	324	43.6302	311	43.6302	283	43.6302	336		1813.41	17.8823	1813.41	116.496	1813.41	2.6932	1813.41	-2.14729		1256.4	98.1056	1256.4	98.1505	1256.4	98.219	1256.4	98.7099
43.6519	311	43.6519	291	43.6519	316	43.6519	317		1814.37	18.1832	1814.37	116.528	1814.37	0.24297	1814.37	-1.93221		1256.88	98.079	1256.88	98.144	1256.88	98.2028	1256.88	98.7019
43.6737	328	43.6737	304	43.6737	278	43.6737	280		1815.33	18.0359	1815.34	116.025	1815.34	-1.94352	1815.34	-1.8157		1257.36	98.0524	1257.36	98.1378	1257.36	98.1879	1257.36	98.6946
43.6954	335	43.6954	329	43.6954	304	43.6954	329		1816.3	17.6342	1816.3	115.219	1816.3	-3.71734	1816.3	-1.73727		1257.84	98.0256	1257.84	98.1319	1257.84	98.1735	1257.84	98.6876
43.7171	307	43.7171	361	43.7171	263	43.7171	307		1817.26	17.0381	1817.26	114.179	1817.26	-4.97289	1817.26	-1.63891		1258.33	97.9983	1258.33	98.126	1258.33	98.1585	1258.33	98.6803
43.7389	346	43.7389	342	43.7389	307	43.7389	317		1818.23	15.8617	1818.23	112.405	1818.23	-5.61375	1818.23	-1.60979		1258.81	97.9702	1258.81	98.1203	1258.81	98.1419	1258.81	98.6721
43.7606	323	43.7606	332	43.7606	290	43.7606	291		1819.19	13.7984	1819.19	109.49	1819.19	-5.45086	1819.19	-1.74092		1259.29	97.9414	1259.29	98.1146	1259.29	98.1239	1259.29	98.663
43.7823	327	43.7823	345	43.7823	301	43.7823	300		1820.16	12.1824	1820.16	107.19	1820.16	-5.16274	1820.16	-1.77482		1259.77	97.9119	1259.77	98.109	1259.77	98.1054	1259.77	98.6536
43.8041	325	43.8041	324	43.8041	279	43.8041	335		1821.12	11.1538	1821.12	105.676	1821.12	-4.64445	1821.12	-1.75369		1260.25	97.8825	1260.25	98.1037	1260.25	98.0879	1260.25	98.6448
43.8258	311	43.8258	348	43.8258	301	43.8258	334		1822.08	10.9355	1822.08	105.215	1822.08	-3.72859	1822.08	-1.71145		1260.73	97.8532	1260.73	98.0987	1260.73	98.0727	1260.73	98.6376
43.8475	335	43.8475	311	43.8475	328	43.8475	323		1823.05	12.2069	1823.05	106.291	1823.05	-2.19023	1823.05	-2.47565		1261.22	97.8243	1261.22	98.0941	1261.22	98.06	1261.22	98.6324
43.8693	353	43.8693	330	43.8693	307	43.8693	307		1824.01	14.7232	1824.01	108.663	1824.01	-0.1632	1824.01	-3.90259		1261.7	97.7955	1261.7	98.0897	1261.7	98.049	1261.7	98.6287
43.891	353	43.891	320	43.891	318	43.891	317		1824.98	16.9894	1824.98	111.131	1824.98	1.75156	1824.98	-4.47243		1262.18	97.7663	1262.18	98.0855	1262.18	98.0382	1262.18	98.6258
43.9127	295	43.9127	323	43.9127	284	43.9127	295		1825.94	18.5328	1825.94	113.213	1825.94	3.27258	1825.94	-3.98113		1262.66	97.736	1262.66	98.0814	1262.66	98.0262	1262.66	98.6229
43.9344	309	43.9344	295	43.9344	304	43.9344	342		1826.9	19.1808	1826.9	114.698	1826.9	4.26891	1826.9	-2.44555		1263.15	97.7045	1263.15	98.0777	1263.15	98.0125	1263.15	98.6193
43.9562	323	43.9562	327	43.9562	310	43.9562	339		1827.87	18.0967	1827.87	115.83	1827.87	4.35688	1827.87	3.00652		1263.63	97.6718	1263.63	98.0745	1263.63	97.9978	1263.63	98.6151
43.9779	329	43.9779	371	43.9779	281	43.9779	307		1828.83	15.732	1828.83	116.588	1828.83	3.76602	1828.83	11.0838		1264.11	97.6384	1264.11	98.0719	1264.11	97.9834	1264.11	98.6108
43.9997	343	43.9997	281	43.9997	337	43.9997	335		1829.8	13.2376	1829.8	116.832	1829.8	3.06039	1829.8	18.2946		1264.59	97.6046	1264.59	98.0701	1264.59	97.9704	1264.59	98.607
44.0214	328	44.0214	361	44.0214	287	44.0214	314		1830.76	11.0453	1830.76	116.487	1830.76	2.44758	1830.76	23.3349		1265.07	97.5709	1265.07	98.0688	1265.07	97.9591	1265.07	98.6038
44.0431	340	44.0431	357	44.0431	313	44.0431	316		1831.73	9.09852	1831.73	115.487	1831.73	1.88602	1831.73	26.2664		1265.56	97.5372	1265.56	98.0677	1265.56	97.9489	1265.56	98.601
44.0648	343	44.0648	308	44.0648	275	44.0648	309		1832.69	7.69047	1832.69	113.038	1832.69	1.70664	1832.69	24.5906		1266.04	97.5032	1266.04	98.0665	1266.04	97.9383	1266.04	98.598
44.0866	346	44.0866	338	44.0866	329	44.0866	321		1833.65	6.84953	1833.65	109.322	1833.65	1.91969	1833.65	18.5852		1266.52	97.4686	1266.52	98.0647	1266.52	97.9261	1266.52	98.5943
44.1083	312	44.1083	360	44.1083	322	44.1083	300		1834.62	6.18594	1834.62	105.797	1834.62	2.04117	1834.62	12.4084		1267	97.4332	1267	98.0624	1267	97.9115	1267	98.5897
44.13	341	44.13	337	44.13	269	44.13	328		1835.58	5.73672	1835.58	103.099	1835.58	2.04305	1835.58	7.29375		1267.48	97.3973	1267.48	98.0598	1267.48	97.8953	1267.48	98.5845
44.1518	366	44.1518	340	44.1518	287	44.1518	345		1836.55	5.70602	1836.55	101.48	1836.55	2.08039	1836.55	3.19367		1267.97	97.3613	1267.97	98.0571	1267.97	97.8786	1267.97	98.5794
44.1735	379	44.1735	354	44.1735	306	44.1735	321		1837.51	6.29359	1837.51	101.402	1837.51	1.98133	1837.51	0.66459		1268.45	97.3259	1268.45	98.0544	1268.45	97.8628	1268.45	98.5751
44.1953	329	44.1953	361	44.1953	292	44.1953	326		1838.48	7.73781	1838.48	103.48	1838.48	1.45547	1838.48	0.56104		1268.93	97.2916	1268.93	98.0519	1268.93	97.8484	1268.93	98.5716
44.217	351	44.217	310	44.217	290	44.217	302		1839.44	9.08477	1839.44	105.624	1839.44	1.12336	1839.44	0.57496		1269.41	97.2581	1269.41	98.0494	1269.41	97.835	1269.41	98.5687
44.2387	377	44.2387	339	44.2387	290	44.2387	322		1840.4	10.1378	1840.4	107.513	1840.4	0.95328	1840.4	0.55525		1269.9	97.2255	1269.9	98.0467	1269.9	97.8214	1269.9	98.5658
44.2604	380	44.2604	354	44.2604	317	44.2604	344		1841.37	10.6317	1841.37	108.842	1841.37	0.76008	1841.37	0.56922		1270.38	97.193	1270.38	98.0437	1270.38	97.8066	1270.38	98.5621
44.2822	379	44.2822	350	44.2822	285	44.2822	300		1842.33	10.3927	1842.33	109.636	1842.33	0.62414	1842.33	0.59186		1270.86	97.1605	1270.86	98.0405	1270.86	97.7903	1270.86	98.5577
44.3039	358	44.3039	273	44.3039	318	44.3039	293		1843.3	8.47992	1843.3	109.944	1843.3	0.92273	1843.3	0.55768		1271.34	97.1279	1271.34	98.0376	1271.34	97.7731	1271.34	98.553
44.3257	423	44.3257	314	44.3257	273	44.3257	301		1844.26	6.99586	1844.26	109.936	1844.26	1.08563	1844.26	0.5523		1271.82	97.0956	1271.82	98.0352	1271.82	97.7564	1271.82	98.5489
44.3474	366	44.3474	341	44.3474	326	44.3474	293		1845.23	6.11727	1845.23	109.866	1845.23	1.26711	1845.23	0.54648		1272.31	97.0641	1272.31	98.0339	1272.31	97.7416	1272.31	98.5462
44.3691	366	44.3691	315	44.3691	316	44.3691	302		1846.19	6.21563	1846.19	110.187	1846.19	1.75117	1846.19	0.51201		1272.79	97.0339	1272.79	98.0336	1272.79	97.7291	1272.79	98.5452
44.3909	336	44.3909	347	44.3909	288	44.3909	323		1847.15	7.69078	1847.15	110.412	1847.15	2.38203	1847.15	0.44324		1273.27	97.005	1273.27	98.0342	1273.27	97.7185	1273.27	98.5457
44.4126	356	44.4126	323	44.4126	338	44.4126	351		1848.12	10.7361	1848.12	110.029	1848.12	2.95391	1848.12	0.33242		1273.75	96.9773	1273.75	98.0353	1273.75	97.7084	1273.75	98.5468
44.4343	335	44.4343	337	44.4343	304	44.4343	322		1849.08	13.8808	1849.08	110.084	1849.08	3.68695	1849.08	0.22037		1274.23	96.9501	1274.23	98.0367	1274.23	97.6973	1274.23	98.5477
44.456	331	44.456	359	44.456	323	44.456	288		1850.05	16.5279	1850.05	110.481	1850.05	4.42547	1850.05	0.13613		1274.72	96.9231	1274.72	98.0382	1274.72	97.6846	1274.72	98.5481
44.4778	371	44.4778	360	44.4778	318	44.4778	361		1851.01	18.4102	1851.01	110.908	1851.01	4.97164	1851.01	0.11543		1275.2	96.8961	1275.2	98.0398	1275.2	97.6706	1275.2	98.5481
44.4995	352	44.4995	331	44.4995	290	44.4995	319		1851.97	19.2675	1851.97	112.003	1851.97	5.22039	1851.97	0.12166		1275.68	96.8691	1275.68	98.0419	1275.68	97.6567	1275.68	98.5484
44.5212	390	44.5212	346	44.5212	314	44.5212	321		1852.94	19.1739	1852.94	113.839	1852.94	5.22602	1852.94	0.13328		1276.16	96.8422	1276.16	98.0446	1276.16	97.644	1276.16	98.5495
44.543	353	44.543	334	44.543	318	44.543	353		1853.9	18.6499	1853.9	115.542	1853.9	5.23992	1853.9	0.194		1276.64	96.8159	1276.64	98.0479	1276.64	97.6334	1276.64	98.5518
44.5647	376	44.5647	354	44.5647	322	44.5647	336		1854.87	17.978	1854.87	116.611	1854.87	5.39641	1854.87	0.26057		1277.13	96.7902	1277.13	98.0514	1277.13	97.6244	1277.13	98.5549
44.5864	356	44.5864	344	44.5864	319	44.5864	325		1855.83	17.1196	1855.83	116.998	1855.83	5.66563	1855.83	0.23619		1277.61	96.7649	1277.61	98.0547	1277.61	97.6157	1277.61	98.558
44.6082	356	44.6082	342	44.6082	292	44.6082	372		1856.8	16.1528	1856.8	116.255	1856.8	6.55367	1856.8	0.20971		1278.09	96.7398	1278.09	98.0572	1278.09	97.6058	1278.09	98.5603
44.6299	353	44.6299	360	44.6299	292	44.6299	334		1857.76	15.1464	1857.76	114.37	1857.76	8.20438	1857.76	0.25125		1278.57	96.7147	1278.57	98.0589	1278.57	97.5937	1278.57	98.5614
44.6516	358	44.6516	314	44.6516	342	44.6516	373		1858.72	14.0274	1858.72	112.243	1858.72	9.72367	1858.72	0.23592		1279.06	96.6898	1279.06	98.0599	1279.06	97.5794	1279.06	98.5613
44.6734	332	44.6734	322	44.6734	329	44.6734	327		1859.69	12.8874	1859.69	110.512	1859.69	10.7578	1859.69	0.17932		1279.54	96.6656	1279.54	98.0605	1279.54	97.5637	1279.54	98.5606
44.6951	358	44.6951	360	44.6951	343	44.6951	338		1860.65	11.998	1860.65	109.507	1860.65	11.5119	1860.65	0.22332		1280.02	96.6427	1280.02	98.061	1280.02	97.548	1280.02	98.56
44.7168	408	44.7168	367	44.7168	344	44.7168	376		1861.62	11.2198	1861.62	109.425	1861.62	11.6381	1861.62	0.33912		1280.5	96.6214	1280.5	98.0618	1280.5	97.5332	1280.5	98.5597
44.7386	345	44.7386	330	44.7386	325	44.7386	331		1862.58	10.1517	1862.58	110.406	1862.58	10.4119	1862.58	0.40609		1280.98	96.602	1280.98	98.0627	1280.98	97.5195	1280.98	98.5598
44.7603	384	44.7603	346	44.7603	321	44.7603	361		1863.55	9.35984	1863.55	111.638	1863.55	9.26234	1863.55	0.53563		1281.47	96.5841	1281.47	98.0633	1281.47	97.5063	1281.47	98.5595
44.782	367	44.782	376	44.782	353	44.782	344		1864.51	8.8082	1864.51	112.73	1864.51	8.40148	1864.51	0.6835		1281.95	96.567	1281.95	98.0635	1281.95	97.4926	1281.95	98.5585
44.8038	362	44.8038	359	44.8038	320	44.8038	361		1865.47	8.28617	1865.47	113.409	1865.47	7.67047	1865.47	0.77186		1282.43	96.5499	1282.43	98.0629	1282.43	97.4777	1282.43	98.5565
44.8255	365	44.8255	365	44.8255	335	44.8255	336		1866.44	7.86867	1866.44	113.707	1866.44	7.14125	1866.44	0.82555		1282.91	96.5324	1282.91	98.0619	1282.91	97.4617	1282.91	98.5539
44.8472	341	44.8472	372	44.8472	319	44.8472	331		1867.4	8.14055	1867.4	113.204	1867.4	7.52906	1867.4	0.90168		1283.39	96.5148	1283.39	98.0608	1283.39	97.4451	1283.39	98.5512
44.869	333	44.869	357	44.869	340	44.869	353		1868.37	8.23172	1868.37	112.644	1868.37	7.74023	1868.37	0.91363		1283.88	96.4974	1283.88	98.0603	1283.88	97.4287	1283.88	98.5492
44.8907	394	44.8907	373	44.8907	314	44.8907	366		1869.33	8.16797	1869.33	112.099	1869.33	7.78711	1869.33	0.86133		1284.36	96.4811	1284.36	98.0605	1284.36	97.413	1284.36	98.548
44.9124	383	44.9124	373	44.9124	347	44.9124	368		1870.3	7.7268	1870.3	111.295	1870.3	7.49797	1870.3	0.64543		1284.84	96.4663	1284.84	98.0614	1284.84	97.3978	1284.84	98.5473
44.9342	397	44.9342	389	44.9342	362	44.9342	366		1871.26	6.80422	1871.26	110.231	1871.26	6.7293	1871.26	0.2141		1285.32	96.4533	1285.32	98.0624	1285.32	97.3823	1285.32	98.5466
44.9559	437	44.9559	341	44.9559	364	44.9559	390		1872.22	5.3432	1872.22	109.222	1872.22	5.24555	1872.22	-0.51133		1285.81	96.4418	1285.81	98.0632	1285.81	97.3661	1285.81	98.5452
44.9776	408	44.9776	343	44.9776	388	44.9776	340		1873.19	3.84375	1873.19	108.115	1873.19	3.81164	1873.19	-1.22125		1286.29	96.4315	1286.29	98.0632	1286.29	97.3486	1286.29	98.5426
44.9994	381	44.9994	363	44.9994	366	44.9994	353		1874.15	2.67086	1874.15	107.218	1874.15	2.7793	1874.15	-1.76293		1286.77	96.4221	1286.77	98.0623	1286.77	97.3304	1286.77	98.5393
45.0211	380	45.0211	357	45.0211	362	45.0211	351		1875.12	2.25969	1875.12	107.065	1875.12	2.48297	1875.12	-1.99961		1287.25	96.4134	1287.25	98.061	1287.25	97.3123	1287.25	98.5356
45.0428	440	45.0428	371	45.0428	364	45.0428	348		1876.08	2.83391	1876.08	107.577	1876.08	3.21555	1876.08	-1.83018		1287.73	96.4055	1287.73	98.0598	1287.73	97.2952	1287.73	98.5323
45.0646	368	45.0646	393	45.0646	353	45.0646	356		1877.05	4.34898	1877.05	108.499	1877.05	5.00883	1877.05	-1.24256		1288.22	96.3988	1288.22	98.0592	1288.22	97.2797	1288.22	98.5295
45.0863	405	45.0863	397	45.0863	357	45.0863	332		1878.01	6.15047	1878.01	109.81	1878.01	7.09609	1878.01	-0.51441		1288.7	96.3935	1288.7	98.0593	1288.7	97.2655	1288.7	98.5271
45.108	407	45.108	412	45.108	377	45.108	355		1878.97	7.67359	1878.97	111.261	1878.97	8.8968	1878.97	0.1568		1289.18	96.3897	1289.18	98.0597	1289.18	97.2517	1289.18	98.5244
45.1298	422	45.1298	398	45.1298	361	45.1298	373		1879.94	8.63141	1879.94	112.501	1879.94	10.1856	1879.94	0.71236		1289.66	96.387	1289.66	98.0601	1289.66	97.2374	1289.66	98.5209
45.1515	414	45.1515	385	45.1515	365	45.1515	384		1880.9	8.64508	1880.9	113.773	1880.9	10.6954	1880.9	1.11299		1290.14	96.3854	1290.14	98.06	1290.14	97.222	1290.14	98.5165
45.1732	441	45.1732	393	45.1732	360	45.1732	374		1881.87	7.6932	1881.87	115.238	1881.87	10.4141	1881.87	1.35432		1290.63	96.3846	1290.63	98.059	1290.63	97.2058	1290.63	98.5113
45.195	390	45.195	382	45.195	385	45.195	399		1882.83	6.44594	1882.83	116.495	1882.83	9.81703	1882.83	1.49658		1291.11	96.385	1291.11	98.0572	1291.11	97.1895	1291.11	98.5061
45.2167	399	45.2167	379	45.2167	406	45.2167	389		1883.8	5.40258	1883.8	117.245	1883.8	9.25992	1883.8	1.57014		1291.59	96.3868	1291.59	98.055	1291.59	97.1739	1291.59	98.5015
45.2384	453	45.2384	376	45.2384	367	45.2384	369		1884.76	4.53203	1884.76	117.45	1884.76	8.71844	1884.76	1.53848		1292.07	96.3903	1292.07	98.0529	1292.07	97.1595	1292.07	98.4978
45.2602	386	45.2602	387	45.2602	383	45.2602	381		1885.72	4.08375	1885.72	116.881	1885.72	8.33945	1885.72	1.34356		1292.56	96.3957	1292.56	98.0513	1292.56	97.1462	1292.56	98.4949
45.2819	449	45.2819	395	45.2819	365	45.2819	391		1886.69	4.39023	1886.69	115.376	1886.69	8.33094	1886.69	0.95209		1293.04	96.4026	1293.04	98.0503	1293.04	97.1334	1293.04	98.4919
45.3036	430	45.3036	401	45.3036	374	45.3036	403		1887.65	4.74641	1887.65	113.606	1887.65	8.27953	1887.65	0.53068		1293.52	96.4105	1293.52	98.0498	1293.52	97.1204	1293.52	98.4884
45.3254	418	45.3254	398	45.3254	385	45.3254	396		1888.62	4.90547	1888.62	112	1888.62	8.05773	1888.62	0.18549		1294	96.4188	1294	98.0494	1294	97.1069	1294	98.4839
45.3471	407	45.3471	447	45.3471	380	45.3471	405		1889.58	5.0625	1889.58	110.794	1889.58	7.81477	1889.58	-0.06063		1294.48	96.427	1294.48	98.0492	1294.48	97.093	1294.48	98.4785
45.3688	453	45.3688	422	45.3688	364	45.3688	392		1890.55	5.16742	1890.55	110.042	1890.55	7.43172	1890.55	-0.18557		1294.97	96.4351	1294.97	98.0489	1294.97	97.0794	1294.97	98.4727
45.3906	403	45.3906	398	45.3906	388	45.3906	406		1891.51	4.80742	1891.51	109.866	1891.51	6.13828	1891.51	-0.02936		1295.45	96.4434	1295.45	98.0488	1295.45	97.0666	1295.45	98.4672
45.4123	411	45.4123	371	45.4123	364	45.4123	424		1892.47	4.52922	1892.47	109.864	1892.47	5.12484	1892.47	0.14525		1295.93	96.4523	1295.93	98.0489	1295.93	97.055	1295.93	98.4621
45.434	472	45.434	425	45.434	375	45.434	399		1893.44	4.33219	1893.44	109.86	1893.44	4.51484	1893.44	0.29725		1296.41	96.4622	1296.41	98.0494	1296.41	97.044	1296.41	98.4575
45.4558	462	45.4558	404	45.4558	372	45.4558	403		1894.4	4.1393	1894.4	109.757	1894.4	4.25594	1894.4	0.49584		1296.89	96.4732	1296.89	98.0502	1296.89	97.0332	1296.89	98.453
45.4775	477	45.4775	402	45.4775	343	45.4775	413		1895.37	3.9918	1895.37	109.579	1895.37	4.41164	1895.37	0.75326		1297.38	96.4847	1297.38	98.0511	1297.38	97.0219	1297.38	98.4481
45.4992	498	45.4992	448	45.4992	366	45.4992	388		1896.33	3.985	1896.33	108.749	1896.33	5.89922	1896.33	1.18393		1297.86	96.4962	1297.86	98.0518	1297.86	97.0101	1297.86	98.4428
45.5209	446	45.5209	383	45.5209	383	45.5209	362		1897.29	3.94188	1897.29	108.109	1897.29	7.29008	1897.29	1.54621		1298.34	96.5073	1298.34	98.0521	1298.34	96.9984	1298.34	98.4375
45.5427	448	45.5427	429	45.5427	369	45.5427	392		1898.26	3.8232	1898.26	107.679	1898.26	8.4693	1898.26	1.77529		1298.82	96.518	1298.82	98.0519	1298.82	96.9877	1298.82	98.4326
45.5644	477	45.5644	439	45.5644	372	45.5644	395		1899.22	3.61602	1899.22	107.441	1899.22	9.42914	1899.22	1.79291		1299.31	96.5286	1299.31	98.0513	1299.31	96.9787	1299.31	98.4287
45.5862	436	45.5862	427	45.5862	378	45.5862	434		1900.19	3.22234	1900.19	107.626	1900.19	10.0893	1900.19	1.48815		1299.79	96.5395	1299.79	98.0504	1299.79	96.9714	1299.79	98.426
45.6079	454	45.6079	429	45.6079	392	45.6079	392		1901.15	2.43914	1901.15	108.609	1901.15	10.2784	1901.15	0.66811		1300.27	96.5511	1300.27	98.0493	1300.27	96.9653	1300.27	98.4241
45.6296	490	45.6296	397	45.6296	365	45.6296	432		1902.12	1.70594	1902.12	109.549	1902.12	10.3619	1902.12	-0.17732		1300.75	96.5636	1300.75	98.0481	1300.75	96.9593	1300.75	98.4225
45.6514	461	45.6514	438	45.6514	385	45.6514	443		1903.08	1.13133	1903.08	110.079	1903.08	10.432	1903.08	-0.84611		1301.23	96.5766	1301.23	98.0468	1301.23	96.9527	1301.23	98.4203
45.6731	445	45.6731	386	45.6731	406	45.6731	409		1904.04	0.59469	1904.04	110.057	1904.04	10.3977	1904.04	-1.31131		1301.71	96.5897	1301.71	98.0453	1301.71	96.9452	1301.71	98.4176
45.6948	426	45.6948	455	45.6948	390	45.6948	373		1905.01	0.23867	1905.01	109.137	1905.01	10.3696	1905.01	-1.5042		1302.2	96.6024	1302.2	98.0438	1302.2	96.9377	1302.2	98.4144
45.7165	475	45.7165	445	45.7165	416	45.7165	385		1905.97	0.19477	1905.97	107.288	1905.97	10.4523	1905.97	-1.40705		1302.68	96.6146	1302.68	98.0424	1302.68	96.9315	1302.68	98.4115
45.7383	472	45.7383	460	45.7383	405	45.7383	420		1906.94	0.22977	1906.94	105.198	1906.94	10.4592	1906.94	-1.15281		1303.16	96.6265	1303.16	98.0413	1303.16	96.9277	1303.16	98.4094
45.76	424	45.76	440	45.76	425	45.76	421		1907.9	0.31398	1907.9	103.518	1907.9	10.3637	1907.9	-0.82742		1303.64	96.6385	1303.64	98.0408	1303.64	96.9268	1303.64	98.4085
45.7818	485	45.7818	431	45.7818	429	45.7818	431		1908.87	0.68086	1908.87	102.543	1908.87	10.3483	1908.87	-0.41762		1304.13	96.6509	1304.13	98.041	1304.13	96.9283	1304.13	98.4088
45.8035	512	45.8035	462	45.8035	435	45.8035	431		1909.83	1.44414	1909.83	102.517	1909.83	10.3027	1909.83	0.29137		1304.61	96.6638	1304.61	98.0418	1304.61	96.9312	1304.61	98.4097
45.8252	468	45.8252	478	45.8252	403	45.8252	458		1910.79	2.52273	1910.79	103.388	1910.79	10.092	1910.79	1.36201		1305.09	96.6769	1305.09	98.043	1305.09	96.9343	1305.09	98.4109
45.8469	477	45.8469	438	45.8469	436	45.8469	494		1911.76	3.68898	1911.76	104.658	1911.76	9.90852	1911.76	2.39293		1305.57	96.6898	1305.57	98.0443	1305.57	96.9371	1305.57	98.4121
45.8687	491	45.8687	505	45.8687	430	45.8687	458		1912.72	4.65727	1912.72	105.824	1912.72	9.79164	1912.72	3.07219		1306.05	96.7019	1306.05	98.0454	1306.05	96.9398	1306.05	98.4137
45.8904	488	45.8904	469	45.8904	471	45.8904	504		1913.69	5.18156	1913.69	106.58	1913.69	9.55164	1913.69	3.3334		1306.54	96.7134	1306.54	98.0462	1306.54	96.9433	1306.54	98.4162
45.9121	497	45.9121	466	45.9121	439	45.9121	436		1914.65	5.03969	1914.65	106.86	1914.65	9.10836	1914.65	2.90732		1307.02	96.7241	1307.02	98.0467	1307.02	96.9484	1307.02	98.42
45.9339	466	45.9339	466	45.9339	413	45.9339	494		1915.62	4.04391	1915.62	106.736	1915.62	8.4518	1915.62	1.44953		1307.5	96.7344	1307.5	98.0469	1307.5	96.9557	1307.5	98.4254
45.9556	515	45.9556	499	45.9556	454	45.9556	428		1916.58	2.93516	1916.58	106.386	1916.58	7.8275	1916.58	-0.09146		1307.98	96.7446	1307.98	98.047	1307.98	96.9645	1307.98	98.4321
45.9774	527	45.9774	508	45.9774	464	45.9774	540		1917.54	2.07328	1917.54	105.99	1917.54	7.395	1917.54	-1.33301		1308.46	96.7546	1308.46	98.0472	1308.46	96.9738	1308.46	98.4393
45.9991	528	45.9991	509	45.9991	415	45.9991	465		1918.51	1.7475	1918.51	105.909	1918.51	7.37789	1918.51	-2.18922		1308.95	96.7643	1308.95	98.0475	1308.95	96.9825	1308.95	98.4463
46.0208	537	46.0208	498	46.0208	501	46.0208	456		1919.47	2.07266	1919.47	106.197	1919.47	7.82578	1919.47	-2.58652		1309.43	96.7732	1309.43	98.048	1309.43	96.99	1309.43	98.4525
46.0425	587	46.0425	539	46.0425	483	46.0425	482		1920.44	3.58242	1920.44	106.877	1920.44	8.86039	1920.44	-2.00363		1309.91	96.7812	1309.91	98.0488	1309.91	96.9964	1309.91	98.4581
46.0643	604	46.0643	557	46.0643	476	46.0643	506		1921.4	5.0925	1921.4	107.564	1921.4	10.0587	1921.4	-1.3935		1310.39	96.7884	1310.39	98.0496	1310.39	97.0028	1310.39	98.4632
46.086	574	46.086	539	46.086	483	46.086	515		1922.36	6.37477	1922.37	108.08	1922.37	11.2915	1922.37	-0.88309		1310.88	96.7953	1310.88	98.0506	1310.88	97.0098	1310.88	98.4683
46.1077	587	46.1077	544	46.1077	505	46.1077	484		1923.33	6.82836	1923.33	107.681	1923.33	12.0982	1923.33	-0.53922		1311.36	96.8024	1311.36	98.0516	1311.36	97.0179	1311.36	98.4734
46.1295	622	46.1295	543	46.1295	504	46.1295	543		1924.29	6.46539	1924.29	106.391	1924.29	12.5577	1924.29	-0.3801		1311.84	96.8103	1311.84	98.0524	1311.84	97.0268	1311.84	98.4785
46.1512	625	46.1512	543	46.1512	553	46.1512	560		1925.26	5.35492	1925.26	104.391	1925.26	13.2727	1925.26	-0.66479		1312.32	96.819	1312.32	98.0532	1312.32	97.0354	1312.32	98.4832
46.1729	610	46.1729	559	46.1729	491	46.1729	558		1926.22	3.91242	1926.22	102.036	1926.22	13.6102	1926.22	-0.91645		1312.8	96.8285	1312.8	98.054	1312.8	97.0428	1312.8	98.4871
46.1947	615	46.1947	597	46.1947	520	46.1947	587		1927.19	2.5518	1927.19	99.8296	1927.19	13.8231	1927.19	-1.08836		1313.29	96.8382	1313.29	98.0552	1313.29	97.0485	1313.29	98.4904
46.2164	655	46.2164	625	46.2164	576	46.2164	653		1928.15	1.90156	1928.15	98.5525	1928.15	14.4139	1928.15	-1.18137		1313.77	96.8477	1313.77	98.0568	1313.77	97.0529	1313.77	98.4934
46.2381	677	46.2381	624	46.2381	578	46.2381	615		1929.11	1.90438	1929.11	97.9546	1929.11	15.3524	1929.11	-1.06258		1314.25	96.8568	1314.25	98.0591	1314.25	97.0571	1314.25	98.4969
46.2599	697	46.2599	603	46.2599	589	46.2599	615		1930.08	2.34398	1930.08	97.5812	1930.08	16.4885	1930.08	-0.58135		1314.73	96.8655	1314.73	98.0618	1314.73	97.0622	1314.73	98.5015
46.2816	718	46.2816	625	46.2816	577	46.2816	675		1931.04	3.04336	1931.04	97.7708	1931.04	17.6318	1931.04	-0.16471		1315.21	96.874	1315.21	98.0649	1315.21	97.0685	1315.21	98.5074
46.3033	718	46.3033	645	46.3033	604	46.3033	660		1932.01	3.54508	1932.01	98.132	1932.01	18.4069	1932.01	0.07953		1315.7	96.8824	1315.7	98.0678	1315.7	97.0755	1315.7	98.5141
46.3251	786	46.3251	698	46.3251	632	46.3251	686		1932.97	3.33891	1932.97	98.0311	1932.97	18.4148	1932.97	0.19396		1316.18	96.8906	1316.18	98.0702	1316.18	97.082	1316.18	98.5208
46.3468	761	46.3468	715	46.3468	732	46.3468	742		1933.93	2.05992	1933.93	97.7428	1933.93	17.2535	1933.93	-0.08932		1316.66	96.8986	1316.66	98.0719	1316.66	97.0868	1316.66	98.5269
46.3685	796	46.3685	736	46.3685	744	46.3685	742		1934.9	-0.12445	1934.9	97.5343	1934.9	15.0448	1934.9	-0.81486		1317.14	96.9061	1317.14	98.073	1317.14	97.0892	1317.14	98.5318
46.3903	857	46.3903	761	46.3903	729	46.3903	838		1935.86	-2.38828	1935.86	97.1894	1935.86	12.6321	1935.86	-1.5465		1317.62	96.9129	1317.62	98.0738	1317.62	97.0899	1317.62	98.5356
46.412	879	46.412	739	46.412	745	46.412	858		1936.83	-4.01758	1936.83	96.8833	1936.83	10.689	1936.83	-2.06818		1318.11	96.9192	1318.11	98.0747	1318.11	97.0902	1318.11	98.5389
46.4337	922	46.4337	775	46.4337	782	46.4337	886		1937.79	-4.73398	1937.79	96.9809	1937.79	9.42977	1937.79	-2.42658		1318.59	96.9253	1318.59	98.0759	1318.59	97.0915	1318.59	98.5422
46.4555	960	46.4555	884	46.4555	853	46.4555	929		1938.76	-3.91875	1938.76	97.6461	1938.76	9.07727	1938.76	-2.41121		1319.07	96.9317	1319.07	98.0776	1319.07	97.0948	1319.07	98.5456
46.4772	947	46.4772	901	46.4772	910	46.4772	958		1939.72	-1.62922	1939.72	98.775	1939.72	9.57508	1939.72	-1.99397		1319.55	96.9385	1319.55	98.0796	1319.55	97.1002	1319.55	98.5492
46.4989	1039	46.4989	1000	46.4989	932	46.4989	1102		1940.68	1.00641	1940.68	99.9946	1940.68	10.4811	1940.68	-1.51836		1320.04	96.9454	1320.04	98.0817	1320.04	97.1066	1320.04	98.5523
46.5207	1073	46.5207	1018	46.5207	1028	46.5207	1118		1941.65	3.42367	1941.65	101.144	1941.65	11.5877	1941.65	-1.15115		1320.52	96.952	1320.52	98.0839	1320.52	97.1128	1320.52	98.5544
46.5424	1162	46.5424	1090	46.5424	1022	46.5424	1203		1942.61	5.78602	1942.61	102.427	1942.61	13.0218	1942.61	-0.88225		1321	96.9577	1321	98.086	1321	97.1175	1321	98.5556
46.5641	1289	46.5641	1089	46.5641	1134	46.5641	1338		1943.58	7.79383	1943.58	103.666	1943.58	15.0713	1943.58	-0.77152		1321.48	96.962	1321.48	98.088	1321.48	97.1206	1321.48	98.5561
46.5859	1321	46.5859	1151	46.5859	1214	46.5859	1419		1944.54	9.06	1944.54	104.515	1944.54	17.803	1944.54	-0.85711		1321.96	96.9648	1321.96	98.0902	1321.96	97.1228	1321.96	98.5566
46.6076	1385	46.6076	1332	46.6076	1371	46.6076	1469		1945.51	10.363	1945.51	105.394	1945.51	20.369	1945.51	-0.96895		1322.45	96.9664	1322.45	98.0926	1322.45	97.1248	1322.45	98.5578
46.6293	1577	46.6293	1449	46.6293	1475	46.6293	1615		1946.47	11.5834	1946.47	106.01	1946.47	22.2921	1946.47	-1.05102		1322.93	96.9672	1322.93	98.0952	1322.93	97.1275	1322.93	98.5597
46.6511	1718	46.6511	1537	46.6511	1506	46.6511	1731		1947.43	12.0425	1947.43	105.519	1947.43	23.0382	1947.43	-1.07803		1323.41	96.9675	1323.41	98.0975	1323.41	97.1308	1323.41	98.5621
46.6728	1875	46.6728	1674	46.6728	1638	46.6728	1873		1948.4	12.0442	1948.4	103.903	1948.4	22.395	1948.4	-0.99393		1323.89	96.9671	1323.89	98.0994	1323.89	97.1342	1323.89	98.5643
46.6945	2030	46.6945	1723	46.6945	1851	46.6945	1986		1949.36	12.7086	1949.36	101.4	1949.36	19.923	1949.36	-0.64398		1324.38	96.966	1324.38	98.1007	1324.38	97.1369	1324.38	98.5657
46.7163	2201	46.7163	1923	46.7163	1954	46.7163	2018		1950.33	12.4231	1950.33	98.5649	1950.33	17.2709	1950.33	-0.40377		1324.86	96.9638	1324.86	98.1015	1324.86	97.1384	1324.86	98.566
46.738	2403	46.738	2091	46.738	2148	46.738	2239		1951.29	11.5897	1951.29	96.0006	1951.29	14.8734	1951.29	-0.30783		1325.34	96.9602	1325.34	98.102	1325.34	97.1389	1325.34	98.5652
46.7597	2621	46.7597	2234	46.7597	2349	46.7597	2477		1952.26	10.8152	1952.26	94.4883	1952.26	13.2151	1952.26	-0.37592		1325.82	96.9553	1325.82	98.1028	1325.82	97.1392	1325.82	98.564
46.7815	2833	46.7815	2398	46.7815	2562	46.7815	2471		1953.22	9.52719	1953.22	93.8373	1953.22	12.1027	1953.22	-0.75887		1326.3	96.9495	1326.3	98.1041	1326.3	97.14	1326.3	98.5628
46.8032	3231	46.8032	2663	46.8032	2741	46.8032	2637		1954.18	6.28297	1954.18	94.049	1954.18	11.2896	1954.18	-2.0108		1326.79	96.9432	1326.79	98.106	1326.79	97.1419	1326.79	98.5619
46.8249	3288	46.8249	2746	46.8249	2961	46.8249	2946		1955.15	3.89516	1955.15	94.6436	1955.15	11.0255	1955.15	-2.91971		1327.27	96.9369	1327.27	98.1081	1327.27	97.1447	1327.27	98.5613
46.8467	3783	46.8467	2979	46.8467	3079	46.8467	3101		1956.11	2.15438	1956.11	95.3827	1956.11	11.1556	1956.11	-3.50539		1327.75	96.9306	1327.75	98.1099	1327.75	97.1475	1327.75	98.5602
46.8684	3866	46.8684	3260	46.8684	3375	46.8684	3306		1957.08	1.00406	1957.08	96.1857	1957.08	11.6286	1957.08	-3.79391		1328.23	96.9242	1328.23	98.1109	1328.23	97.1494	1328.23	98.5585
46.8901	4093	46.8901	3491	46.8901	3495	46.8901	3480		1958.04	1.00352	1958.04	97.4194	1958.04	12.8994	1958.04	-3.44924		1328.71	96.9173	1328.71	98.1111	1328.71	97.1497	1328.71	98.5558
46.9119	4443	46.9119	3725	46.9119	3712	46.9119	3581		1959.01	2.29813	1959.01	99.1051	1959.01	15.0791	1959.01	-2.31779		1329.2	96.9096	1329.2	98.1103	1329.2	97.1483	1329.2	98.5524
46.9336	4861	46.9336	3956	46.9336	3825	46.9336	3741		1959.97	3.57883	1959.97	100.539	1959.97	17.1259	1959.97	-1.2759		1329.68	96.901	1329.68	98.1091	1329.68	97.1459	1329.68	98.549
46.9553	5082	46.9553	4160	46.9553	4098	46.9553	4054		1960.93	4.37336	1960.93	101.245	1960.93	18.6664	1960.93	-0.39768		1330.16	96.8914	1330.16	98.1078	1330.16	97.1433	1330.16	98.5459
46.9771	5211	46.9771	4253	46.9771	4258	46.9771	4212		1961.9	4.28555	1961.9	100.725	1961.9	19.3877	1961.9	0.35217		1330.64	96.8813	1330.64	98.1067	1330.64	97.1409	1330.64	98.5434
46.9988	5617	46.9988	4526	46.9988	4287	46.9988	4268		1962.86	3.0225	1962.86	98.5823	1962.86	19.4543	1962.86	0.88496		1331.12	96.8708	1331.12	98.1055	1331.12	97.1385	1331.12	98.5411
47.0205	5694	47.0205	4808	47.0205	4439	47.0205	4191		1963.83	0.94523	1963.83	95.2797	1963.83	19.0125	1963.83	1.21004		1331.61	96.8598	1331.61	98.104	1331.61	97.1355	1331.61	98.5385
47.0423	5902	47.0423	4909	47.0423	4622	47.0423	4569		1964.79	-1.20297	1964.79	91.7939	1964.79	18.0845	1964.79	1.4351		1332.09	96.8483	1332.09	98.1018	1332.09	97.1312	1332.09	98.5351
47.064	6197	47.064	5135	47.064	4609	47.064	4680		1965.76	-2.50898	1965.76	89.2832	1965.76	17.2199	1965.76	1.53498		1332.57	96.8358	1332.57	98.0988	1332.57	97.1252	1332.57	98.5307
47.0857	6211	47.0857	5261	47.0857	4544	47.0857	4590		1966.72	-2.39766	1966.72	88.4668	1966.72	16.8773	1966.72	1.46047		1333.05	96.8222	1333.05	98.0951	1333.05	97.1178	1333.05	98.5258
47.1075	6371	47.1075	5470	47.1075	4541	47.1075	4567		1967.68	-0.41008	1967.68	89.3849	1967.68	16.1177	1967.68	1.08129		1333.54	96.8074	1333.54	98.0913	1333.54	97.1099	1333.54	98.521
47.1292	6240	47.1292	5529	47.1292	4327	47.1292	4468		1968.65	2.86938	1968.65	91.5753	1968.65	15.1344	1968.65	0.49674		1334.02	96.7916	1334.02	98.0877	1334.02	97.1022	1334.02	98.5168
47.1509	5920	47.1509	5587	47.1509	4090	47.1509	4509		1969.61	6.39508	1969.61	94.3633	1969.61	14.6555	1969.61	-0.09395		1334.5	96.7748	1334.5	98.0849	1334.5	97.0952	1334.5	98.5133
47.1726	5677	47.1726	5810	47.1726	3921	47.1726	4239		1970.58	9.215	1970.58	96.7804	1970.58	14.4745	1970.58	-0.56223		1334.98	96.7574	1334.98	98.0828	1334.98	97.0887	1334.98	98.5105
47.1944	5365	47.1944	5716	47.1944	3629	47.1944	4150		1971.54	10.9127	1971.54	98.3052	1971.54	14.2564	1971.54	-0.86406		1335.46	96.7391	1335.46	98.0811	1335.46	97.0819	1335.46	98.5076
47.2161	4927	47.2161	5298	47.2161	3326	47.2161	3976		1972.51	11.0463	1972.51	99.2194	1972.51	14.7218	1972.51	-0.96432		1335.95	96.7198	1335.95	98.0794	1335.95	97.0738	1335.95	98.504
47.2379	4605	47.2379	5008	47.2379	3095	47.2379	3671		1973.47	9.94305	1973.47	99.6493	1973.47	15.7698	1973.47	-0.89918		1336.43	96.6992	1336.43	98.0773	1336.43	97.0641	1336.43	98.4995
47.2596	4261	47.2596	4928	47.2596	2915	47.2596	3505		1974.43	8.57609	1974.43	99.5247	1974.43	16.5302	1974.43	-0.76074		1336.91	96.6772	1336.91	98.0746	1336.91	97.0531	1336.91	98.4944
47.2813	3948	47.2813	4417	47.2813	2571	47.2813	3156		1975.4	7.26789	1975.4	99.0168	1975.4	16.9608	1975.4	-0.5966		1337.39	96.6543	1337.39	98.0715	1337.39	97.0415	1337.39	98.4891
47.303	3509	47.303	4171	47.303	2363	47.303	2960		1976.36	5.99977	1976.36	98.1	1976.36	17.045	1976.36	-0.42129		1337.87	96.6312	1337.87	98.0685	1337.87	97.0306	1337.87	98.4842
47.3248	3199	47.3248	3850	47.3248	2133	47.3248	2657		1977.33	4.89297	1977.33	96.3165	1977.33	16.5645	1977.33	-0.18477		1338.36	96.6088	1338.36	98.066	1338.36	97.021	1338.36	98.48
47.3465	2783	47.3465	3559	47.3465	1862	47.3465	2555		1978.29	4.07742	1978.29	93.7053	1978.29	15.5558	1978.29	0.11961		1338.84	96.5881	1338.84	98.0642	1338.84	97.0132	1338.84	98.4762
47.3683	2481	47.3683	3148	47.3683	1650	47.3683	2349		1979.25	3.28289	1979.25	91.5029	1979.25	14.6219	1979.25	0.3784		1339.32	96.5698	1339.32	98.0628	1339.32	97.0067	1339.32	98.4724
47.39	2330	47.39	2757	47.39	1577	47.39	2054		1980.22	2.76078	1980.22	90.0272	1980.22	13.9619	1980.22	0.57857		1339.8	96.5539	1339.8	98.0617	1339.8	97.0009	1339.8	98.4681
47.4117	2027	47.4117	2551	47.4117	1434	47.4117	1896		1981.18	2.74055	1981.18	89.6452	1981.18	13.7819	1981.18	0.70738		1340.29	96.5402	1340.29	98.0604	1340.29	96.9954	1340.29	98.4635
47.4335	1833	47.4335	2267	47.4335	1375	47.4335	1700		1982.15	3.13375	1982.15	90.6339	1982.15	14.1389	1982.15	0.79301		1340.77	96.5278	1340.77	98.0588	1340.77	96.9904	1340.77	98.4592
47.4552	1763	47.4552	2073	47.4552	1189	47.4552	1521		1983.11	3.85344	1983.11	93.0343	1983.11	15.0131	1983.11	0.85582		1341.25	96.5161	1341.25	98.0568	1341.25	96.9858	1341.25	98.4558
47.4769	1590	47.4769	1775	47.4769	1110	47.4769	1400		1984.08	4.76492	1984.08	95.3178	1984.08	15.8555	1984.08	0.82611		1341.73	96.5044	1341.73	98.0548	1341.73	96.9821	1341.73	98.4541
47.4986	1415	47.4986	1715	47.4986	1057	47.4986	1348		1985.04	5.82188	1985.04	97.4316	1985.04	16.6297	1985.04	0.71971		1342.21	96.4924	1342.21	98.0528	1342.21	96.9789	1342.21	98.4538
47.5204	1335	47.5204	1564	47.5204	953	47.5204	1210		1986	7.16258	1986	99.4655	1986	17.3492	1986	0.51734		1342.69	96.4798	1342.69	98.0508	1342.69	96.9756	1342.69	98.4544
47.5421	1209	47.5421	1355	47.5421	870	47.5421	1159		1986.97	8.97047	1986.97	101.18	1986.97	17.5895	1986.97	0.07342		1343.18	96.4664	1343.18	98.0487	1343.18	96.9712	1343.18	98.455
47.5639	1211	47.5639	1283	47.5639	841	47.5639	1038		1987.93	11.0452	1987.93	102.419	1987.93	17.3077	1987.93	-0.57662		1343.66	96.4521	1343.66	98.0464	1343.66	96.9653	1343.66	98.4548
47.5856	1083	47.5856	1297	47.5856	841	47.5856	959		1988.9	12.7955	1988.9	103.602	1988.9	17.4423	1988.9	-1.08305		1344.14	96.4366	1344.14	98.0436	1344.14	96.9577	1344.14	98.4535
47.6073	1081	47.6073	1110	47.6073	808	47.6073	924		1989.86	13.6619	1989.86	104.029	1989.86	17.5598	1989.86	-1.41367		1344.62	96.4197	1344.62	98.0403	1344.62	96.9494	1344.62	98.4513
47.629	968	47.629	1037	47.629	746	47.629	860		1990.83	13.2073	1990.83	103.17	1990.83	17.3427	1990.83	-1.53479		1345.11	96.4015	1345.11	98.0368	1345.11	96.9415	1345.11	98.4489
47.6508	950	47.6508	962	47.6508	707	47.6508	780		1991.79	10.5706	1991.79	101.113	1991.79	17.6396	1991.79	-1.16693		1345.59	96.3822	1345.59	98.0333	1345.59	96.9351	1345.59	98.447
47.6725	847	47.6725	962	47.6725	686	47.6725	823		1992.75	6.79648	1992.75	98.2846	1992.75	18.1165	1992.75	-0.5502		1346.07	96.3624	1346.07	98.0303	1346.07	96.9307	1346.07	98.4458
47.6942	837	47.6942	811	47.6942	642	47.6942	721		1993.72	3.43313	1993.72	95.2859	1993.72	18.2362	1993.72	-0.04117		1346.55	96.3421	1346.55	98.0278	1346.55	96.9277	1346.55	98.4454
47.716	798	47.716	826	47.716	600	47.716	746		1994.68	1.09617	1994.68	92.8816	1994.68	18.4705	1994.68	0.27984		1347.03	96.3217	1347.03	98.0256	1347.03	96.925	1347.03	98.4449
47.7377	773	47.7377	799	47.7377	596	47.7377	684		1995.65	-0.02672	1995.65	91.3073	1995.65	18.9616	1995.65	0.37848		1347.52	96.301	1347.52	98.0236	1347.52	96.9214	1347.52	98.4438
47.7594	750	47.7594	749	47.7594	572	47.7594	651		1996.61	1.58313	1996.61	90.3404	1996.61	19.6529	1996.61	-0.06521		1348	96.2801	1348	98.0215	1348	96.9166	1348	98.4418
47.7812	738	47.7812	734	47.7812	574	47.7812	692		1997.58	4.13336	1997.58	89.897	1997.58	20.4177	1997.58	-0.67746		1348.48	96.2589	1348.48	98.0191	1348.48	96.9108	1348.48	98.439
47.8029	688	47.8029	695	47.8029	511	47.8029	665		1998.54	6.36938	1998.54	89.8299	1998.54	21.1125	1998.54	-1.2074		1348.96	96.2377	1348.96	98.0165	1348.96	96.9053	1348.96	98.4362
47.8246	669	47.8246	702	47.8246	518	47.8246	608		1999.5	7.92813	1999.5	89.8626	1999.5	21.5577	1999.5	-1.52139		1349.44	96.217	1349.44	98.014	1349.44	96.9012	1349.44	98.434
47.8464	651	47.8464	667	47.8464	525	47.8464	649		2000.47	8.77438	2000.47	89.9461	2000.47	21.7229	2000.47	-1.584		1349.93	96.1972	1349.93	98.0119	1349.93	96.8992	1349.93	98.4327
47.8681	647	47.8681	630	47.8681	524	47.8681	627		2001.43	7.75914	2001.43	90.8236	2001.43	21.1375	2001.43	-1.06246		1350.41	96.1785	1350.41	98.0104	1350.41	96.8991	1350.41	98.4322
47.8898	687	47.8898	654	47.8898	504	47.8898	591		2002.4	6.19422	2002.4	91.7679	2002.4	20.3641	2002.4	-0.38621		1350.89	96.1607	1350.89	98.0094	1350.89	96.8999	1350.89	98.432
47.9116	631	47.9116	543	47.9116	541	47.9116	573		2003.36	4.75156	2003.36	92.3448	2003.36	19.6768	2003.36	0.18701		1351.37	96.1436	1351.37	98.009	1351.37	96.9003	1351.37	98.4314
47.9333	650	47.9333	637	47.9333	524	47.9333	532		2004.32	3.75773	2004.32	92.8212	2004.32	19.3052	2004.32	0.49248		1351.86	96.1265	1351.86	98.0089	1351.86	96.8996	1351.86	98.4301
47.955	591	47.955	620	47.955	507	47.955	543		2005.29	3.3532	2005.29	93.3197	2005.29	19.3612	2005.29	0.46484		1352.34	96.1089	1352.34	98.0088	1352.34	96.8977	1352.34	98.4283
47.9768	605	47.9768	555	47.9768	491	47.9768	592		2006.25	3.57133	2006.25	92.9036	2006.25	19.9053	2006.25	-0.23828		1352.82	96.091	1352.82	98.0085	1352.82	96.8953	1352.82	98.4265
47.9985	565	47.9985	595	47.9985	508	47.9985	558		2007.22	4.13719	2007.22	92.2797	2007.22	20.6853	2007.22	-1.15816		1353.3	96.0729	1353.3	98.0079	1353.3	96.8932	1353.3	98.4253
48.0202	606	48.0202	547	48.0202	469	48.0202	490		2008.18	4.69695	2008.18	91.8244	2008.18	21.395	2008.18	-1.90143		1353.78	96.0553	1353.78	98.0071	1353.78	96.8919	1353.78	98.4249
48.042	582	48.042	534	48.042	503	48.042	490		2009.14	4.65109	2009.15	90.7864	2009.15	21.5589	2009.15	-2.35834		1354.27	96.0388	1354.27	98.006	1354.27	96.8912	1354.27	98.4253
48.0637	589	48.0637	528	48.0637	455	48.0637	493		2010.11	3.84133	2010.11	89.0504	2010.11	20.9876	2010.11	-2.42137		1354.75	96.0236	1354.75	98.0048	1354.75	96.8905	1354.75	98.426
48.0854	551	48.0854	505	48.0854	453	48.0854	505		2011.07	2.65039	2011.07	87.28	2011.07	19.8466	2011.07	-1.9324		1355.23	96.0093	1355.23	98.0035	1355.23	96.8889	1355.23	98.4263
48.1072	511	48.1072	494	48.1072	487	48.1072	480		2012.04	1.15219	2012.04	85.3097	2012.04	18.3901	2012.04	-1.17957		1355.71	95.9955	1355.71	98.0022	1355.71	96.8859	1355.71	98.4261
48.1289	542	48.1289	541	48.1289	431	48.1289	522		2013	-0.45258	2013	83.085	2013	17.0091	2013	-0.50863		1356.19	95.9813	1356.19	98.001	1356.19	96.8819	1356.19	98.4255
48.1506	542	48.1506	486	48.1506	418	48.1506	480		2013.97	-1.54938	2013.97	81.3798	2013.97	16.1887	2013.97	0.04814		1356.68	95.9662	1356.68	97.9999	1356.68	96.8775	1356.68	98.425
48.1724	550	48.1724	518	48.1724	434	48.1724	472		2014.93	-2.095	2014.93	80.1076	2014.93	16.1615	2014.93	0.46418		1357.16	95.9499	1357.16	97.999	1357.16	96.8738	1357.16	98.4251
48.1941	507	48.1941	520	48.1941	446	48.1941	511		2015.89	-2.41266	2015.89	78.7302	2015.89	16.8566	2015.89	0.72217		1357.64	95.9327	1357.64	97.9983	1357.64	96.8711	1357.64	98.426
48.2158	502	48.2158	500	48.2158	425	48.2158	470		2016.86	-2.40914	2016.86	77.6498	2016.86	17.9482	2016.86	0.86857		1358.12	95.9149	1358.12	97.9977	1358.12	96.8687	1358.12	98.4275
48.2376	450	48.2376	484	48.2376	454	48.2376	462		2017.82	-1.9825	2017.82	77.336	2017.82	19.0384	2017.82	0.9543		1358.61	95.8966	1358.61	97.9971	1358.61	96.8659	1358.61	98.4289
48.2593	516	48.2593	505	48.2593	430	48.2593	502		2018.79	-1.2925	2018.79	77.5897	2018.79	19.9987	2018.79	0.96533		1359.09	95.8778	1359.09	97.9965	1359.09	96.8612	1359.09	98.4297
48.281	526	48.281	531	48.281	409	48.281	486		2019.75	-0.14734	2019.75	78.7262	2019.75	20.6441	2019.75	0.85213		1359.57	95.858	1359.57	97.9958	1359.57	96.8542	1359.57	98.4295
48.3028	511	48.3028	495	48.3028	471	48.3028	458		2020.72	1.66016	2020.72	81.0794	2020.72	20.8081	2020.72	0.57854		1360.05	95.8368	1360.05	97.9945	1360.05	96.8447	1360.05	98.4282
48.3245	530	48.3245	476	48.3245	438	48.3245	505		2021.68	3.57438	2021.68	83.7696	2021.68	20.8714	2021.68	0.2599		1360.53	95.8139	1360.53	97.9928	1360.53	96.8338	1360.53	98.4262
48.3462	483	48.3462	457	48.3462	439	48.3462	471		2022.64	5.10414	2022.64	86.0386	2022.64	21.0809	2022.64	-0.00385		1361.02	95.7896	1361.02	97.9902	1361.02	96.823	1361.02	98.4238
48.368	539	48.368	479	48.368	423	48.368	480		2023.61	6.10828	2023.61	87.7058	2023.61	21.3285	2023.61	-0.1751		1361.5	95.7647	1361.5	97.9865	1361.5	96.8132	1361.5	98.4214
48.3897	506	48.3897	514	48.3897	442	48.3897	471		2024.57	6.47758	2024.57	88.6892	2024.57	21.7559	2024.57	-0.25326		1361.98	95.7408	1361.98	97.9815	1361.98	96.8053	1361.98	98.4185
[truncated: 5,472 more rows]

## Sheet: Fig. 2
Average values of HRTEM EDS elemental line scanning Fig. 2(d) and 2(e)														The number of Bi/W atom Fig. 2(f)					The line profiles along the white lines in Fig.2(h)									W M4-edge STEM-EELS spectra of BWO-ES Fig. 2(i)																					O K-edge STEM-EELS spectra of BWO-ES Fig. 2(j)
BWO							BWO-ES												Distance	HADDF Intensity	Distance	HADDF Intensity	Distance	HADDF Intensity	Distance	HADDF Intensity		Energy Loss	EELS Intensity	Energy Loss	EELS Intensity	Energy Loss	EELS Intensity	Energy Loss	EELS Intensity	Energy Loss	EELS Intensity	Energy Loss	EELS Intensity	Energy Loss	EELS Intensity	Energy Loss	EELS Intensity	Energy Loss	EELS Intensity	Energy Loss	EELS Intensity		Energy Loss
Bi		W		O			Bi		W		O				Bi	O	W		nm	a.u.	nm	a.u.	nm	a.u.	nm	a.u.
Distance	Intensity	Distance	Intensity	Distance	Intensity		Distance	Intensity	Distance	Intensity	Distance	Intensity		BWO	2	6	1			①		②		③		④			①		②		③		④		⑤		⑥		⑦		⑧		⑨		⑩
0	10	0	9	0	7		0	7	0	8	0	9		BWO-S	2	5.88	0.91		0	118	0	140	0	71	0	152		1700	10882.7	1700	4368.43	1700	3900.8	1700	2947.87	1700	3856.27	1700	3197.11	1700	2476.85	1700	2342.3	1700	3210.48	1700	2871.12		400.5
0.12489	15	0.12489	10	0.12489	18		0.05995	11	0.05995	7	0.02776	7		BWO-E	2	5.76	0.94		0.00466	121.404	0.00466	149.873	0.00466	71.9358	0.00466	145.632		1701.5	10719.8	1701.5	4318.91	1701.5	3757.35	1701.5	2501.92	1701.5	3745.74	1701.5	2815.97	1701.5	1953.51	1701.5	2448.31	1701.5	3318.71	1701.5	3281.33		402
0.24978	7	0.24978	15	0.24978	13		0.1199	8	0.1199	10	0.05551	11		BWO-ES	2	5.61	0.86		0.00931	121.679	0.00931	152.452	0.00931	75.2609	0.00931	131.849		1703	10593.1	1703	3944.4	1703	2976.75	1703	3381.74	1703	3184.62	1703	2322.43	1703	1860.05	1703	2517.2	1703	2885.32	1703	2335.81		403.5
0.37466	14	0.37466	12	0.37466	10		0.17985	10	0.17985	9	0.08327	9							0.01397	123.04	0.01397	147.014	0.01397	76.7121	0.01397	117.345		1704.5	10127.2	1704.5	3023.3	1704.5	2855.96	1704.5	4087.14	1704.5	2460.21	1704.5	3012.76	1704.5	2772.66	1704.5	2381.71	1704.5	1930.63	1704.5	1704.67		405
0.49955	18	0.49955	16	0.49955	10		0.2398	6	0.2398	6	0.11102	13							0.01862	125.531	0.01862	142.517	0.01862	75.8453	0.01862	106.697		1706	10228.2	1706	3007.3	1706	3131.2	1706	3861.26	1706	2036.5	1706	3244.6	1706	2553.63	1706	1873.05	1706	790.65	1706	1579.29		406.5
0.62444	14	0.62444	14	0.62444	18		0.29975	9	0.29975	11	0.13878	14							0.02328	126.996	0.02328	142.465	0.02328	76.1397	0.02328	98.206		1707.5	10632.2	1707.5	3441.09	1707.5	2913.36	1707.5	3606.38	1707.5	3007.24	1707.5	3308.7	1707.5	2353.18	1707.5	1891.21	1707.5	825.855	1707.5	2097.62		408
0.74933	15	0.74933	10	0.74933	14		0.3597	7	0.3597	9	0.16653	5							0.02793	123.324	0.02793	141.175	0.02793	77.5533	0.02793	91.062		1709	10891.9	1709	3676.16	1709	2998.36	1709	3713.49	1709	3452.15	1709	3140.27	1709	1935.04	1709	1941.08	1709	1481.06	1709	2613.89		409.5
0.87422	13	0.87422	8	0.87422	13		0.41966	12	0.41966	9	0.19429	9							0.03259	123.128	0.03259	136.723	0.03259	80.4912	0.03259	84.526		1710.5	11022.1	1710.5	3562.09	1710.5	3275.08	1710.5	3703.1	1710.5	3711.88	1710.5	3396.42	1710.5	2162.65	1710.5	1788.07	1710.5	1862.34	1710.5	2871.95		411
0.9991	16	0.9991	6	0.9991	14		0.47961	9	0.47961	6	0.22205	10							0.03724	126.45	0.03724	129.454	0.03724	88.4643	0.03724	79.559		1712	11048.9	1712	3241.46	1712	3259.27	1712	4275.85	1712	4192.84	1712	3150.07	1712	2399.05	1712	2627.52	1712	2789.77	1712	3361.34		412.5
1.12399	18	1.12399	7	1.12399	15		0.53956	10	0.53956	8	0.2498	9							0.0419	126.56	0.0419	121.046	0.0419	97.9083	0.0419	76.452		1713.5	9760.69	1713.5	2976.15	1713.5	2913.35	1713.5	3516.67	1713.5	3590.96	1713.5	2281.9	1713.5	1736.04	1713.5	2804.47	1713.5	2948.22	1713.5	3735.04		414
1.24888	14	1.24888	13	1.24888	20		0.59951	9	0.59951	12	0.27756	9							0.04655	121.95	0.04655	110.64	0.04655	104.195	0.04655	74.41		1715	9130.2	1715	3161.97	1715	2563.35	1715	3187.55	1715	3200.7	1715	2325.24	1715	893.672	1715	1544.18	1715	1866.86	1715	3070.11		415.5
1.37377	15	1.37377	8	1.37377	24		0.65946	10	0.65946	10	0.30531	7							0.05121	116.572	0.05121	101.152	0.05121	107.665	0.05121	76.5		1716.5	8381.44	1716.5	2296.32	1716.5	1499.96	1716.5	2510.7	1716.5	2396.87	1716.5	1944.44	1716.5	1237.02	1716.5	195.154	1716.5	753.682	1716.5	1743.02		417
1.49866	10	1.49866	10	1.49866	20		0.71941	7	0.71941	6	0.33307	7							0.05587	113.171	0.05587	99.085	0.05587	109.679	0.05587	86.518		1718	8418.05	1718	1510.68	1718	855.41	1718	1720.84	1718	1577.76	1718	1568.6	1718	1298.94	1718	390.291	1718	216.025	1718	674.934		418.5
1.62355	14	1.62355	11	1.62355	15		0.77936	7	0.77936	12	0.36082	11							0.06052	113.15	0.06052	101.977	0.06052	107.116	0.06052	96.968		1719.5	7954.3	1719.5	429.325	1719.5	140.014	1719.5	1237.22	1719.5	1033.77	1719.5	810.904	1719.5	1173.74	1719.5	1317.6	1719.5	548.09	1719.5	634.854		420
1.74843	11	1.74843	15	1.74843	17		0.83931	9	0.83931	7	0.38858	11							0.06518	115.686	0.06518	104.436	0.06518	100.945	0.06518	101.119		1721	7361	1721	-312.753	1721	-378.471	1721	934.168	1721	1022.1	1721	353.688	1721	177.023	1721	389.838	1721	361.4	1721	462.746		421.5
1.87332	17	1.87332	9	1.87332	8		0.89926	5	0.89926	9	0.41633	16							0.06983	119.759	0.06983	102.565	0.06983	99.0089	0.06983	98.55		1722.5	6827.19	1722.5	-60.5967	1722.5	-369.406	1722.5	1179.71	1722.5	705.592	1722.5	324.479	1722.5	136.865	1722.5	-410.617	1722.5	410.43	1722.5	638.342		423
1.99821	14	1.99821	8	1.99821	11		0.95921	8	0.95921	6	0.44409	9							0.07449	118.731	0.07449	99.165	0.07449	102.174	0.07449	97.515		1724	6540.99	1724	27.1553	1724	-829.932	1724	-193.035	1724	12.166	1724	-450.133	1724	-881.297	1724	-234.332	1724	1298.93	1724	669.24		424.5
2.1231	16	2.1231	12	2.1231	16		1.01916	9	1.01916	10	0.47185	9							0.07914	116.554	0.07914	98.054	0.07914	106.734	0.07914	97.227		1725.5	6425.42	1725.5	-533.467	1725.5	-1281.63	1725.5	-970.309	1725.5	-887.346	1725.5	-1075.13	1725.5	-1260.3	1725.5	-25.7891	1725.5	823.498	1725.5	541.561		426
2.24799	13	2.24799	9	2.24799	21		1.07911	10	1.07911	7	0.4996	10							0.0838	116.076	0.0838	97.523	0.0838	114.937	0.0838	92.366		1727	6223.84	1727	-1008.26	1727	-1570.39	1727	-1452.32	1727	-1194.26	1727	-1518.77	1727	-1090.08	1727	-1018.31	1727	-146.217	1727	159.002		427.5
2.37287	24	2.37287	14	2.37287	17		1.13906	6	1.13906	7	0.52736	8							0.08845	118.767	0.08845	100.994	0.08845	125.889	0.08845	85.09		1728.5	6537.77	1728.5	-399.746	1728.5	-524.49	1728.5	-977.342	1728.5	-298.787	1728.5	-689.57	1728.5	-901.867	1728.5	-740.271	1728.5	-17.9336	1728.5	106.939		429
2.49776	19	2.49776	10	2.49776	23		1.19902	7	1.19902	5	0.55511	9							0.09311	121.984	0.09311	105.792	0.09311	132.699	0.09311	80.017		1730	6346.78	1730	-651.438	1730	65.6367	1730	-904.797	1730	-396.285	1730	-340.615	1730	-763.701	1730	-1050.15	1730	-416.285	1730	-162.141		430.5
2.62265	13	2.62265	7	2.62265	12		1.25897	8	1.25897	5	0.58287	14							0.09776	122.742	0.09776	104.238	0.09776	133.485	0.09776	77.316		1731.5	6237.14	1731.5	-428.601	1731.5	44.373	1731.5	-630.895	1731.5	-1414.97	1731.5	-475.988	1731.5	-473.309	1731.5	-630.906	1731.5	-237.459	1731.5	-56.6387		432
2.74754	15	2.74754	8	2.74754	23		1.31892	11	1.31892	6	0.61062	13							0.10242	125.568	0.10242	97.942	0.10242	132.813	0.10242	73.563		1733	6172.64	1733	-899.615	1733	-156.49	1733	-848.15	1733	-1785.05	1733	-313.1	1733	-759.5	1733	-918.16	1733	-1496.79	1733	-683.752		433.5
2.87243	18	2.87243	13	2.87243	13		1.37887	7	1.37887	6	0.63838	12							0.10707	130.086	0.10707	89.933	0.10707	133.011	0.10707	69.887		1734.5	6090.89	1734.5	-711.138	1734.5	94.7383	1734.5	-518.783	1734.5	-2314.39	1734.5	-1084.79	1734.5	-859.135	1734.5	-1069.83	1734.5	-1539.16	1734.5	-932.588		435
2.99731	16	2.99731	12	2.99731	28		1.43882	12	1.43882	11	0.66614	16							0.11173	134.048	0.11173	84.723	0.11173	134.32	0.11173	68.109		1736	7041.27	1736	65.9385	1736	-304.416	1736	-465.08	1736	-1927.13	1736	-667.951	1736	-1106.58	1736	-1332.39	1736	-626.264	1736	-18.4043		436.5
3.1222	9	3.1222	10	3.1222	18		1.49877	7	1.49877	5	0.69389	12							0.11639	134.657	0.11639	81.14	0.11639	133.527	0.11639	68.233		1737.5	4192.24	1737.5	-2602.89	1737.5	-2773.43	1737.5	-2003.87	1737.5	-2790.68	1737.5	-2801.39	1737.5	-2710.61	1737.5	-2450	1737.5	-2401.39	1737.5	-2009.3		438
3.24709	12	3.24709	14	3.24709	12		1.55872	10	1.55872	7	0.72165	8							0.12104	133.137	0.12104	78.487	0.12104	130.864	0.12104	68.974		1739	4377.99	1739	-1939.8	1739	-2986.36	1739	-2522.32	1739	-2738.12	1739	-2679.13	1739	-2424.13	1739	-3193.69	1739	-3410.76	1739	-2515.32		439.5
3.37198	13	3.37198	9	3.37198	17		1.61867	7	1.61867	12	0.7494	16							0.1257	138.001	0.1257	76.081	0.1257	130.38	0.1257	70.251		1740.5	5372.09	1740.5	156.737	1740.5	-662.01	1740.5	-791.182	1740.5	-1220.86	1740.5	-1072.77	1740.5	-767.787	1740.5	-1612.17	1740.5	-2141.78	1740.5	-949.922		441
3.49687	14	3.49687	10	3.49687	17		1.67862	14	1.67862	6	0.77716	16							0.13035	146.902	0.13035	75.601	0.13035	131.266	0.13035	75.487		1742	5072.62	1742	295.416	1742	-59.8906	1742	-242.242	1742	-632.451	1742	-893.461	1742	-568.256	1742	-578.836	1742	-1561.76	1742	-498.891		442.5
3.62175	15	3.62175	9	3.62175	17		1.73857	9	1.73857	7	0.80491	15							0.13501	153.357	0.13501	79.099	0.13501	131.58	0.13501	83.642		1743.5	5378.89	1743.5	59.4863	1743.5	-34.6504	1743.5	-261.98	1743.5	-985.623	1743.5	-675.998	1743.5	-52.207	1743.5	398.09	1743.5	-1111.55	1743.5	-671.045		444
3.74664	9	3.74664	10	3.74664	16		1.79852	9	1.79852	6	0.83267	16							0.13966	155.392	0.13966	84.984	0.13966	127.808	0.13966	87.526		1745	5563.15	1745	-116.621	1745	-300.161	1745	-988.402	1745	-1317.47	1745	-136.941	1745	63.0176	1745	-265.154	1745	-479.789	1745	-652.064		445.5
3.87153	10	3.87153	14	3.87153	17		1.85847	9	1.85847	16	0.86043	12							0.14432	153.091	0.14432	90	0.14432	123.306	0.14432	88.289		1746.5	5906.72	1746.5	-407.281	1746.5	-878.314	1746.5	-921.803	1746.5	-918.518	1746.5	248.967	1746.5	25.3027	1746.5	-619.207	1746.5	279.836	1746.5	-204.391		447
3.99642	8	3.99642	6	3.99642	14		1.91842	7	1.91842	7	0.88818	12							0.14897	148.237	0.14897	92.161	0.14897	120.633	0.14897	88.425		1748	6202.89	1748	-310.269	1748	-628.074	1748	-927.277	1748	-782.455	1748	-307.197	1748	-866.938	1748	-1586.99	1748	-13.0879	1748	-556.371		448.5
4.12131	9	4.12131	13	4.12131	12		1.97837	8	1.97837	7	0.91594	15							0.15363	144.901	0.15363	96.387	0.15363	117.017	0.15363	88.016		1749.5	6457.84	1749.5	-396.984	1749.5	232.719	1749.5	-570.086	1749.5	-451.275	1749.5	-587.689	1749.5	-1186.99	1749.5	-1709.11	1749.5	270.795	1749.5	-110.453		450
4.24619	12	4.24619	12	4.24619	14		2.03833	6	2.03833	8	0.94369	13							0.15828	147.568	0.15828	103.581	0.15828	110.442	0.15828	88.56		1751	6379.02	1751	-125.714	1751	0.47754	1751	-770.734	1751	-215.662	1751	-1014.46	1751	-833.336	1751	-1209.88	1751	-297.84	1751	-113.969		451.5
4.37108	9	4.37108	12	4.37108	12		2.09828	13	2.09828	6	0.97145	8							0.16294	156.639	0.16294	105.096	0.16294	104.752	0.16294	89.86		1752.5	6133.47	1752.5	-95.8389	1752.5	-12.7598	1752.5	-896.508	1752.5	-755.809	1752.5	-995.301	1752.5	-290.613	1752.5	-416.963	1752.5	-160.186	1752.5	-152.258		453
4.49597	22	4.49597	11	4.49597	20		2.15823	5	2.15823	6	0.9992	16							0.1676	164.733	0.1676	102.806	0.1676	104.92	0.1676	90.187		1754	5544.56	1754	-102.178	1754	-201.297	1754	-749.193	1754	-827	1754	-582.656	1754	500.441	1754	311.859	1754	144.248	1754	382.682		454.5
4.62086	19	4.62086	8	4.62086	18		2.21818	10	2.21818	6	1.02696	11							0.17225	171.265	0.17225	99.148	0.17225	107.417	0.17225	88.405		1755.5	4762.89	1755.5	-570.771	1755.5	-828.597	1755.5	-1202.54	1755.5	-642.49	1755.5	-588.244	1755.5	359.518	1755.5	-467.312	1755.5	-641.756	1755.5	-163.562		456
4.74575	19	4.74575	14	4.74575	16		2.27813	6	2.27813	10	1.05472	13							0.17691	168.918	0.17691	95.922	0.17691	107.33	0.17691	84.88		1757	4686.89	1757	-716.003	1757	-640.55	1757	-667.641	1757	-597.848	1757	-1099.71	1757	-355.047	1757	-633.549	1757	-424.248	1757	-394.82		457.5
4.87063	8	4.87063	8	4.87063	19		2.33808	11	2.33808	5	1.08247	12							0.18156	163.821	0.18156	93.518	0.18156	107.43	0.18156	81.93		1758.5	4861.28	1758.5	-485.592	1758.5	-410.78	1758.5	-870.289	1758.5	-662.68	1758.5	-1128.52	1758.5	-124.531	1758.5	-934.371	1758.5	-263.375	1758.5	-193.516		459
4.99552	15	4.99552	14	4.99552	16		2.39803	6	2.39803	6	1.11023	8							0.18622	156.613	0.18622	91.091	0.18622	113.809	0.18622	81.604		1760	5126.87	1760	-409.058	1760	397.577	1760	-704.439	1760	-999.412	1760	-1074.4	1760	-689.195	1760	-1094.88	1760	-281.053	1760	444.73		460.5
5.12041	17	5.12041	9	5.12041	16		2.45798	6	2.45798	7	1.13798	18							0.19087	149.059	0.19087	89.706	0.19087	121.322	0.19087	82.149		1761.5	5242.62	1761.5	-399.904	1761.5	104.645	1761.5	-1271.07	1761.5	-1164.16	1761.5	-1042.82	1761.5	-1367.64	1761.5	-1311.79	1761.5	-781.201	1761.5	-15.5176		462
5.2453	17	5.2453	7	5.2453	10		2.51793	6	2.51793	7	1.16574	14							0.19553	142.974	0.19553	88.698	0.19553	121.863	0.19553	83.473		1763	5143.8	1763	-824.407	1763	-454.356	1763	-1305.68	1763	-884.52	1763	-823.656	1763	-1341.89	1763	-800.982	1763	-718.289	1763	-214.604		463.5
5.37019	15	5.37019	9	5.37019	14		2.57788	10	2.57788	7	1.19349	10							0.20018	140.136	0.20018	87.586	0.20018	115.657	0.20018	86.616		1764.5	4795.53	1764.5	-1145.35	1764.5	-693.128	1764.5	-921.697	1764.5	-878.211	1764.5	-669.535	1764.5	-606.51	1764.5	-284.631	1764.5	-424.688	1764.5	-604.654		465
5.49507	15	5.49507	16	5.49507	15		2.63783	7	2.63783	11	1.22125	12							0.20484	141.474	0.20484	90.301	0.20484	109.321	0.20484	89.979		1766	4825.18	1766	-1255.19	1766	-811.767	1766	-777.75	1766	-751.609	1766	-465.828	1766	-385.998	1766	-717.873	1766	-614.238	1766	-631.062		466.5
5.61996	9	5.61996	15	5.61996	15		2.69778	6	2.69778	7	1.249	7							0.20949	146.407	0.20949	95.339	0.20949	103.982	0.20949	95.235		1767.5	4767.65	1767.5	-920.425	1767.5	-840.562	1767.5	-618.331	1767.5	-911.305	1767.5	-441.775	1767.5	-901.09	1767.5	-450.838	1767.5	-432.209	1767.5	-969.832		468
5.74485	11	5.74485	12	5.74485	12		2.75773	5	2.75773	7	1.27676	12							0.21415	151.101	0.21415	100.935	0.21415	97.3036	0.21415	101.024		1769	5106.99	1769	-612.312	1769	-1178.26	1769	-643.695	1769	-906.312	1769	-844.264	1769	-1285.03	1769	-691.631	1769	-814.012	1769	-1343.29		469.5
5.86974	18	5.86974	18	5.86974	15		2.81768	11	2.81768	8	1.30452	12							0.2188	152.154	0.2188	108.419	0.2188	90.7766	0.2188	108.641		1770.5	4726.07	1770.5	-1097.29	1770.5	-1027.64	1770.5	-604.51	1770.5	-682.08	1770.5	-680.178	1770.5	-918.938	1770.5	-483.555	1770.5	-561.43	1770.5	-1334.52		471
5.99463	11	5.99463	10	5.99463	10		2.87764	9	2.87764	9	1.33227	10							0.22346	150.227	0.22346	115.285	0.22346	84	0.22346	117.81		1772	4897.46	1772	-573.927	1772	-933.519	1772	-1203.2	1772	-919.777	1772	-594.324	1772	-786.432	1772	-175.701	1772	-262.176	1772	-1263.64		472.5
6.11951	12	6.11951	8	6.11951	17		2.93759	10	2.93759	9	1.36003	14							0.22812	146.231	0.22812	116.887	0.22812	75.5	0.22812	123.193		1773.5	5118.1	1773.5	-572.296	1773.5	-530.871	1773.5	-488.816	1773.5	-804.066	1773.5	-964.893	1773.5	-799.854	1773.5	481.518	1773.5	-56.4043	1773.5	-1318.81		474
6.2444	14	6.2444	16	6.2444	15		2.99754	9	2.99754	8	1.38778	5							0.23277	145.137	0.23277	116.957	0.23277	67.1743	0.23277	121.997		1775	5275.29	1775	-958.069	1775	-583.942	1775	-466.541	1775	-488.854	1775	-650.801	1775	-1093.71	1775	287.35	1775	195.207	1775	-954.467		475.5
6.36929	10	6.36929	8	6.36929	9		3.05749	8	3.05749	11	1.41554	10							0.23743	151.693	0.23743	118.374	0.23743	64.8579	0.23743	119.511		1776.5	5562.77	1776.5	-349.6	1776.5	-69.5147	1776.5	-72.2168	1776.5	-456.24	1776.5	-975.615	1776.5	-1284.42	1776.5	73.0195	1776.5	-222.203	1776.5	-916.375		477
6.49418	15	6.49418	7	6.49418	11		3.11744	7	3.11744	8	1.44329	17							0.24208	156.317	0.24208	120.196	0.24208	68.2679	0.24208	120.03		1778	5270	1778	-724.771	1778	-237.065	1778	-199.468	1778	-455.471	1778	-426.176	1778	-881.82	1778	-227.264	1778	-752.531	1778	-972.043		478.5
6.61907	11	6.61907	8	6.61907	12		3.17739	6	3.17739	7	1.47105	18							0.24674	153.497	0.24674	121.553	0.24674	71.9196	0.24674	122.896		1779.5	5251.8	1779.5	-690.187	1779.5	-417.811	1779.5	-144.923	1779.5	175.508	1779.5	-20.2676	1779.5	-829.209	1779.5	204.176	1779.5	253.619	1779.5	-318.963		480
6.74396	24	6.74396	9	6.74396	17		3.23734	6	3.23734	5	1.49881	12							0.25139	142.709	0.25139	122.23	0.25139	73.3646	0.25139	122.83		1781	5082.26	1781	-507.627	1781	-677.232	1781	58.3603	1781	44.0449	1781	-354.4	1781	-240.018	1781	481.902	1781	-503.605	1781	-1312.54		481.5
6.86884	10	6.86884	14	6.86884	12		3.29729	7	3.29729	5	1.52656	13							0.25605	131.602	0.25605	121.062	0.25605	75.3472	0.25605	118.144		1782.5	4956.75	1782.5	-460.147	1782.5	-834.895	1782.5	-60.1426	1782.5	-287.553	1782.5	56.5723	1782.5	-146.363	1782.5	-247.678	1782.5	-853.518	1782.5	-1421.97		483
6.99373	17	6.99373	7	6.99373	15		3.35724	9	3.35724	8	1.55432	19							0.2607	123.676	0.2607	115.032	0.2607	77.75	0.2607	114.832		1784	5128.77	1784	-388.031	1784	-662.757	1784	-346.846	1784	-465.074	1784	-212.395	1784	-320.115	1784	-565.146	1784	-759.086	1784	-1196.79		484.5
7.11862	14	7.11862	14	7.11862	20		3.41719	10	3.41719	8	1.58207	12							0.26536	116.349	0.26536	109.28	0.26536	76.7019	0.26536	117.13		1785.5	5092.57	1785.5	-608.382	1785.5	-606.03	1785.5	-684.717	1785.5	-846.648	1785.5	-343.166	1785.5	-1017.95	1785.5	-867.4	1785.5	-468.648	1785.5	-961.465		486
7.24351	10	7.24351	7	7.24351	18		3.47714	14	3.47714	6	1.60983	10							0.27001	108.532	0.27001	113.322	0.27001	70.8765	0.27001	121.028		1787	5184.3	1787	-483.173	1787	-190.849	1787	-429.962	1787	-714.281	1787	-378.232	1787	-516.893	1787	-358.988	1787	-405.188	1787	-583.422		487.5
7.3684	16	7.3684	10	7.3684	18		3.53709	6	3.53709	7	1.63758	19							0.27467	105.188	0.27467	114.255	0.27467	65.6697	0.27467	124.142		1788.5	5181.91	1788.5	84.0439	1788.5	-262.658	1788.5	-170.757	1788.5	-611.885	1788.5	-297.957	1788.5	116.189	1788.5	-520.668	1788.5	-154.168	1788.5	-383.084		489
7.49328	15	7.49328	16	7.49328	16		3.59704	9	3.59704	6	1.66534	11							0.27933	107.304	0.27933	111.841	0.27933	64.8313	0.27933	124.443		1790	5440.89	1790	327.783	1790	-161.428	1790	252.941	1790	306.037	1790	422.74	1790	840.721	1790	-12.2656	1790	268.082	1790	-379.498		490.5
7.61817	12	7.61817	9	7.61817	21		3.65699	8	3.65699	14	1.6931	11							0.28398	113.137	0.28398	112.953	0.28398	66.5296	0.28398	119.958		1791.5	5036.89	1791.5	492.842	1791.5	272.348	1791.5	277.812	1791.5	442.189	1791.5	291.053	1791.5	1107.23	1791.5	161.186	1791.5	-142.281	1791.5	-320.334		492
7.74306	15	7.74306	7	7.74306	9		3.71695	10	3.71695	8	1.72085	15							0.28864	115.046	0.28864	119	0.28864	67.4463	0.28864	111.358		1793	5027.74	1793	-147.139	1793	-489.596	1793	-189.938	1793	89.8262	1793	-722.971	1793	-84.2539	1793	-189.484	1793	273.055	1793	29.7363		493.5
7.86795	16	7.86795	12	7.86795	19		3.7769	6	3.7769	7	1.74861	12							0.29329	112.71	0.29329	121.677	0.29329	68.4268	0.29329	102.529		1794.5	4852.73	1794.5	-559.385	1794.5	-1041.65	1794.5	-413.91	1794.5	42.9023	1794.5	-1137.79	1794.5	-642.123	1794.5	-422.189	1794.5	-238.609	1794.5	102.332		495
7.99284	13	7.99284	12	7.99284	21		3.83685	7	3.83685	7	1.77636	24							0.29795	109.849	0.29795	123.325	0.29795	68.102	0.29795	98		1796	4569.44	1796	-300.888	1796	-528.614	1796	-645.899	1796	-806.557	1796	-834.576	1796	-365.438	1796	-429.053	1796	-97.043	1796	170.898		496.5
8.11772	14	8.11772	13	8.11772	18		3.8968	13	3.8968	10	1.80412	8							0.3026	110.596	0.3026	123.83	0.3026	64.8889	0.3026	97.647		1797.5	4461.68	1797.5	-870.262	1797.5	-70.8457	1797.5	-897.287	1797.5	-1104.28	1797.5	-501.281	1797.5	67.3965	1797.5	-606.625	1797.5	-371.908	1797.5	272.979		498
8.24261	10	8.24261	14	8.24261	17		3.95675	6	3.95675	7	1.83187	17							0.30726	116.045	0.30726	127.88	0.30726	63.1971	0.30726	98.545		1799	4522.12	1799	-587.874	1799	342.59	1799	-764.295	1799	-578.748	1799	119.355	1799	87.6367	1799	-677.859	1799	-221.08	1799	520.348		499.5
8.3675	13	8.3675	10	8.3675	13		4.0167	8	4.0167	10	1.85963	10							0.31191	119.913	0.31191	135.349	0.31191	64.4688	0.31191	96.651		1800.5	4823.2	1800.5	-409.098	1800.5	-66.3965	1800.5	-1114.95	1800.5	-241.646	1800.5	459.748	1800.5	487.633	1800.5	-1299.8	1800.5	-335.396	1800.5	331.471		501
8.49239	6	8.49239	8	8.49239	12		4.07665	14	4.07665	10	1.88738	15							0.31657	123.729	0.31657	141.008	0.31657	66.6958	0.31657	93.272		1802	4834.19	1802	-507.068	1802	-43.6484	1802	-806.304	1802	211.576	1802	267.57	1802	35.8438	1802	-1167.27	1802	-576.475	1802	-56.7871		502.5
8.61728	9	8.61728	11	8.61728	19		4.1366	7	4.1366	7	1.91514	8							0.32122	127.055	0.32122	136.594	0.32122	67.4521	0.32122	93.679		1803.5	4454.42	1803.5	-803.073	1803.5	-670.706	1803.5	-487.35	1803.5	131.318	1803.5	293.379	1803.5	199.152	1803.5	-883.441	1803.5	-185.162	1803.5	501.211		504
8.74216	13	8.74216	8	8.74216	19		4.19655	9	4.19655	7	1.9429	12							0.32588	129.506	0.32588	124.29	0.32588	70.3047	0.32588	98.756		1805	4737.2	1805	-539.249	1805	-797.748	1805	23.0293	1805	580.918	1805	351.301	1805	305.244	1805	-356.34	1805	-226.178	1805	-25.0039		505.5
8.86705	18	8.86705	9	8.86705	13		4.2565	10	4.2565	8	1.97065	7							0.33053	129.481	0.33053	108.933	0.33053	76.1701	0.33053	103.289		1806.5	4396.89	1806.5	-374.645	1806.5	-87.8574	1806.5	312.098	1806.5	706.33	1806.5	-57.7422	1806.5	307.209	1806.5	-531.533	1806.5	-676.361	1806.5	-468.732		507
8.99194	21	8.99194	13	8.99194	17		4.31645	12	4.31645	5	1.99841	9							0.33519	130.017	0.33519	98.603	0.33519	82.4273	0.33519	101.4		1808	4369.07	1808	-492.855	1808	-21.2305	1808	195.952	1808	856.877	1808	64.8731	1808	42.8203	1808	12.3613	1808	-522.637	1808	-1015.48		508.5
9.11683	21	9.11683	16	9.11683	11		4.3764	11	4.3764	7	2.02616	16							0.33985	127.199	0.33985	95.27	0.33985	88.009	0.33985	94.937		1809.5	4351.86	1809.5	-428.044	1809.5	83.2148	1809.5	16.5928	1809.5	783.402	1809.5	656.166	1809.5	674.572	1809.5	339.887	1809.5	-1039.26	1809.5	-1376.3		510
9.24172	12	9.24172	11	9.24172	13		4.43635	12	4.43635	11	2.05392	11							0.3445	121.742	0.3445	95.419	0.3445	92.6673	0.3445	86.058		1811	908.659	1811	-4300.38	1811	-3972.94	1811	-2897.1	1811	-829.453	1811	-755.889	1811	-603.27	1811	-738.957	1811	-1258.81	1811	-955.91		511.5
9.3666	11	9.3666	10	9.3666	17		4.49631	7	4.49631	7	2.08167	7							0.34916	115.706	0.34916	97.477	0.34916	94.8043	0.34916	76.443		1812.5	4308.6	1812.5	-501.7	1812.5	94.0498	1812.5	-314.003	1812.5	-252.176	1812.5	358.75	1812.5	468.229	1812.5	492.99	1812.5	-519.443	1812.5	-778.49		513
9.49149	19	9.49149	11	9.49149	19		4.55626	6	4.55626	8	2.10943	19							0.35381	114.119	0.35381	100.226	0.35381	96.2529	0.35381	70.68		1814	4332.22	1814	-495.509	1814	-210.238	1814	-779.177	1814	-854.589	1814	-279.635	1814	-324.184	1814	314.768	1814	371.322	1814	99.1172		514.5
9.61638	12	9.61638	11	9.61638	15		4.61621	10	4.61621	10	2.13719	19							0.35847	112.376	0.35847	106.496	0.35847	99.6543	0.35847	69.805		1815.5	4258.78	1815.5	-958.479	1815.5	207.184	1815.5	-174.748	1815.5	-851.832	1815.5	-610.441	1815.5	-140.285	1815.5	478.996	1815.5	679.264	1815.5	603.619		516
9.74127	13	9.74127	13	9.74127	20		4.67616	11	4.67616	6	2.16494	17							0.36312	112.063	0.36312	107.14	0.36312	100.464	0.36312	75.851		1817	4411.41	1817	-595.578	1817	130.336	1817	-465.274	1817	-685.056	1817	-475.354	1817	177.682	1817	414.631	1817	1107.95	1817	750.732		517.5
9.86616	14	9.86616	10	9.86616	22		4.73611	6	4.73611	12	2.1927	15							0.36778	110.128	0.36778	102.962	0.36778	98.9059	0.36778	82.217		1818.5	4640.79	1818.5	-124.927	1818.5	161.879	1818.5	-695.948	1818.5	-402.278	1818.5	-765.879	1818.5	178.568	1818.5	592.039	1818.5	1245.73	1818.5	819.439		519
9.99104	14	9.99104	13	9.99104	19		4.79606	11	4.79606	7	2.22045	10							0.37243	107.81	0.37243	101.427	0.37243	98.1275	0.37243	85.393		1820	4383.3	1820	-513.963	1820	265.886	1820	-410.07	1820	-580.497	1820	-776.152	1820	67.1816	1820	322.619	1820	508.371	1820	258.691		520.5
10.1159	15	10.1159	15	10.1159	18		4.85601	10	4.85601	11	2.24821	8							0.37709	110.758	0.37709	108.022	0.37709	98.9196	0.37709	86.52		1821.5	4226.1	1821.5	-47.2647	1821.5	303.417	1821.5	-567.268	1821.5	-489.299	1821.5	-892.602	1821.5	59.9922	1821.5	746.664	1821.5	546.812	1821.5	-71.1094		522
10.2408	17	10.2408	8	10.2408	23		4.91596	7	4.91596	9	2.27596	14							0.38174	121.647	0.38174	112.508	0.38174	104.523	0.38174	85.63		1823	4057.15	1823	-452.407	1823	117.508	1823	-275.403	1823	128.396	1823	-493.07	1823	2.73438	1823	-643.613	1823	-1178.35	1823	-1403.61		523.5
10.3657	14	10.3657	13	10.3657	19		4.97591	5	4.97591	8	2.30372	15							0.3864	128.446	0.3864	107.96	0.3864	110.442	0.3864	82.468		1824.5	4419.17	1824.5	-140.277	1824.5	296.676	1824.5	1.7002	1824.5	602.627	1824.5	-95.2676	1824.5	201.578	1824.5	660.746	1824.5	500.096	1824.5	52.8027		525
10.4906	19	10.4906	13	10.4906	16		5.03586	9	5.03586	6	2.33148	12							0.39106	130.796	0.39106	99.646	0.39106	113.312	0.39106	78.599		1826	4180.27	1826	-440.473	1826	197.414	1826	-172.153	1826	289.801	1826	198.07	1826	172.1	1826	627.822	1826	424.439	1826	310.238		526.5
10.6155	9	10.6155	13	10.6155	16		5.09581	4	5.09581	8	2.35923	13							0.39571	132.217	0.39571	95.743	0.39571	111.984	0.39571	75.522		1827.5	4209.45	1827.5	-237.434	1827.5	-275.11	1827.5	-576.375	1827.5	-373.805	1827.5	552.986	1827.5	541.441	1827.5	685.363	1827.5	60.3711	1827.5	170.436		528
10.7404	7	10.7404	10	10.7404	16		5.15576	7	5.15576	5	2.38699	15							0.40037	137.082	0.40037	95.009	0.40037	110.824	0.40037	72.815		1829	2030.8	1829	-2349.22	1829	-2816.87	1829	-1219.52	1829	-108.23	1829	978.57	1829	269.039	1829	1051.23	1829	-225.293	1829	-505.791		529.5
10.8653	12	10.8653	8	10.8653	18		5.21571	7	5.21571	7	2.41474	15							0.40502	141.547	0.40502	91.82	0.40502	108.035	0.40502	69.016		1830.5	4599.96	1830.5	-306.231	1830.5	-600.853	1830.5	-500.75	1830.5	125.754	1830.5	456.492	1830.5	243.768	1830.5	575.758	1830.5	-105.797	1830.5	-67.2324		531
10.9901	22	10.9901	10	10.9901	13		5.27566	6	5.27566	5	2.4425	17							0.40968	146.854	0.40968	88.426	0.40968	103.607	0.40968	68.066		1832	4761.91	1832	-286.483	1832	-77.7969	1832	63.3779	1832	350.904	1832	-300.859	1832	82.6348	1832	527.232	1832	283.25	1832	-314.404		532.5
11.115	10	11.115	8	11.115	15		5.33562	8	5.33562	9	2.47025	8							0.41433	152.899	0.41433	84.041	0.41433	101.109	0.41433	70.732		1833.5	4638.62	1833.5	-254.778	1833.5	-348.473	1833.5	-154.326	1833.5	-314.007	1833.5	-497.127	1833.5	56.7891	1833.5	549.646	1833.5	50.2676	1833.5	-825.488		534
11.2399	16	11.2399	14	11.2399	12		5.39557	5	5.39557	6	2.49801	11							0.41899	154.407	0.41899	82.194	0.41899	100.919	0.41899	72.994		1835	4413.32	1835	30.7549	1835	-393.501	1835	114.721	1835	-274.314	1835	-461.543	1835	43.0039	1835	411.689	1835	-281.078	1835	-1215.92		535.5
11.3648	13	11.3648	10	11.3648	14		5.45552	7	5.45552	5	2.52576	19							0.42364	154.403	0.42364	82.629	0.42364	100.954	0.42364	77.858		1836.5	4624.22	1836.5	-81.7744	1836.5	-652.756	1836.5	92.0215	1836.5	643.307	1836.5	158.98	1836.5	525.592	1836.5	619.465	1836.5	-49.7812	1836.5	-681.551		537
11.4897	19	11.4897	13	11.4897	11		5.51547	4	5.51547	7	2.55352	16							0.4283	156.203	0.4283	83.741	0.4283	103.729	0.4283	81.116		1838	4465.32	1838	-213.061	1838	-555.07	1838	-369.465	1838	107.408	1838	-88.5938	1838	-32.4629	1838	733.984	1838	-247.754	1838	-1018.17		538.5
11.6146	13	11.6146	16	11.6146	12		5.57542	8	5.57542	14	2.58128	15							0.43295	158.333	0.43295	83.5	0.43295	110.912	0.43295	82.144		1839.5	4059.84	1839.5	-312.169	1839.5	63.585	1839.5	-332.5	1839.5	-965.344	1839.5	-462.787	1839.5	161.348	1839.5	520.842	1839.5	-473.562	1839.5	-1013.98		540
11.7395	10	11.7395	12	11.7395	14		5.63537	9	5.63537	6	2.60903	8							0.43761	158.483	0.43761	83.062	0.43761	116.374	0.43761	79.471		1841	4189.76	1841	-10.3379	1841	211.802	1841	-88.6582	1841	-1109.76	1841	-483.396	1841	289.742	1841	335.615	1841	-360.146	1841	-724.045		541.5
11.8644	11	11.8644	15	11.8644	19		5.69532	7	5.69532	7	2.63679	9							0.44226	160.398	0.44226	82.002	0.44226	114.515	0.44226	76.25		1842.5	3952.97	1842.5	3.2041	1842.5	291.849	1842.5	-239.763	1842.5	-1101.35	1842.5	-707.738	1842.5	279.855	1842.5	-72.5625	1842.5	171.041	1842.5	-206.996		543
11.9893	17	11.9893	16	11.9893	20		5.75527	11	5.75527	6	2.66454	21							0.44692	164.542	0.44692	85.956	0.44692	107.755	0.44692	74.509		1844	4038.7	1844	13.8271	1844	198.215	1844	-563.791	1844	-1126.41	1844	-696.426	1844	121.93	1844	-174.348	1844	212.268	1844	-153.301		544.5
12.1141	19	12.1141	13	12.1141	14		5.81522	6	5.81522	5	2.6923	11							0.45158	165.816	0.45158	93.411	0.45158	100.968	0.45158	74.83		1845.5	4073.05	1845.5	-24.4985	1845.5	434.368	1845.5	-305.32	1845.5	-935.048	1845.5	-518.205	1845.5	124.975	1845.5	-191.66	1845.5	43.8535	1845.5	74.3398		546
12.239	9	12.239	11	12.239	12		5.87517	8	5.87517	9	2.72005	8							0.45623	160.319	0.45623	97.716	0.45623	92.2422	0.45623	75.184		1847	4209.25	1847	107.797	1847	353.534	1847	-274.132	1847	-556.993	1847	-410.912	1847	-180.148	1847	-384.082	1847	-373.719	1847	-376.096		547.5
12.3639	10	12.3639	14	12.3639	14		5.93512	7	5.93512	5	2.74781	16							0.46089	152.894	0.46089	95.274	0.46089	82.0325	0.46089	75.869		1848.5	3826.73	1848.5	-113.413	1848.5	-368.834	1848.5	-156.5	1848.5	-337.516	1848.5	21.3496	1848.5	-60.0078	1848.5	-345.586	1848.5	122.297	1848.5	101.779		549
12.4888	15	12.4888	9	12.4888	15		5.99507	8	5.99507	13	2.77557	9							0.46554	146.789	0.46554	92.313	0.46554	75.3036	0.46554	78.26		1850	3899.92	1850	-254.468	1850	-791.487	1850	-336.296	1850	104.746	1850	-120.527	1850	112.424	1850	-98.7383	1850	508.311	1850	549.43		550.5
12.6137	9	12.6137	10	12.6137	12		6.05502	9	6.05502	5	2.80332	9							0.4702	137.735	0.4702	87.983	0.4702	74.0848	0.4702	84.582		1851.5	4187.8	1851.5	-380.531	1851.5	-656.987	1851.5	5.09277	1851.5	224.604	1851.5	-422.837	1851.5	11.7852	1851.5	40.2422	1851.5	239.83	1851.5	401.945		552
12.7386	11	12.7386	12	12.7386	12		6.11497	8	6.11497	10	2.83108	9							0.47485	127.896	0.47485	83.439	0.47485	76.398	0.47485	92.314		1853	4138.93	1853	23.7891	1853	-522.711	1853	-369.733	1853	-322.101	1853	-517.43	1853	-87.4727	1853	-319.797	1853	-2.16406	1853	392.203		553.5
12.8635	12	12.8635	14	12.8635	15		6.17493	7	6.17493	5	2.85883	10							0.47951	127.604	0.47951	79.839	0.47951	80.239	0.47951	99.517		1854.5	4025.53	1854.5	-249.208	1854.5	-17.1895	1854.5	375.137	1854.5	108.259	1854.5	269.453	1854.5	-242.646	1854.5	-110.695	1854.5	613.639	1854.5	838.949		555
12.9884	19	12.9884	15	12.9884	13		6.23488	11	6.23488	15	2.88659	15							0.48416	130.22	0.48416	76.029	0.48416	83.7538	0.48416	102.92		1856	4021	1856	60.9106	1856	373.521	1856	208.464	1856	-238.038	1856	430.08	1856	99.7012	1856	539.236	1856	178.391	1856	314.883		556.5
13.1133	14	13.1133	10	13.1133	16		6.29483	10	6.29483	12	2.91434	11							0.48882	129.419	0.48882	73.929	0.48882	85.7949	0.48882	99.763		1857.5	3968.18	1857.5	328.875	1857.5	560.396	1857.5	442.601	1857.5	103.646	1857.5	222.781	1857.5	-83.7871	1857.5	897.496	1857.5	505.703	1857.5	74.3242		558
13.2381	21	13.2381	10	13.2381	20		6.35478	7	6.35478	6	2.9421	7							0.49347	127.013	0.49347	77.943	0.49347	85.2054	0.49347	94.019		1859	3861.46	1859	-291.734	1859	504.221	1859	313.871	1859	-169.347	1859	384.91	1859	248.02	1859	848.51	1859	324.305	1859	-14.6426		559.5
13.363	17	13.363	11	13.363	15		6.41473	10	6.41473	8	2.96986	12							0.49813	129.114	0.49813	81.597	0.49813	82.0179	0.49813	92.032		1860.5	4587.63	1860.5	412.224	1860.5	373.387	1860.5	264.69	1860.5	59.5732	1860.5	1323.27	1860.5	1012.33	1860.5	1835.57	1860.5	1394.15	1860.5	560.994		561
13.4879	15	13.4879	12	13.4879	23		6.47468	11	6.47468	6	2.99761	15							0.50279	132.327	0.50279	84.673	0.50279	76.5536	0.50279	91.427		1862	5015.83	1862	715.441	1862	327.335	1862	385.327	1862	502.599	1862	1249.19	1862	1072.43	1862	1936.88	1862	910.855	1862	230.607		562.5
13.6128	11	13.6128	14	13.6128	29		6.53463	8	6.53463	14	3.02537	13							0.50744	135.011	0.50744	87.306	0.50744	73.404	0.50744	89.782		1863.5	5457.18	1863.5	1202.53	1863.5	1002.04	1863.5	595.465	1863.5	1026.38	1863.5	1148.02	1863.5	1477.23	1863.5	1581.72	1863.5	497.068	1863.5	-72.9121		564
13.7377	14	13.7377	13	13.7377	20		6.59458	10	6.59458	5	3.05312	14							0.5121	136.932	0.5121	89.446	0.5121	71.1051	0.5121	89.03		1865	6614.89	1865	1567.39	1865	1530.11	1865	938.034	1865	1579.64	1865	1676.77	1865	1506.38	1865	1866.34	1865	1182.09	1865	263.477		565.5
13.8626	9	13.8626	10	13.8626	15		6.65453	9	6.65453	6	3.08088	10							0.51675	139.258	0.51675	87.959	0.51675	66.8438	0.51675	92.502		1866.5	6837.28	1866.5	2256.82	1866.5	2283.26	1866.5	1839.98	1866.5	1570.41	1866.5	1870.38	1866.5	2242.45	1866.5	1872.73	1866.5	2126.61	1866.5	878.743		567
13.9875	21	13.9875	9	13.9875	15		6.71448	6	6.71448	6	3.10863	21							0.52141	139.026	0.52141	87.838	0.52141	62.75	0.52141	101.645		1868	7653.32	1868	2875.41	1868	3343.35	1868	2673.98	1868	2324.82	1868	2305.27	1868	2732.51	1868	2762.65	1868	2666.98	1868	1655.92		568.5
14.1123	27	14.1123	11	14.1123	23		6.77443	7	6.77443	10	3.13639	16							0.52606	135.547	0.52606	91.031	0.52606	61.9474	0.52606	112.839		1869.5	7207.92	1869.5	2760.09	1869.5	3345.69	1869.5	2951.89	1869.5	2158.73	1869.5	2377.26	1869.5	2936.98	1869.5	3010.08	1869.5	2585.43	1869.5	1761.79		570
14.2372	15	14.2372	13	14.2372	18		6.83438	12	6.83438	7	3.16414	8							0.53072	128.648	0.53072	96.452	0.53072	64.2748	0.53072	118.88		1871	7278.66	1871	2689.37	1871	3255.72	1871	2792.03	1871	2361.73	1871	3008.96	1871	2935.17	1871	3068.54	1871	2450.25	1871	1858.57		571.5
14.3621	13	14.3621	9	14.3621	16		6.89433	5	6.89433	9	3.1919	9							0.53537	121.831	0.53537	99.877	0.53537	66.5023	0.53537	119.868		1872.5	6744.26	1872.5	2947.91	1872.5	3564.29	1872.5	3361.94	1872.5	2484.52	1872.5	2857.12	1872.5	2469.53	1872.5	2585.39	1872.5	1613.43	1872.5	1904.86		573
14.487	16	14.487	11	14.487	15		6.95429	9	6.95429	7	3.21966	9							0.54003	117.274	0.54003	101.516	0.54003	67.8731	0.54003	119.182		1874	6537.48	1874	2467.72	1874	3034.62	1874	3333.66	1874	2592.76	1874	3019.3	1874	2359.5	1874	2166	1874	1813.47	1874	1618.04		574.5
14.6119	20	14.6119	13	14.6119	20		7.01424	8	7.01424	8	3.24741	21							0.54468	107.776	0.54468	100.216	0.54468	68.7455	0.54468	122.898		1875.5	6184.95	1875.5	1906.47	1875.5	2826.64	1875.5	3290.9	1875.5	2404.87	1875.5	3166.27	1875.5	1853.09	1875.5	1245.21	1875.5	2339.4	1875.5	2138.62		576
14.7368	16	14.7368	9	14.7368	24		7.07419	11	7.07419	7	3.27517	10							0.54934	98.5	0.54934	96.341	0.54934	68.1339	0.54934	128.6		1877	6025.78	1877	1959.58	1877	2357.63	1877	3282.92	1877	2347.51	1877	3268.44	1877	2441.17	1877	1538.23	1877	2312.97	1877	1991.36		577.5
14.8617	8	14.8617	11	14.8617	20		7.13414	11	7.13414	8	3.30292	11							0.554	94.246	0.554	91.632	0.554	68.3975	0.554	126.29		1878.5	6199.37	1878.5	2073.37	1878.5	1934.24	1878.5	3153.95	1878.5	2107.67	1878.5	2563.19	1878.5	2561.61	1878.5	1654.04	1878.5	1428.79	1878.5	1076.43		579
14.9866	8	14.9866	11	14.9866	23		7.19409	6	7.19409	13	3.33068	13							0.55865	94.206	0.55865	91.008	0.55865	67.7462	0.55865	119.981		1880	5985.97	1880	2247.64	1880	2348.46	1880	3101.7	1880	1891.1	1880	1747.06	1880	2404.24	1880	1011.6	1880	582.227	1880	448.786		580.5
15.1114	16	15.1114	4	15.1114	22		7.25404	5	7.25404	6	3.35843	11							0.56331	89.544	0.56331	91.046	0.56331	64.7012	0.56331	117.994		1881.5	5911.54	1881.5	2122.73	1881.5	2651.48	1881.5	3595.6	1881.5	1899.33	1881.5	2059.33	1881.5	2981.51	1881.5	862.638	1881.5	896.632	1881.5	714.018		582
15.2363	12	15.2363	10	15.2363	19		7.31399	4	7.31399	9	3.38619	12							0.56796	83.967	0.56796	88.546	0.56796	64.6213	0.56796	121.411		1883	6226.44	1883	2257.79	1883	3040.17	1883	3178.06	1883	2023.7	1883	2270.08	1883	2756.91	1883	1298.95	1883	1035.32	1883	964.951		583.5
15.3612	15	15.3612	11	15.3612	15		7.37394	13	7.37394	9	3.41395	9							0.57262	85.254	0.57262	86.969	0.57262	69.5804	0.57262	121.688		1884.5	6134.69	1884.5	2044.24	1884.5	2571.75	1884.5	2165.94	1884.5	1888.69	1884.5	1836.2	1884.5	2606.9	1884.5	1466.09	1884.5	811.342	1884.5	715.787		585
15.4861	19	15.4861	6	15.4861	15		7.43389	8	7.43389	12	3.4417	13							0.57727	92.592	0.57727	91	0.57727	74.3747	0.57727	115.889		1886	5976.31	1886	1779.66	1886	2443.13	1886	2247.88	1886	1835.27	1886	1432.7	1886	2108.68	1886	1946.57	1886	1171.15	1886	1236.02		586.5
15.611	16	15.611	12	15.611	20		7.49384	12	7.49384	8	3.46946	15							0.58193	102.902	0.58193	93.984	0.58193	77.0881	0.58193	108.692		1887.5	5482.28	1887.5	1478.79	1887.5	1911.29	1887.5	2813.5	1887.5	2308.79	1887.5	2238.63	1887.5	2260.88	1887.5	1934.49	1887.5	1177.04	1887.5	844.933		588
15.7359	14	15.7359	12	15.7359	20		7.55379	13	7.55379	13	3.49721	17							0.58658	108.798	0.58658	95.226	0.58658	80.7578	0.58658	101.589		1889	5610.24	1889	1689.47	1889	1893.94	1889	2642.14	1889	2430.23	1889	2078.36	1889	1850.25	1889	1462.65	1889	915.177	1889	833.695		589.5
15.8608	18	15.8608	10	15.8608	16		7.61374	6	7.61374	14	3.52497	15							0.59124	111.595	0.59124	96.64	0.59124	83.5786	0.59124	95.295		1890.5	5223.7	1890.5	1470.75	1890.5	1955.18	1890.5	2530.88	1890.5	2415.73	1890.5	2757.97	1890.5	1925.16	1890.5	1684.01	1890.5	1621.67	1890.5	1381.27		591
15.9857	6	15.9857	12	15.9857	17		7.67369	6	7.67369	7	3.55272	13							0.59589	111.657	0.59589	99.676	0.59589	86.5102	0.59589	90.641		1892	5326.53	1892	1520.15	1892	1972.05	1892	2319.25	1892	2406.07	1892	2877.82	1892	2108.93	1892	1348.22	1892	1621.64	1892	1623.47		592.5
16.1106	19	16.1106	12	16.1106	18		7.73364	7	7.73364	15	3.58048	15							0.60055	108.857	0.60055	99.348	0.60055	86.4409	0.60055	86.3		1893.5	5477.69	1893.5	1408	1893.5	1542.24	1893.5	2142.48	1893.5	2815.83	1893.5	2764.2	1893.5	2139.37	1893.5	1667.22	1893.5	1713.9	1893.5	1693.74		594
16.2355	12	16.2355	11	16.2355	21		7.7936	6	7.7936	7	3.60824	16							0.6052	104.082	0.6052	99.285	0.6052	83.5989	0.6052	84.864		1895	5257.91	1895	929.962	1895	973.126	1895	1682.85	1895	1941.21	1895	2127.12	1895	1960.42	1895	1902.86	1895	1368.97	1895	1266.89		595.5
16.3603	20	16.3603	12	16.3603	14		7.85355	11	7.85355	6	3.63599	10							0.60986	101.708	0.60986	97.829	0.60986	80.234	0.60986	88.31		1896.5	6361.23	1896.5	2562.7	1896.5	2485.23	1896.5	1741.31	1896.5	1625.29	1896.5	1570.53	1896.5	2122.73	1896.5	2330.04	1896.5	1254.57	1896.5	618.532		597
16.4852	12	16.4852	13	16.4852	24		7.9135	15	7.9135	7	3.66375	6							0.61452	103.091	0.61452	95.904	0.61452	77.0657	0.61452	89.809		1898	3386.84	1898	-435.688	1898	290.07	1898	1770.4	1898	1856.18	1898	1357.12	1898	2003.52	1898	2471.24	1898	1463.94	1898	672.658		598.5
16.6101	15	16.6101	12	16.6101	14		7.97345	14	7.97345	9	3.6915	14							0.61917	104.025	0.61917	94.919	0.61917	74.5	0.61917	85.71		1899.5	5742.31	1899.5	1571.1	1899.5	1736.82	1899.5	1992.53	1899.5	2097.4	1899.5	1830.96	1899.5	1854.49	1899.5	2052.2	1899.5	2059.64	1899.5	1261.91		600
16.735	13	16.735	13	16.735	21		8.0334	9	8.0334	13	3.71926	10							0.62383	106.881	0.62383	95.213	0.62383	74.1966	0.62383	85.374		1901	5509.22	1901	1483.25	1901	1803.2	1901	1753.72	1901	1418.47	1901	1974.41	1901	1725.01	1901	1924.89	1901	1781.47	1901	1154.94		601.5
16.8599	19	16.8599	11	16.8599	18		8.09335	11	8.09335	8	3.74701	11							0.62848	111.533	0.62848	93.147	0.62848	77.5759	0.62848	89.355		1902.5	4642.16	1902.5	1104.59	1902.5	1718.9	1902.5	944.996	1902.5	648.49	1902.5	2103.02	1902.5	1173.84	1902.5	1475.04	1902.5	1237.24	1902.5	1337.91		603
16.9848	12	16.9848	9	16.9848	20		8.1533	11	8.1533	9	3.77477	14							0.63314	116.593	0.63314	89.71	0.63314	85.1429	0.63314	90.816		1904	5167.83	1904	1576.16	1904	2044.49	1904	1701.22	1904	545.767	1904	1495.45	1904	1157.5	1904	1807.79	1904	1373.13	1904	1645.69		604.5
17.1097	18	17.1097	11	17.1097	20		8.21325	8	8.21325	5	3.80253	8							0.63779	121.555	0.63779	86.21	0.63779	95.8404	0.63779	87.392		1905.5	5201.07	1905.5	1388	1905.5	2342.4	1905.5	2413.33	1905.5	1002.88	1905.5	1065.29	1905.5	1066.89	1905.5	1902.46	1905.5	1248.83	1905.5	1252.52		606
17.2345	12	17.2345	12	17.2345	13		8.2732	10	8.2732	8	3.83028	9							0.64245	125.463	0.64245	83.263	0.64245	105.92	0.64245	80.628		1907	5560.97	1907	1501.07	1907	2057.76	1907	2543.5	1907	741.572	1907	671.066	1907	977.168	1907	2132.92	1907	2390.63	1907	1851.41		607.5
17.3594	18	17.3594	12	17.3594	19		8.33315	6	8.33315	8	3.85804	14							0.6471	126.792	0.6471	81.318	0.6471	113.448	0.6471	74.735		1908.5	5103.17	1908.5	1352.11	1908.5	1536.24	1908.5	2614.97	1908.5	1559.48	1908.5	1224.13	1908.5	995.252	1908.5	1262.54	1908.5	1807.87	1908.5	1735.99		609
17.4843	18	17.4843	9	17.4843	20		8.3931	7	8.3931	8	3.88579	10							0.65176	123.61	0.65176	79.439	0.65176	115.219	0.65176	69.684		1910	4685.45	1910	1733.39	1910	1785.16	1910	2367.11	1910	1452.15	1910	1120.5	1910	775.229	1910	815.215	1910	735.65	1910	1122.26		610.5
17.6092	11	17.6092	9	17.6092	21		8.45305	9	8.45305	9	3.91355	15							0.65641	120.341	0.65641	75.269	0.65641	113.408	0.65641	64.911		1911.5	4743.4	1911.5	1316.94	1911.5	1459.36	1911.5	2314.59	1911.5	1575.01	1911.5	1341.68	1911.5	548.936	1911.5	525.774	1911.5	629.27	1911.5	763.166		612
17.7341	9	17.7341	11	17.7341	17		8.513	8	8.513	8	3.9413	9							0.66107	119.048	0.66107	71.814	0.66107	116.017	0.66107	61.828		1913	4671.11	1913	1442.95	1913	1590.5	1913	2753.65	1913	1834.6	1913	1615.97	1913	1202.46	1913	949.75	1913	640.199	1913	387.96		613.5
17.859	16	17.859	10	17.859	18		8.57295	10	8.57295	9	3.96906	10							0.66573	118.87	0.66573	73.79	0.66573	120.079	0.66573	60.324		1914.5	4816.14	1914.5	1422.31	1914.5	1333.01	1914.5	2967.02	1914.5	2190.67	1914.5	2206.42	1914.5	1764.93	1914.5	1047.97	1914.5	355.175	1914.5	269.481		615
17.9839	8	17.9839	9	17.9839	16		8.63291	8	8.63291	8	3.99681	17							0.67038	117.458	0.67038	77.648	0.67038	118.617	0.67038	60.136		1916	4881.33	1916	1767.21	1916	1059.1	1916	2068.42	1916	1665.74	1916	1971.51	1916	1734.01	1916	1347.81	1916	565.411	1916	378.68		616.5
18.1088	12	18.1088	10	18.1088	24		8.69286	15	8.69286	10	4.02457	13							0.67504	115.832	0.67504	80.858	0.67504	114.674	0.67504	62.555		1917.5	5275.61	1917.5	2287.53	1917.5	1458.71	1917.5	1830.82	1917.5	2370.27	1917.5	2235.41	1917.5	1265.04	1917.5	1401.27	1917.5	338.305	1917.5	820.235		618
18.2337	12	18.2337	10	18.2337	12		8.75281	10	8.75281	9	4.05233	16							0.67969	121.076	0.67969	82.677	0.67969	112.518	0.67969	65.052		1919	4708.44	1919	1519.65	1919	1255.59	1919	1557.42	1919	2208.06	1919	2052.89	1919	1258.39	1919	1132.95	1919	138.843	1919	829.671		619.5
18.3585	12	18.3585	15	18.3585	10		8.81276	11	8.81276	8	4.08008	10							0.68435	132.671	0.68435	81.821	0.68435	111.466	0.68435	64.849		1920.5	4898.94	1920.5	1857.54	1920.5	1713.33	1920.5	1852	1920.5	2003.54	1920.5	2143.38	1920.5	979.633	1920.5	1290.97	1920.5	900.203	1920.5	1332.49		621
18.4834	24	18.4834	10	18.4834	24		8.87271	9	8.87271	8	4.10784	9							0.689	143.203	0.689	75.562	0.689	110.173	0.689	65.495		1922	5144.79	1922	2068.19	1922	2117.96	1922	1847.27	1922	1709.72	1922	2546.58	1922	2052.25	1922	1955.4	1922	1065.52	1922	1156.81		622.5
18.6083	16	18.6083	2	18.6083	14		8.93266	10	8.93266	14	4.13559	8							0.69366	150.277	0.69366	67.097	0.69366	111.193	0.69366	66.805		1923.5	4545.93	1923.5	1697.82	1923.5	1597.88	1923.5	1358.19	1923.5	2074.14	1923.5	2343.1	1923.5	2282.76	1923.5	1981.14	1923.5	1555	1923.5	1430.73		624
18.7332	16	18.7332	12	18.7332	22		8.99261	8	8.99261	9	4.16335	13							0.69831	151.763	0.69831	63.039	0.69831	111.852	0.69831	67.737		1925	4536.28	1925	1517.5	1925	2032.84	1925	1307.82	1925	2287.02	1925	2113.8	1925	1931.32	1925	1947.3	1925	1463.77	1925	1184.86		625.5
18.8581	13	18.8581	10	18.8581	22		9.05256	9	9.05256	13	4.1911	14							0.70297	150.737	0.70297	64.338	0.70297	105.594	0.70297	68.45		1926.5	4555.22	1926.5	1478.35	1926.5	1997.57	1926.5	1680.07	1926.5	2140.61	1926.5	2341.97	1926.5	2374.21	1926.5	1919.53	1926.5	1306.93	1926.5	1142.35		627
18.983	17	18.983	9	18.983	11		9.11251	10	9.11251	7	4.21886	10							0.70762	152.966	0.70762	68.484	0.70762	94.1429	0.70762	69.28		1928	4674.96	1928	1426.98	1928	2058.84	1928	1362.49	1928	1751.63	1928	2020.69	1928	2166.94	1928	1888.4	1928	1297.56	1928	960.027		628.5
19.1079	9	19.1079	10	19.1079	16		9.17246	9	9.17246	10	4.24662	12							0.71228	156.338	0.71228	71.823	0.71228	83.4524	0.71228	70.095		1929.5	4577.11	1929.5	1583.74	1929.5	1943.55	1929.5	1518.67	1929.5	747.467	1929.5	1756.38	1929.5	2205.1	1929.5	2177.09	1929.5	2281.66	1929.5	1628.31		630
19.2328	14	19.2328	11	19.2328	15		9.23241	11	9.23241	8	4.27437	11							0.71693	154.695	0.71693	73.486	0.71693	78.1914	0.71693	72.282		1931	4677.49	1931	1978.92	1931	2294.08	1931	2111.97	1931	1697.04	1931	2259.86	1931	1697.45	1931	1408.58	1931	2350.03	1931	1871.69		631.5
19.3576	18	19.3576	10	19.3576	18		9.29236	10	9.29236	9	4.30213	10							0.72159	153.291	0.72159	77.5	0.72159	77.8265	0.72159	74.974		1932.5	4716.06	1932.5	1108.57	1932.5	2119.06	1932.5	2354.93	1932.5	2261.4	1932.5	2238.12	1932.5	1117.56	1932.5	919.726	1932.5	1821.44	1932.5	1527.32		633
[truncated: 1,892 more rows]
[truncated: 21 more columns]

## Sheet: Fig. 3
EPR spectra Fig.3(a)									XPS spectra of the W 4f in prepared samples Fig.3(b)																													XPS spectra of the O 1s in prepared samples Fig.3(c)
[truncated: 1,258 more rows]
[truncated: 43 more columns]

## Sheet: Fig. 4
Effect of BWO, BWO-S, BWO-E and BWO-ES on the degradation efficiency and reaction rates of ODA Fig.4(a)									Ex-situ FTIR spectra of BWO-ES sample with different times Fig.4(d)																Effect of scavengers on the degradation of ODA using BWO-ES sample Fig.4(e)												ESR spectra of ·O2-of BWO-ES sample during the degradation of DMP Fig.4(g)									ESR spectra of 1O2of BWO-ES sample during the degradation of DMP Fig.4(h)
[truncated: 3,013 more rows]
[truncated: 22 more columns]

[truncated: 3 more sheets: Fig. 5, Fig. 6, Fig. 7]
