# Supplementary material for: Region-specific defect engineering of Bi2W1-xO6-γ induces nanoscale electric fields and surface active-sites for enhanced visible-light oxidation of salt-lake flotation agents
Source: Nat Commun. 2025 Nov 28;16:11296. doi: 10.1038/s41467-025-66466-5 (PMC12722310; doi:10.1038/s41467-025-66466-5)
Supplement: Supplementary file 7 — Source Data 2 [file 41467_2025_66466_MOESM7_ESM.xlsx]

## Sheet: Sheet1
Supplementary Fig. 1												Supplementary Fig. 2
Bi2WO6 (60 mLH2O+0.0080gNaOH)		Bi2WO6 (60 mLH2O+0.0125gNaOH)		Bi2WO6 (60 mLH2O+0.0250 gNaOH)		Bi2WO6 (60 mLH2O+0.080 gNaOH)		Bi2WO6 (60 mLH2O+0.100 gNaOH)				Bi2WO6 (50 mLH2O+10 mL EG)		Bi2WO6 (30 mLH2O+30 mL EG)		Bi2WO6 (10 mLH2O+50 mL EG)		Bi2WO6 60 mL EG)
2θ/°	arb.u	2θ/°	arb.u	2θ/°	arb.u	2θ/°	arb.u	2θ/°	arb.u			2θ/°	arb.u	2θ/°	arb.u	2θ/°	arb.u	2θ/°	arb.u
5	307	5	239	5	244	5	183	5	158			5.01087	1029	5.01087	919	5.01087	911	5.01087	1026
5.019	278	5.019	208	5.019	252	5.019	186	5.019	147			5.0326	974	5.0326	925	5.0326	815	5.0326	993
5.038	304	5.038	230	5.038	206	5.038	176	5.038	117			5.05433	1031	5.05433	912	5.05433	841	5.05433	884
5.057	291	5.057	244	5.057	200	5.057	192	5.057	122			5.07607	1014	5.07607	885	5.07607	868	5.07607	909
5.076	270	5.076	226	5.076	221	5.076	187	5.076	109			5.0978	936	5.0978	834	5.0978	860	5.0978	820
5.095	277	5.095	201	5.095	224	5.095	178	5.095	120			5.11953	961	5.11953	902	5.11953	786	5.11953	872
5.114	300	5.114	212	5.114	215	5.114	195	5.114	140			5.14126	887	5.14126	874	5.14126	789	5.14126	851
5.133	301	5.133	208	5.133	192	5.133	196	5.133	134			5.163	910	5.163	839	5.163	759	5.163	832
5.152	285	5.152	221	5.152	192	5.152	180	5.152	110			5.18473	898	5.18473	831	5.18473	743	5.18473	820
5.171	286	5.171	239	5.171	180	5.171	184	5.171	131			5.20646	914	5.20646	793	5.20646	741	5.20646	751
5.19	256	5.19	189	5.19	182	5.19	169	5.19	144			5.2282	855	5.2282	778	5.2282	683	5.2282	793
5.209	246	5.209	205	5.209	203	5.209	198	5.209	129			5.24993	833	5.24993	789	5.24993	726	5.24993	740
5.228	263	5.228	223	5.228	216	5.228	176	5.228	121			5.27166	807	5.27166	711	5.27166	684	5.27166	756
5.247	250	5.247	208	5.247	187	5.247	161	5.247	121			5.29339	823	5.29339	698	5.29339	662	5.29339	794
5.266	234	5.266	221	5.266	201	5.266	160	5.266	118			5.31513	795	5.31513	741	5.31513	624	5.31513	747
5.285	254	5.285	220	5.285	199	5.285	162	5.285	111			5.33686	801	5.33686	701	5.33686	615	5.33686	765
5.304	266	5.304	194	5.304	199	5.304	161	5.304	121			5.35859	873	5.35859	686	5.35859	658	5.35859	677
5.323	268	5.323	176	5.323	196	5.323	165	5.323	123			5.38033	806	5.38033	700	5.38033	599	5.38033	763
5.342	258	5.342	176	5.342	179	5.342	162	5.342	118			5.40206	786	5.40206	684	5.40206	609	5.40206	729
5.361	259	5.361	185	5.361	173	5.361	159	5.361	115			5.42379	746	5.42379	678	5.42379	606	5.42379	708
5.38	261	5.38	186	5.38	193	5.38	163	5.38	115			5.44552	756	5.44552	658	5.44552	601	5.44552	713
5.399	255	5.399	184	5.399	194	5.399	174	5.399	115			5.46726	771	5.46726	654	5.46726	608	5.46726	653
5.418	252	5.418	183	5.418	171	5.418	178	5.418	114			5.48899	743	5.48899	694	5.48899	591	5.48899	675
5.437	248	5.437	186	5.437	181	5.437	161	5.437	116			5.51072	743	5.51072	656	5.51072	583	5.51072	622
5.456	261	5.456	182	5.456	197	5.456	162	5.456	117			5.53246	709	5.53246	588	5.53246	551	5.53246	652
5.475	277	5.475	169	5.475	200	5.475	171	5.475	118			5.55419	749	5.55419	672	5.55419	548	5.55419	583
5.494	256	5.494	174	5.494	189	5.494	147	5.494	118			5.57592	668	5.57592	586	5.57592	557	5.57592	648
5.513	231	5.513	179	5.513	163	5.513	142	5.513	114			5.59765	628	5.59765	565	5.59765	538	5.59765	616
5.532	251	5.532	182	5.532	180	5.532	157	5.532	112			5.61939	623	5.61939	568	5.61939	559	5.61939	591
5.551	239	5.551	175	5.551	171	5.551	148	5.551	129			5.64112	629	5.64112	548	5.64112	478	5.64112	555
5.57	244	5.57	174	5.57	155	5.57	155	5.57	122			5.66285	642	5.66285	535	5.66285	488	5.66285	539
5.589	229	5.589	169	5.589	146	5.589	144	5.589	118			5.68459	574	5.68459	506	5.68459	531	5.68459	493
5.608	235	5.608	166	5.608	162	5.608	142	5.608	117			5.70632	569	5.70632	516	5.70632	494	5.70632	533
5.627	235	5.627	199	5.627	163	5.627	152	5.627	121			5.72805	614	5.72805	505	5.72805	484	5.72805	527
5.646	226	5.646	173	5.646	177	5.646	146	5.646	115			5.74978	576	5.74978	511	5.74978	480	5.74978	537
5.665	218	5.665	168	5.665	160	5.665	151	5.665	125			5.77152	541	5.77152	509	5.77152	493	5.77152	526
5.684	219	5.684	172	5.684	187	5.684	157	5.684	101			5.79325	537	5.79325	491	5.79325	468	5.79325	576
5.703	226	5.703	176	5.703	173	5.703	138	5.703	113			5.81498	618	5.81498	499	5.81498	485	5.81498	550
5.722	232	5.722	175	5.722	148	5.722	149	5.722	109			5.83672	596	5.83672	488	5.83672	470	5.83672	512
5.741	223	5.741	171	5.741	147	5.741	143	5.741	116			5.85845	551	5.85845	489	5.85845	502	5.85845	528
5.76	204	5.76	162	5.76	136	5.76	134	5.76	121			5.88018	527	5.88018	507	5.88018	446	5.88018	515
5.779	191	5.779	169	5.779	166	5.779	155	5.779	126			5.90191	547	5.90191	473	5.90191	474	5.90191	523
5.798	232	5.798	161	5.798	162	5.798	146	5.798	95			5.92365	555	5.92365	506	5.92365	480	5.92365	519
5.817	213	5.817	171	5.817	133	5.817	156	5.817	110			5.94538	544	5.94538	501	5.94538	484	5.94538	488
5.836	219	5.836	144	5.836	170	5.836	135	5.836	101			5.96711	537	5.96711	456	5.96711	428	5.96711	509
5.855	220	5.855	153	5.855	174	5.855	143	5.855	115			5.98885	513	5.98885	473	5.98885	456	5.98885	472
5.874	217	5.874	159	5.874	169	5.874	149	5.874	114			6.01058	547	6.01058	451	6.01058	505	6.01058	445
5.893	221	5.893	158	5.893	170	5.893	126	5.893	103			6.03231	505	6.03231	456	6.03231	440	6.03231	522
5.912	224	5.912	166	5.912	151	5.912	127	5.912	121			6.05404	554	6.05404	450	6.05404	439	6.05404	463
5.931	221	5.931	170	5.931	156	5.931	132	5.931	111			6.07578	526	6.07578	445	6.07578	446	6.07578	465
5.95	213	5.95	166	5.95	153	5.95	148	5.95	95			6.09751	538	6.09751	471	6.09751	411	6.09751	496
5.969	200	5.969	166	5.969	150	5.969	126	5.969	117			6.11924	527	6.11924	454	6.11924	406	6.11924	455
5.988	220	5.988	153	5.988	156	5.988	116	5.988	105			6.14098	541	6.14098	449	6.14098	441	6.14098	488
6.007	233	6.007	157	6.007	158	6.007	135	6.007	93			6.16271	552	6.16271	454	6.16271	451	6.16271	473
6.026	215	6.026	176	6.026	150	6.026	141	6.026	104			6.18444	532	6.18444	472	6.18444	407	6.18444	496
6.045	219	6.045	159	6.045	136	6.045	127	6.045	106			6.20617	509	6.20617	470	6.20617	432	6.20617	445
6.064	209	6.064	150	6.064	147	6.064	124	6.064	103			6.22791	488	6.22791	414	6.22791	423	6.22791	469
6.083	191	6.083	149	6.083	134	6.083	131	6.083	105			6.24964	554	6.24964	446	6.24964	391	6.24964	494
6.102	198	6.102	147	6.102	136	6.102	137	6.102	100			6.27137	512	6.27137	442	6.27137	453	6.27137	471
6.121	228	6.121	145	6.121	141	6.121	124	6.121	100			6.29311	459	6.29311	422	6.29311	422	6.29311	485
6.14	243	6.14	138	6.14	141	6.14	122	6.14	107			6.31484	508	6.31484	415	6.31484	403	6.31484	485
6.159	215	6.159	145	6.159	153	6.159	134	6.159	109			6.33657	559	6.33657	419	6.33657	410	6.33657	472
6.178	188	6.178	151	6.178	158	6.178	142	6.178	101			6.35831	510	6.35831	394	6.35831	423	6.35831	424
6.197	183	6.197	138	6.197	149	6.197	147	6.197	93			6.38004	591	6.38004	450	6.38004	449	6.38004	433
6.216	195	6.216	145	6.216	135	6.216	143	6.216	96			6.40177	529	6.40177	435	6.40177	389	6.40177	450
6.235	198	6.235	149	6.235	127	6.235	126	6.235	93			6.4235	526	6.4235	422	6.4235	381	6.4235	462
6.254	180	6.254	133	6.254	129	6.254	111	6.254	87			6.44524	491	6.44524	405	6.44524	428	6.44524	395
6.273	190	6.273	143	6.273	134	6.273	129	6.273	95			6.46697	477	6.46697	406	6.46697	415	6.46697	424
6.292	199	6.292	147	6.292	147	6.292	136	6.292	103			6.4887	493	6.4887	427	6.4887	431	6.4887	447
6.311	198	6.311	148	6.311	154	6.311	125	6.311	89			6.51044	453	6.51044	449	6.51044	415	6.51044	440
6.33	187	6.33	147	6.33	142	6.33	131	6.33	97			6.53217	528	6.53217	433	6.53217	407	6.53217	480
6.349	182	6.349	143	6.349	140	6.349	129	6.349	112			6.5539	469	6.5539	415	6.5539	398	6.5539	432
6.368	186	6.368	146	6.368	150	6.368	104	6.368	101			6.57563	523	6.57563	406	6.57563	391	6.57563	427
6.387	189	6.387	157	6.387	140	6.387	114	6.387	98			6.59737	472	6.59737	405	6.59737	429	6.59737	421
6.406	183	6.406	167	6.406	133	6.406	121	6.406	100			6.6191	484	6.6191	397	6.6191	396	6.6191	446
6.425	181	6.425	141	6.425	127	6.425	113	6.425	90			6.64083	449	6.64083	416	6.64083	401	6.64083	441
6.444	175	6.444	134	6.444	128	6.444	114	6.444	99			6.66257	468	6.66257	380	6.66257	451	6.66257	437
6.463	189	6.463	129	6.463	135	6.463	134	6.463	103			6.6843	422	6.6843	415	6.6843	389	6.6843	425
6.482	179	6.482	151	6.482	123	6.482	120	6.482	95			6.70603	463	6.70603	449	6.70603	438	6.70603	425
6.501	197	6.501	150	6.501	139	6.501	122	6.501	106			6.72776	475	6.72776	401	6.72776	420	6.72776	475
6.52	208	6.52	149	6.52	146	6.52	135	6.52	93			6.7495	458	6.7495	396	6.7495	433	6.7495	463
6.539	166	6.539	125	6.539	138	6.539	135	6.539	79			6.77123	513	6.77123	423	6.77123	395	6.77123	427
6.558	190	6.558	139	6.558	109	6.558	112	6.558	104			6.79296	461	6.79296	454	6.79296	393	6.79296	456
6.577	158	6.577	130	6.577	120	6.577	113	6.577	99			6.8147	490	6.8147	383	6.8147	410	6.8147	441
6.596	166	6.596	137	6.596	137	6.596	126	6.596	95			6.83643	447	6.83643	409	6.83643	386	6.83643	469
6.615	179	6.615	154	6.615	105	6.615	137	6.615	121			6.85816	501	6.85816	420	6.85816	407	6.85816	456
6.634	181	6.634	151	6.634	133	6.634	134	6.634	88			6.87989	451	6.87989	407	6.87989	418	6.87989	459
6.653	188	6.653	138	6.653	132	6.653	125	6.653	80			6.90163	510	6.90163	400	6.90163	402	6.90163	433
6.672	175	6.672	134	6.672	114	6.672	119	6.672	87			6.92336	424	6.92336	404	6.92336	389	6.92336	431
6.691	178	6.691	124	6.691	126	6.691	110	6.691	94			6.94509	459	6.94509	434	6.94509	404	6.94509	413
6.71	171	6.71	126	6.71	125	6.71	108	6.71	93			6.96683	474	6.96683	402	6.96683	424	6.96683	466
6.729	165	6.729	138	6.729	114	6.729	111	6.729	98			6.98856	497	6.98856	408	6.98856	387	6.98856	453
6.748	188	6.748	131	6.748	126	6.748	112	6.748	118			7.01029	489	7.01029	441	7.01029	418	7.01029	465
6.767	200	6.767	130	6.767	114	6.767	126	6.767	104			7.03202	498	7.03202	403	7.03202	379	7.03202	461
6.786	167	6.786	134	6.786	106	6.786	106	6.786	96			7.05376	495	7.05376	437	7.05376	357	7.05376	445
6.805	172	6.805	138	6.805	110	6.805	115	6.805	87			7.07549	485	7.07549	427	7.07549	396	7.07549	392
6.824	170	6.824	139	6.824	113	6.824	131	6.824	91			7.09722	498	7.09722	435	7.09722	429	7.09722	469
6.843	168	6.843	139	6.843	128	6.843	109	6.843	102			7.11896	425	7.11896	423	7.11896	378	7.11896	451
6.862	167	6.862	117	6.862	132	6.862	110	6.862	98			7.14069	431	7.14069	403	7.14069	406	7.14069	393
6.881	164	6.881	122	6.881	127	6.881	113	6.881	101			7.16242	453	7.16242	401	7.16242	414	7.16242	426
6.9	170	6.9	129	6.9	126	6.9	106	6.9	105			7.18415	483	7.18415	422	7.18415	376	7.18415	424
6.919	171	6.919	134	6.919	126	6.919	108	6.919	102			7.20589	461	7.20589	401	7.20589	427	7.20589	426
6.938	166	6.938	143	6.938	113	6.938	109	6.938	102			7.22762	452	7.22762	422	7.22762	434	7.22762	452
6.957	156	6.957	137	6.957	101	6.957	115	6.957	97			7.24935	426	7.24935	426	7.24935	404	7.24935	458
6.976	158	6.976	126	6.976	121	6.976	128	6.976	95			7.27109	483	7.27109	384	7.27109	389	7.27109	460
6.995	164	6.995	116	6.995	135	6.995	131	6.995	106			7.29282	430	7.29282	380	7.29282	423	7.29282	431
7.014	165	7.014	118	7.014	124	7.014	120	7.014	100			7.31455	480	7.31455	388	7.31455	426	7.31455	442
7.033	176	7.033	115	7.033	121	7.033	119	7.033	82			7.33628	460	7.33628	399	7.33628	420	7.33628	454
7.052	161	7.052	117	7.052	111	7.052	113	7.052	95			7.35802	464	7.35802	410	7.35802	403	7.35802	422
7.071	149	7.071	125	7.071	121	7.071	102	7.071	97			7.37975	452	7.37975	408	7.37975	402	7.37975	406
7.09	152	7.09	112	7.09	118	7.09	112	7.09	107			7.40148	455	7.40148	406	7.40148	425	7.40148	460
7.109	149	7.109	116	7.109	106	7.109	125	7.109	98			7.42322	463	7.42322	399	7.42322	396	7.42322	420
7.128	154	7.128	115	7.128	112	7.128	104	7.128	102			7.44495	490	7.44495	419	7.44495	383	7.44495	449
7.147	150	7.147	111	7.147	104	7.147	109	7.147	94			7.46668	429	7.46668	434	7.46668	377	7.46668	472
7.166	159	7.166	115	7.166	108	7.166	99	7.166	97			7.48841	441	7.48841	396	7.48841	370	7.48841	432
7.185	170	7.185	123	7.185	121	7.185	95	7.185	98			7.51015	447	7.51015	401	7.51015	421	7.51015	458
7.204	153	7.204	133	7.204	121	7.204	95	7.204	86			7.53188	442	7.53188	405	7.53188	433	7.53188	425
7.223	146	7.223	126	7.223	107	7.223	104	7.223	88			7.55361	450	7.55361	415	7.55361	419	7.55361	441
7.242	167	7.242	126	7.242	104	7.242	107	7.242	90			7.57535	479	7.57535	420	7.57535	395	7.57535	410
7.261	161	7.261	118	7.261	114	7.261	112	7.261	101			7.59708	474	7.59708	367	7.59708	416	7.59708	435
7.28	152	7.28	122	7.28	100	7.28	112	7.28	91			7.61881	499	7.61881	421	7.61881	428	7.61881	400
7.299	144	7.299	116	7.299	113	7.299	103	7.299	111			7.64054	441	7.64054	380	7.64054	398	7.64054	445
7.318	145	7.318	135	7.318	120	7.318	101	7.318	123			7.66228	452	7.66228	399	7.66228	397	7.66228	438
7.337	161	7.337	126	7.337	107	7.337	108	7.337	87			7.68401	467	7.68401	387	7.68401	431	7.68401	426
7.356	162	7.356	128	7.356	91	7.356	104	7.356	84			7.70574	480	7.70574	431	7.70574	394	7.70574	430
7.375	146	7.375	122	7.375	115	7.375	106	7.375	96			7.72748	443	7.72748	431	7.72748	416	7.72748	422
7.394	165	7.394	113	7.394	125	7.394	92	7.394	93			7.74921	467	7.74921	384	7.74921	353	7.74921	433
7.413	148	7.413	120	7.413	114	7.413	94	7.413	102			7.77094	488	7.77094	401	7.77094	407	7.77094	448
7.432	149	7.432	110	7.432	115	7.432	93	7.432	82			7.79268	425	7.79268	388	7.79268	434	7.79268	447
7.451	147	7.451	115	7.451	121	7.451	97	7.451	92			7.81441	458	7.81441	444	7.81441	384	7.81441	505
7.47	148	7.47	135	7.47	129	7.47	98	7.47	86			7.83614	470	7.83614	422	7.83614	397	7.83614	444
7.489	144	7.489	133	7.489	120	7.489	101	7.489	81			7.85787	450	7.85787	417	7.85787	368	7.85787	413
7.508	131	7.508	106	7.508	111	7.508	100	7.508	88			7.87961	442	7.87961	381	7.87961	416	7.87961	460
7.527	138	7.527	114	7.527	107	7.527	104	7.527	93			7.90134	505	7.90134	403	7.90134	427	7.90134	441
7.546	146	7.546	117	7.546	97	7.546	118	7.546	90			7.92307	475	7.92307	394	7.92307	418	7.92307	436
7.565	156	7.565	119	7.565	112	7.565	119	7.565	98			7.94481	427	7.94481	428	7.94481	369	7.94481	440
7.584	151	7.584	115	7.584	104	7.584	110	7.584	98			7.96654	492	7.96654	404	7.96654	403	7.96654	428
7.603	143	7.603	108	7.603	114	7.603	114	7.603	94			7.98827	452	7.98827	407	7.98827	401	7.98827	409
7.622	141	7.622	119	7.622	113	7.622	106	7.622	84			8.01	480	8.01	423	8.01	404	8.01	468
7.641	136	7.641	112	7.641	108	7.641	95	7.641	80			8.03174	470	8.03174	396	8.03174	393	8.03174	469
7.66	147	7.66	107	7.66	106	7.66	99	7.66	93			8.05347	453	8.05347	439	8.05347	410	8.05347	458
7.679	152	7.679	121	7.679	101	7.679	104	7.679	95			8.0752	490	8.0752	399	8.0752	402	8.0752	463
7.698	135	7.698	119	7.698	101	7.698	108	7.698	89			8.09694	446	8.09694	379	8.09694	419	8.09694	456
7.717	135	7.717	102	7.717	116	7.717	108	7.717	93			8.11867	443	8.11867	445	8.11867	413	8.11867	436
7.736	145	7.736	99	7.736	121	7.736	98	7.736	87			8.1404	458	8.1404	430	8.1404	405	8.1404	456
7.755	135	7.755	108	7.755	117	7.755	95	7.755	76			8.16213	458	8.16213	398	8.16213	440	8.16213	453
7.774	132	7.774	114	7.774	113	7.774	99	7.774	82			8.18387	476	8.18387	400	8.18387	405	8.18387	448
7.793	146	7.793	111	7.793	102	7.793	99	7.793	87			8.2056	499	8.2056	419	8.2056	394	8.2056	391
7.812	147	7.812	104	7.812	108	7.812	105	7.812	94			8.22733	422	8.22733	413	8.22733	382	8.22733	455
7.831	142	7.831	117	7.831	112	7.831	98	7.831	86			8.24907	488	8.24907	385	8.24907	363	8.24907	416
7.85	145	7.85	113	7.85	113	7.85	91	7.85	72			8.2708	459	8.2708	411	8.2708	370	8.2708	455
7.869	146	7.869	126	7.869	110	7.869	87	7.869	90			8.29253	425	8.29253	436	8.29253	434	8.29253	430
7.888	130	7.888	116	7.888	111	7.888	100	7.888	73			8.31426	440	8.31426	419	8.31426	413	8.31426	438
7.907	127	7.907	110	7.907	106	7.907	99	7.907	84			8.336	480	8.336	376	8.336	397	8.336	439
7.926	139	7.926	115	7.926	111	7.926	100	7.926	87			8.35773	442	8.35773	385	8.35773	410	8.35773	419
7.945	145	7.945	102	7.945	104	7.945	93	7.945	89			8.37946	460	8.37946	437	8.37946	368	8.37946	457
7.964	148	7.964	99	7.964	100	7.964	92	7.964	90			8.4012	459	8.4012	383	8.4012	353	8.4012	427
7.983	132	7.983	117	7.983	103	7.983	98	7.983	85			8.42293	463	8.42293	387	8.42293	363	8.42293	466
8.002	135	8.002	90	8.002	105	8.002	99	8.002	88			8.44466	480	8.44466	407	8.44466	397	8.44466	466
8.021	134	8.021	107	8.021	111	8.021	91	8.021	88			8.46639	456	8.46639	409	8.46639	446	8.46639	426
8.04	149	8.04	101	8.04	100	8.04	108	8.04	89			8.48813	398	8.48813	409	8.48813	411	8.48813	434
8.059	153	8.059	106	8.059	103	8.059	95	8.059	92			8.50986	436	8.50986	375	8.50986	398	8.50986	460
8.078	141	8.078	103	8.078	106	8.078	96	8.078	74			8.53159	467	8.53159	389	8.53159	398	8.53159	451
8.097	138	8.097	127	8.097	90	8.097	102	8.097	88			8.55333	497	8.55333	372	8.55333	401	8.55333	459
8.116	137	8.116	104	8.116	103	8.116	110	8.116	82			8.57506	492	8.57506	407	8.57506	413	8.57506	407
8.135	133	8.135	103	8.135	105	8.135	101	8.135	80			8.59679	461	8.59679	411	8.59679	403	8.59679	459
8.154	116	8.154	136	8.154	118	8.154	94	8.154	74			8.61852	464	8.61852	405	8.61852	365	8.61852	495
8.173	141	8.173	120	8.173	111	8.173	118	8.173	77			8.64026	439	8.64026	428	8.64026	414	8.64026	421
8.192	126	8.192	107	8.192	108	8.192	114	8.192	68			8.66199	461	8.66199	391	8.66199	398	8.66199	428
8.211	135	8.211	125	8.211	124	8.211	85	8.211	80			8.68372	445	8.68372	368	8.68372	415	8.68372	454
8.23	122	8.23	137	8.23	105	8.23	101	8.23	87			8.70546	434	8.70546	391	8.70546	457	8.70546	474
8.249	127	8.249	106	8.249	107	8.249	96	8.249	81			8.72719	413	8.72719	397	8.72719	455	8.72719	456
8.268	126	8.268	106	8.268	107	8.268	110	8.268	73			8.74892	442	8.74892	350	8.74892	390	8.74892	440
8.287	127	8.287	115	8.287	121	8.287	116	8.287	86			8.77065	451	8.77065	406	8.77065	374	8.77065	418
8.306	128	8.306	115	8.306	107	8.306	95	8.306	89			8.79239	432	8.79239	415	8.79239	414	8.79239	453
8.325	130	8.325	108	8.325	102	8.325	99	8.325	87			8.81412	457	8.81412	381	8.81412	379	8.81412	494
8.344	127	8.344	103	8.344	105	8.344	100	8.344	83			8.83585	453	8.83585	381	8.83585	387	8.83585	461
8.363	132	8.363	105	8.363	104	8.363	98	8.363	77			8.85759	465	8.85759	422	8.85759	408	8.85759	411
8.382	132	8.382	119	8.382	101	8.382	94	8.382	88			8.87932	420	8.87932	409	8.87932	377	8.87932	445
8.401	125	8.401	112	8.401	100	8.401	95	8.401	88			8.90105	469	8.90105	378	8.90105	404	8.90105	459
8.42	125	8.42	105	8.42	106	8.42	100	8.42	90			8.92278	465	8.92278	424	8.92278	439	8.92278	464
8.439	121	8.439	114	8.439	111	8.439	98	8.439	94			8.94452	466	8.94452	404	8.94452	374	8.94452	445
8.458	133	8.458	116	8.458	100	8.458	96	8.458	95			8.96625	410	8.96625	381	8.96625	404	8.96625	450
8.477	134	8.477	110	8.477	97	8.477	96	8.477	87			8.98798	457	8.98798	425	8.98798	377	8.98798	451
8.496	121	8.496	103	8.496	97	8.496	96	8.496	88			9.00972	467	9.00972	377	9.00972	405	9.00972	440
8.515	121	8.515	111	8.515	98	8.515	94	8.515	98			9.03145	459	9.03145	396	9.03145	406	9.03145	425
8.534	118	8.534	122	8.534	107	8.534	93	8.534	92			9.05318	420	9.05318	383	9.05318	440	9.05318	454
8.553	119	8.553	112	8.553	106	8.553	96	8.553	91			9.07492	443	9.07492	393	9.07492	400	9.07492	433
8.572	114	8.572	113	8.572	106	8.572	93	8.572	96			9.09665	481	9.09665	418	9.09665	395	9.09665	445
8.591	103	8.591	108	8.591	96	8.591	97	8.591	96			9.11838	439	9.11838	418	9.11838	436	9.11838	446
8.61	115	8.61	108	8.61	104	8.61	98	8.61	102			9.14011	442	9.14011	383	9.14011	407	9.14011	471
8.629	138	8.629	117	8.629	107	8.629	106	8.629	90			9.16185	438	9.16185	396	9.16185	398	9.16185	447
8.648	140	8.648	101	8.648	97	8.648	112	8.648	83			9.18358	421	9.18358	485	9.18358	372	9.18358	413
8.667	136	8.667	98	8.667	93	8.667	96	8.667	84			9.20531	441	9.20531	434	9.20531	407	9.20531	420
8.686	111	8.686	103	8.686	90	8.686	102	8.686	89			9.22705	459	9.22705	387	9.22705	397	9.22705	423
8.705	114	8.705	100	8.705	108	8.705	98	8.705	82			9.24878	435	9.24878	436	9.24878	427	9.24878	462
8.724	130	8.724	112	8.724	103	8.724	102	8.724	82			9.27051	467	9.27051	430	9.27051	418	9.27051	433
8.743	131	8.743	103	8.743	98	8.743	101	8.743	67			9.29224	489	9.29224	418	9.29224	394	9.29224	408
8.762	104	8.762	93	8.762	96	8.762	118	8.762	73			9.31398	508	9.31398	390	9.31398	384	9.31398	465
8.781	126	8.781	102	8.781	108	8.781	107	8.781	76			9.33571	438	9.33571	367	9.33571	394	9.33571	475
8.8	123	8.8	94	8.8	122	8.8	104	8.8	79			9.35744	415	9.35744	386	9.35744	439	9.35744	406
8.819	119	8.819	108	8.819	98	8.819	111	8.819	86			9.37918	452	9.37918	380	9.37918	370	9.37918	423
8.838	116	8.838	102	8.838	108	8.838	98	8.838	94			9.40091	471	9.40091	438	9.40091	395	9.40091	428
8.857	116	8.857	117	8.857	105	8.857	98	8.857	72			9.42264	454	9.42264	434	9.42264	438	9.42264	469
8.876	120	8.876	111	8.876	94	8.876	95	8.876	94			9.44437	433	9.44437	381	9.44437	419	9.44437	417
8.895	117	8.895	106	8.895	105	8.895	109	8.895	87			9.46611	457	9.46611	409	9.46611	408	9.46611	485
8.914	120	8.914	101	8.914	120	8.914	94	8.914	93			9.48784	460	9.48784	434	9.48784	430	9.48784	421
8.933	126	8.933	96	8.933	100	8.933	108	8.933	95			9.50957	444	9.50957	410	9.50957	397	9.50957	435
8.952	119	8.952	105	8.952	96	8.952	103	8.952	82			9.53131	470	9.53131	428	9.53131	464	9.53131	472
8.971	121	8.971	103	8.971	94	8.971	104	8.971	71			9.55304	493	9.55304	398	9.55304	421	9.55304	446
8.99	125	8.99	116	8.99	107	8.99	103	8.99	77			9.57477	454	9.57477	389	9.57477	439	9.57477	481
9.009	111	9.009	113	9.009	105	9.009	113	9.009	81			9.5965	447	9.5965	437	9.5965	417	9.5965	471
9.028	116	9.028	102	9.028	107	9.028	113	9.028	85			9.61824	472	9.61824	392	9.61824	382	9.61824	451
9.047	101	9.047	110	9.047	97	9.047	101	9.047	88			9.63997	463	9.63997	424	9.63997	422	9.63997	433
9.066	98	9.066	104	9.066	94	9.066	99	9.066	78			9.6617	438	9.6617	403	9.6617	439	9.6617	457
9.085	122	9.085	119	9.085	108	9.085	96	9.085	81			9.68344	423	9.68344	463	9.68344	424	9.68344	441
9.104	120	9.104	116	9.104	92	9.104	98	9.104	91			9.70517	427	9.70517	392	9.70517	394	9.70517	439
9.123	112	9.123	96	9.123	87	9.123	96	9.123	85			9.7269	464	9.7269	416	9.7269	420	9.7269	471
9.142	118	9.142	99	9.142	97	9.142	94	9.142	71			9.74863	467	9.74863	408	9.74863	409	9.74863	474
9.161	136	9.161	91	9.161	95	9.161	90	9.161	75			9.77037	459	9.77037	422	9.77037	427	9.77037	462
9.18	132	9.18	106	9.18	98	9.18	89	9.18	87			9.7921	417	9.7921	429	9.7921	418	9.7921	459
9.199	125	9.199	112	9.199	101	9.199	99	9.199	88			9.81383	476	9.81383	427	9.81383	405	9.81383	508
9.218	116	9.218	106	9.218	100	9.218	99	9.218	85			9.83557	480	9.83557	392	9.83557	404	9.83557	418
9.237	115	9.237	110	9.237	102	9.237	99	9.237	80			9.8573	450	9.8573	382	9.8573	413	9.8573	447
9.256	123	9.256	115	9.256	98	9.256	102	9.256	76			9.87903	474	9.87903	385	9.87903	420	9.87903	498
9.275	117	9.275	112	9.275	99	9.275	108	9.275	76			9.90076	454	9.90076	425	9.90076	399	9.90076	452
9.294	107	9.294	106	9.294	103	9.294	114	9.294	79			9.9225	457	9.9225	419	9.9225	407	9.9225	498
9.313	112	9.313	114	9.313	106	9.313	111	9.313	78			9.94423	465	9.94423	410	9.94423	401	9.94423	476
9.332	120	9.332	117	9.332	111	9.332	111	9.332	80			9.96596	486	9.96596	462	9.96596	390	9.96596	457
9.351	120	9.351	112	9.351	102	9.351	104	9.351	88			9.9877	433	9.9877	437	9.9877	431	9.9877	471
9.37	114	9.37	110	9.37	97	9.37	109	9.37	88			10.0094	456	10.0094	465	10.0094	388	10.0094	452
9.389	113	9.389	119	9.389	98	9.389	112	9.389	94			10.0312	419	10.0312	420	10.0312	444	10.0312	473
9.408	111	9.408	126	9.408	104	9.408	93	9.408	103			10.0529	481	10.0529	436	10.0529	408	10.0529	480
9.427	111	9.427	104	9.427	90	9.427	99	9.427	100			10.0746	492	10.0746	422	10.0746	444	10.0746	488
9.446	114	9.446	109	9.446	86	9.446	93	9.446	90			10.0964	466	10.0964	449	10.0964	392	10.0964	489
9.465	128	9.465	104	9.465	95	9.465	101	9.465	86			10.1181	484	10.1181	455	10.1181	437	10.1181	495
9.484	115	9.484	114	9.484	101	9.484	98	9.484	80			10.1398	528	10.1398	477	10.1398	423	10.1398	458
9.503	126	9.503	118	9.503	115	9.503	87	9.503	89			10.1616	499	10.1616	453	10.1616	424	10.1616	494
9.522	115	9.522	121	9.522	103	9.522	101	9.522	80			10.1833	475	10.1833	491	10.1833	467	10.1833	484
9.541	129	9.541	104	9.541	102	9.541	104	9.541	97			10.205	515	10.205	446	10.205	450	10.205	464
9.56	123	9.56	105	9.56	98	9.56	105	9.56	90			10.2268	538	10.2268	413	10.2268	444	10.2268	531
9.579	104	9.579	101	9.579	107	9.579	83	9.579	82			10.2485	519	10.2485	483	10.2485	455	10.2485	513
9.598	112	9.598	108	9.598	100	9.598	91	9.598	105			10.2702	600	10.2702	411	10.2702	447	10.2702	514
9.617	145	9.617	120	9.617	109	9.617	94	9.617	84			10.292	584	10.292	470	10.292	466	10.292	528
9.636	114	9.636	100	9.636	101	9.636	84	9.636	95			10.3137	622	10.3137	478	10.3137	488	10.3137	527
9.655	112	9.655	118	9.655	96	9.655	100	9.655	98			10.3354	560	10.3354	478	10.3354	521	10.3354	541
9.674	122	9.674	108	9.674	85	9.674	107	9.674	108			10.3572	500	10.3572	494	10.3572	481	10.3572	594
9.693	108	9.693	97	9.693	95	9.693	104	9.693	94			10.3789	578	10.3789	565	10.3789	485	10.3789	553
9.712	137	9.712	96	9.712	104	9.712	104	9.712	89			10.4006	610	10.4006	512	10.4006	502	10.4006	514
9.731	136	9.731	91	9.731	97	9.731	108	9.731	95			10.4223	607	10.4223	498	10.4223	514	10.4223	556
9.75	127	9.75	106	9.75	112	9.75	93	9.75	91			10.4441	628	10.4441	487	10.4441	549	10.4441	596
9.769	131	9.769	97	9.769	107	9.769	103	9.769	85			10.4658	634	10.4658	526	10.4658	487	10.4658	634
9.788	133	9.788	112	9.788	100	9.788	96	9.788	72			10.4876	646	10.4876	509	10.4876	504	10.4876	627
9.807	131	9.807	135	9.807	104	9.807	105	9.807	89			10.5093	681	10.5093	539	10.5093	492	10.5093	578
9.826	132	9.826	133	9.826	101	9.826	111	9.826	79			10.531	702	10.531	513	10.531	535	10.531	638
9.845	122	9.845	118	9.845	120	9.845	106	9.845	85			10.5527	746	10.5527	549	10.5527	577	10.5527	673
9.864	126	9.864	107	9.864	104	9.864	108	9.864	105			10.5745	723	10.5745	592	10.5745	587	10.5745	684
9.883	123	9.883	107	9.883	111	9.883	107	9.883	93			10.5962	755	10.5962	572	10.5962	539	10.5962	703
9.902	125	9.902	111	9.902	110	9.902	99	9.902	86			10.618	746	10.618	550	10.618	638	10.618	684
9.921	128	9.921	113	9.921	105	9.921	107	9.921	81			10.6397	742	10.6397	599	10.6397	636	10.6397	700
9.94	132	9.94	101	9.94	106	9.94	100	9.94	73			10.6614	757	10.6614	605	10.6614	612	10.6614	710
9.959	146	9.959	117	9.959	110	9.959	105	9.959	81			10.6831	741	10.6831	595	10.6831	626	10.6831	750
9.978	151	9.978	129	9.978	109	9.978	110	9.978	90			10.7049	760	10.7049	534	10.7049	639	10.7049	745
9.997	136	9.997	118	9.997	106	9.997	104	9.997	84			10.7266	715	10.7266	591	10.7266	693	10.7266	715
10.016	140	10.016	110	10.016	109	10.016	118	10.016	86			10.7484	743	10.7484	644	10.7484	634	10.7484	709
10.035	145	10.035	111	10.035	115	10.035	120	10.035	80			10.7701	730	10.7701	626	10.7701	614	10.7701	687
10.054	144	10.054	112	10.054	112	10.054	108	10.054	78			10.7918	702	10.7918	598	10.7918	684	10.7918	689
10.073	149	10.073	121	10.073	104	10.073	111	10.073	96			10.8135	715	10.8135	607	10.8135	714	10.8135	665
10.092	132	10.092	133	10.092	107	10.092	118	10.092	97			10.8353	683	10.8353	559	10.8353	735	10.8353	641
10.111	126	10.111	123	10.111	114	10.111	121	10.111	93			10.857	653	10.857	592	10.857	753	10.857	568
10.13	146	10.13	116	10.13	118	10.13	114	10.13	96			10.8787	663	10.8787	630	10.8787	674	10.8787	590
10.149	151	10.149	132	10.149	118	10.149	120	10.149	100			10.9005	676	10.9005	610	10.9005	677	10.9005	571
10.168	139	10.168	130	10.168	112	10.168	130	10.168	96			10.9222	587	10.9222	606	10.9222	646	10.9222	537
10.187	141	10.187	113	10.187	110	10.187	124	10.187	92			10.9439	634	10.9439	580	10.9439	566	10.9439	554
10.206	149	10.206	125	10.206	112	10.206	109	10.206	110			10.9657	553	10.9657	574	10.9657	550	10.9657	550
10.225	151	10.225	136	10.225	125	10.225	113	10.225	103			10.9874	553	10.9874	505	10.9874	518	10.9874	523
10.244	159	10.244	119	10.244	121	10.244	129	10.244	90			11.0091	506	11.0091	480	11.0091	507	11.0091	493
10.263	156	10.263	139	10.263	149	10.263	125	10.263	96			11.0309	483	11.0309	512	11.0309	512	11.0309	474
10.282	153	10.282	116	10.282	145	10.282	105	10.282	89			11.0526	481	11.0526	472	11.0526	485	11.0526	483
10.301	158	10.301	128	10.301	125	10.301	111	10.301	105			11.0743	473	11.0743	398	11.0743	519	11.0743	483
10.32	176	10.32	117	10.32	117	10.32	143	10.32	88			11.0961	495	11.0961	460	11.0961	516	11.0961	476
10.339	159	10.339	141	10.339	142	10.339	136	10.339	90			11.1178	481	11.1178	504	11.1178	488	11.1178	477
10.358	154	10.358	141	10.358	131	10.358	133	10.358	87			11.1395	510	11.1395	464	11.1395	477	11.1395	422
10.377	153	10.377	149	10.377	139	10.377	144	10.377	96			11.1613	505	11.1613	445	11.1613	465	11.1613	441
10.396	179	10.396	143	10.396	152	10.396	149	10.396	92			11.183	465	11.183	472	11.183	423	11.183	456
10.415	172	10.415	147	10.415	156	10.415	140	10.415	88			11.2047	484	11.2047	470	11.2047	441	11.2047	439
10.434	186	10.434	151	10.434	160	10.434	134	10.434	112			11.2265	461	11.2265	434	11.2265	428	11.2265	405
10.453	157	10.453	180	10.453	157	10.453	163	10.453	107			11.2482	419	11.2482	406	11.2482	419	11.2482	427
10.472	185	10.472	171	10.472	146	10.472	153	10.472	118			11.2699	452	11.2699	403	11.2699	442	11.2699	476
10.491	199	10.491	174	10.491	141	10.491	180	10.491	103			11.2917	452	11.2917	394	11.2917	443	11.2917	440
10.51	193	10.51	170	10.51	159	10.51	205	10.51	118			11.3134	500	11.3134	431	11.3134	426	11.3134	434
10.529	185	10.529	178	10.529	163	10.529	188	10.529	130			11.3351	441	11.3351	393	11.3351	382	11.3351	465
10.548	214	10.548	177	10.548	177	10.548	185	10.548	137			11.3569	381	11.3569	410	11.3569	397	11.3569	470
10.567	204	10.567	200	10.567	171	10.567	179	10.567	125			11.3786	407	11.3786	413	11.3786	457	11.3786	443
10.586	202	10.586	204	10.586	187	10.586	199	10.586	119			11.4003	444	11.4003	373	11.4003	435	11.4003	442
10.605	199	10.605	189	10.605	179	10.605	211	10.605	118			11.4221	437	11.4221	399	11.4221	405	11.4221	383
10.624	192	10.624	198	10.624	164	10.624	211	10.624	118			11.4438	450	11.4438	406	11.4438	456	11.4438	435
10.643	205	10.643	202	10.643	190	10.643	200	10.643	121			11.4655	451	11.4655	415	11.4655	425	11.4655	417
10.662	219	10.662	220	10.662	208	10.662	213	10.662	138			11.4873	456	11.4873	409	11.4873	416	11.4873	436
10.681	211	10.681	214	10.681	195	10.681	205	10.681	123			11.509	447	11.509	445	11.509	403	11.509	409
10.7	212	10.7	213	10.7	187	10.7	199	10.7	132			11.5307	423	11.5307	386	11.5307	410	11.5307	433
10.719	211	10.719	232	10.719	183	10.719	208	10.719	134			11.5525	452	11.5525	371	11.5525	387	11.5525	451
10.738	215	10.738	232	10.738	190	10.738	214	10.738	128			11.5742	430	11.5742	445	11.5742	391	11.5742	444
10.757	216	10.757	230	10.757	204	10.757	201	10.757	133			11.5959	469	11.5959	421	11.5959	419	11.5959	413
10.776	203	10.776	223	10.776	210	10.776	189	10.776	125			11.6177	445	11.6177	468	11.6177	394	11.6177	386
10.795	202	10.795	208	10.795	206	10.795	188	10.795	125			11.6394	441	11.6394	394	11.6394	391	11.6394	388
10.814	206	10.814	208	10.814	202	10.814	187	10.814	136			11.6611	413	11.6611	383	11.6611	397	11.6611	425
10.833	197	10.833	226	10.833	195	10.833	197	10.833	128			11.6829	437	11.6829	386	11.6829	410	11.6829	462
10.852	194	10.852	215	10.852	186	10.852	193	10.852	117			11.7046	431	11.7046	390	11.7046	397	11.7046	437
10.871	194	10.871	190	10.871	183	10.871	165	10.871	104			11.7263	409	11.7263	377	11.7263	422	11.7263	438
10.89	198	10.89	205	10.89	174	10.89	165	10.89	99			11.7481	451	11.7481	432	11.7481	425	11.7481	407
10.909	210	10.909	198	10.909	159	10.909	173	10.909	109			11.7698	415	11.7698	395	11.7698	397	11.7698	421
10.928	200	10.928	175	10.928	147	10.928	166	10.928	102			11.7915	436	11.7915	385	11.7915	429	11.7915	410
10.947	189	10.947	167	10.947	149	10.947	153	10.947	104			11.8133	401	11.8133	397	11.8133	416	11.8133	398
10.966	184	10.966	160	10.966	155	10.966	155	10.966	122			11.835	434	11.835	375	11.835	359	11.835	402
10.985	166	10.985	151	10.985	134	10.985	137	10.985	118			11.8567	395	11.8567	410	11.8567	389	11.8567	415
11.004	172	11.004	123	11.004	137	11.004	144	11.004	125			11.8785	428	11.8785	395	11.8785	390	11.8785	442
11.023	171	11.023	143	11.023	141	11.023	136	11.023	103			11.9002	424	11.9002	413	11.9002	402	11.9002	451
11.042	150	11.042	143	11.042	135	11.042	119	11.042	90			11.9219	427	11.9219	423	11.9219	412	11.9219	421
11.061	146	11.061	132	11.061	132	11.061	136	11.061	96			11.9437	398	11.9437	441	11.9437	419	11.9437	437
11.08	140	11.08	123	11.08	123	11.08	124	11.08	106			11.9654	427	11.9654	398	11.9654	401	11.9654	407
11.099	132	11.099	122	11.099	117	11.099	108	11.099	102			11.9871	471	11.9871	396	11.9871	416	11.9871	415
11.118	135	11.118	140	11.118	104	11.118	113	11.118	89			12.0089	431	12.0089	386	12.0089	393	12.0089	432
11.137	127	11.137	134	11.137	98	11.137	115	11.137	91			12.0306	432	12.0306	400	12.0306	369	12.0306	472
11.156	114	11.156	108	11.156	104	11.156	96	11.156	104			12.0523	371	12.0523	391	12.0523	451	12.0523	418
11.175	109	11.175	117	11.175	103	11.175	95	11.175	77			12.074	446	12.074	406	12.074	388	12.074	448
11.194	108	11.194	122	11.194	106	11.194	107	11.194	91			12.0958	425	12.0958	400	12.0958	388	12.0958	411
11.213	141	11.213	121	11.213	92	11.213	110	11.213	77			12.1175	410	12.1175	368	12.1175	388	12.1175	435
11.232	124	11.232	135	11.232	102	11.232	116	11.232	85			12.1393	418	12.1393	419	12.1393	395	12.1393	413
11.251	115	11.251	111	11.251	99	11.251	112	11.251	77			12.161	457	12.161	369	12.161	373	12.161	403
11.27	103	11.27	112	11.27	94	11.27	100	11.27	91			12.1827	448	12.1827	460	12.1827	396	12.1827	392
11.289	116	11.289	99	11.289	106	11.289	92	11.289	89			12.2044	392	12.2044	409	12.2044	401	12.2044	463
11.308	110	11.308	91	11.308	89	11.308	102	11.308	80			12.2262	427	12.2262	392	12.2262	388	12.2262	418
11.327	116	11.327	98	11.327	102	11.327	94	11.327	81			12.2479	436	12.2479	391	12.2479	394	12.2479	448
11.346	117	11.346	92	11.346	102	11.346	93	11.346	93			12.2697	443	12.2697	393	12.2697	353	12.2697	400
11.365	109	11.365	88	11.365	108	11.365	83	11.365	84			12.2914	400	12.2914	406	12.2914	388	12.2914	420
11.384	128	11.384	97	11.384	96	11.384	87	11.384	95			12.3131	464	12.3131	435	12.3131	385	12.3131	437
11.403	116	11.403	101	11.403	79	11.403	85	11.403	94			12.3348	432	12.3348	359	12.3348	383	12.3348	420
11.422	99	11.422	97	11.422	84	11.422	81	11.422	91			12.3566	401	12.3566	348	12.3566	383	12.3566	417
11.441	89	11.441	104	11.441	87	11.441	90	11.441	87			12.3783	429	12.3783	389	12.3783	377	12.3783	395
11.46	99	11.46	100	11.46	92	11.46	97	11.46	81			12.4001	442	12.4001	398	12.4001	403	12.4001	399
11.479	104	11.479	101	11.479	95	11.479	95	11.479	76			12.4218	414	12.4218	410	12.4218	416	12.4218	379
11.498	94	11.498	100	11.498	89	11.498	87	11.498	87			12.4435	425	12.4435	390	12.4435	391	12.4435	379
11.517	105	11.517	92	11.517	95	11.517	86	11.517	88			12.4652	409	12.4652	396	12.4652	379	12.4652	408
11.536	106	11.536	92	11.536	93	11.536	86	11.536	93			12.487	404	12.487	409	12.487	383	12.487	376
11.555	96	11.555	107	11.555	90	11.555	87	11.555	93			12.5087	397	12.5087	374	12.5087	392	12.5087	387
11.574	92	11.574	113	11.574	95	11.574	85	11.574	85			12.5304	388	12.5304	365	12.5304	403	12.5304	401
11.593	89	11.593	103	11.593	92	11.593	88	11.593	84			12.5522	401	12.5522	408	12.5522	398	12.5522	430
11.612	97	11.612	108	11.612	89	11.612	96	11.612	80			12.5739	381	12.5739	387	12.5739	387	12.5739	406
11.631	108	11.631	108	11.631	90	11.631	100	11.631	89			12.5956	432	12.5956	399	12.5956	400	12.5956	435
11.65	110	11.65	94	11.65	89	11.65	99	11.65	103			12.6174	421	12.6174	404	12.6174	375	12.6174	438
11.669	102	11.669	95	11.669	94	11.669	82	11.669	96			12.6391	389	12.6391	340	12.6391	389	12.6391	418
11.688	102	11.688	84	11.688	93	11.688	81	11.688	84			12.6608	376	12.6608	377	12.6608	370	12.6608	413
11.707	104	11.707	82	11.707	91	11.707	94	11.707	95			12.6826	414	12.6826	407	12.6826	409	12.6826	408
11.726	91	11.726	82	11.726	98	11.726	96	11.726	106			12.7043	407	12.7043	393	12.7043	378	12.7043	420
11.745	100	11.745	88	11.745	88	11.745	99	11.745	99			12.726	450	12.726	412	12.726	369	12.726	425
11.764	91	11.764	100	11.764	85	11.764	98	11.764	88			12.7478	384	12.7478	385	12.7478	382	12.7478	386
11.783	96	11.783	98	11.783	89	11.783	91	11.783	98			12.7695	388	12.7695	373	12.7695	376	12.7695	400
11.802	104	11.802	91	11.802	83	11.802	85	11.802	89			12.7912	382	12.7912	410	12.7912	364	12.7912	388
11.821	110	11.821	100	11.821	90	11.821	87	11.821	103			12.813	417	12.813	387	12.813	375	12.813	384
11.84	100	11.84	103	11.84	87	11.84	88	11.84	99			12.8347	421	12.8347	354	12.8347	401	12.8347	418
11.859	105	11.859	81	11.859	92	11.859	91	11.859	89			12.8564	413	12.8564	365	12.8564	414	12.8564	402
11.878	97	11.878	94	11.878	88	11.878	94	11.878	92			12.8782	417	12.8782	382	12.8782	392	12.8782	405
11.897	91	11.897	95	11.897	92	11.897	93	11.897	94			12.8999	409	12.8999	430	12.8999	356	12.8999	437
11.916	110	11.916	101	11.916	98	11.916	88	11.916	105			12.9216	373	12.9216	404	12.9216	347	12.9216	397
11.935	117	11.935	93	11.935	92	11.935	96	11.935	103			12.9434	480	12.9434	375	12.9434	382	12.9434	400
11.954	81	11.954	90	11.954	73	11.954	91	11.954	86			12.9651	427	12.9651	369	12.9651	391	12.9651	428
11.973	109	11.973	80	11.973	101	11.973	68	11.973	75			12.9868	439	12.9868	372	12.9868	389	12.9868	402
11.992	75	11.992	103	11.992	100	11.992	81	11.992	108			13.0086	441	13.0086	387	13.0086	368	13.0086	410
12.011	105	12.011	98	12.011	91	12.011	88	12.011	106			13.0303	419	13.0303	344	13.0303	381	13.0303	401
12.03	97	12.03	79	12.03	82	12.03	92	12.03	100			13.052	445	13.052	407	13.052	370	13.052	418
12.049	92	12.049	86	12.049	91	12.049	90	12.049	80			13.0738	408	13.0738	393	13.0738	369	13.0738	412
12.068	98	12.068	96	12.068	95	12.068	87	12.068	89			13.0955	442	13.0955	377	13.0955	359	13.0955	407
12.087	93	12.087	103	12.087	100	12.087	72	12.087	100			13.1172	453	13.1172	394	13.1172	403	13.1172	398
12.106	88	12.106	108	12.106	76	12.106	91	12.106	90			13.139	431	13.139	385	13.139	340	13.139	388
12.125	96	12.125	90	12.125	71	12.125	93	12.125	105			13.1607	434	13.1607	398	13.1607	408	13.1607	400
12.144	94	12.144	85	12.144	94	12.144	82	12.144	86			13.1824	436	13.1824	329	13.1824	398	13.1824	397
12.163	83	12.163	92	12.163	80	12.163	80	12.163	86			13.2042	413	13.2042	329	13.2042	414	13.2042	415
12.182	87	12.182	93	12.182	81	12.182	69	12.182	87			13.2259	397	13.2259	416	13.2259	400	13.2259	414
12.201	86	12.201	92	12.201	86	12.201	70	12.201	80			13.2476	428	13.2476	363	13.2476	412	13.2476	373
12.22	94	12.22	86	12.22	82	12.22	76	12.22	89			13.2694	451	13.2694	376	13.2694	392	13.2694	410
12.239	99	12.239	84	12.239	93	12.239	82	12.239	94			13.2911	407	13.2911	371	13.2911	412	13.2911	406
12.258	90	12.258	76	12.258	97	12.258	100	12.258	92			13.3128	415	13.3128	361	13.3128	355	13.3128	389
12.277	93	12.277	75	12.277	92	12.277	105	12.277	94			13.3346	409	13.3346	371	13.3346	358	13.3346	403
12.296	99	12.296	81	12.296	81	12.296	86	12.296	93			13.3563	412	13.3563	379	13.3563	400	13.3563	412
12.315	95	12.315	82	12.315	85	12.315	77	12.315	89			13.378	424	13.378	427	13.378	344	13.378	406
12.334	98	12.334	87	12.334	87	12.334	89	12.334	93			13.3998	405	13.3998	356	13.3998	380	13.3998	372
12.353	90	12.353	94	12.353	77	12.353	93	12.353	95			13.4215	418	13.4215	369	13.4215	363	13.4215	382
12.372	83	12.372	93	12.372	76	12.372	93	12.372	86			13.4432	448	13.4432	364	13.4432	365	13.4432	384
12.391	94	12.391	80	12.391	83	12.391	95	12.391	88			13.465	393	13.465	392	13.465	356	13.465	389
12.41	98	12.41	78	12.41	87	12.41	89	12.41	104			13.4867	402	13.4867	388	13.4867	401	13.4867	393
12.429	102	12.429	92	12.429	89	12.429	86	12.429	103			13.5084	425	13.5084	365	13.5084	372	13.5084	418
12.448	96	12.448	98	12.448	88	12.448	79	12.448	98			13.5302	367	13.5302	402	13.5302	369	13.5302	431
12.467	83	12.467	94	12.467	92	12.467	85	12.467	103			13.5519	374	13.5519	342	13.5519	364	13.5519	390
12.486	81	12.486	95	12.486	95	12.486	89	12.486	110			13.5736	409	13.5736	362	13.5736	340	13.5736	379
12.505	75	12.505	101	12.505	102	12.505	77	12.505	102			13.5953	386	13.5953	387	13.5953	339	13.5953	361
12.524	86	12.524	92	12.524	74	12.524	86	12.524	87			13.6171	402	13.6171	383	13.6171	346	13.6171	416
12.543	100	12.543	84	12.543	81	12.543	86	12.543	91			13.6388	400	13.6388	389	13.6388	348	13.6388	408
12.562	98	12.562	78	12.562	78	12.562	91	12.562	89			13.6606	417	13.6606	401	13.6606	389	13.6606	457
12.581	93	12.581	77	12.581	81	12.581	90	12.581	89			13.6823	435	13.6823	351	13.6823	368	13.6823	411
12.6	91	12.6	90	12.6	71	12.6	83	12.6	97			13.704	406	13.704	382	13.704	381	13.704	437
12.619	94	12.619	95	12.619	78	12.619	82	12.619	98			13.7257	449	13.7257	362	13.7257	363	13.7257	427
12.638	108	12.638	77	12.638	86	12.638	83	12.638	91			13.7475	404	13.7475	346	13.7475	401	13.7475	394
12.657	86	12.657	94	12.657	89	12.657	105	12.657	96			13.7692	433	13.7692	370	13.7692	358	13.7692	423
12.676	86	12.676	81	12.676	84	12.676	102	12.676	103			13.791	402	13.791	380	13.791	343	13.791	405
12.695	89	12.695	89	12.695	90	12.695	76	12.695	89			13.8127	382	13.8127	396	13.8127	379	13.8127	419
12.714	76	12.714	78	12.714	68	12.714	76	12.714	84			13.8344	417	13.8344	367	13.8344	396	13.8344	383
12.733	93	12.733	85	12.733	75	12.733	89	12.733	99			13.8561	420	13.8561	372	13.8561	370	13.8561	444
12.752	94	12.752	104	12.752	73	12.752	77	12.752	109			13.8779	395	13.8779	361	13.8779	379	13.8779	385
12.771	92	12.771	102	12.771	93	12.771	78	12.771	103			13.8996	386	13.8996	379	13.8996	368	13.8996	396
12.79	96	12.79	85	12.79	77	12.79	91	12.79	92			13.9214	375	13.9214	358	13.9214	367	13.9214	393
12.809	87	12.809	79	12.809	79	12.809	87	12.809	93			13.9431	395	13.9431	338	13.9431	362	13.9431	353
12.828	87	12.828	89	12.828	78	12.828	83	12.828	93			13.9648	438	13.9648	415	13.9648	344	13.9648	408
12.847	87	12.847	79	12.847	70	12.847	88	12.847	104			13.9865	433	13.9865	382	13.9865	336	13.9865	409
12.866	76	12.866	79	12.866	77	12.866	81	12.866	114			14.0083	391	14.0083	362	14.0083	382	14.0083	402
12.885	82	12.885	75	12.885	74	12.885	77	12.885	102			14.03	427	14.03	398	14.03	363	14.03	422
12.904	86	12.904	87	12.904	79	12.904	84	12.904	108			14.0517	438	14.0517	381	14.0517	344	14.0517	442
12.923	91	12.923	79	12.923	80	12.923	81	12.923	110			14.0735	395	14.0735	364	14.0735	359	14.0735	416
12.942	95	12.942	77	12.942	85	12.942	76	12.942	94			14.0952	394	14.0952	376	14.0952	342	14.0952	389
12.961	91	12.961	89	12.961	81	12.961	83	12.961	94			14.1169	393	14.1169	392	14.1169	368	14.1169	390
12.98	88	12.98	81	12.98	84	12.98	78	12.98	96			14.1387	400	14.1387	400	14.1387	330	14.1387	434
12.999	101	12.999	74	12.999	92	12.999	85	12.999	95			14.1604	427	14.1604	382	14.1604	311	14.1604	419
13.018	92	13.018	84	13.018	91	13.018	84	13.018	103			14.1821	406	14.1821	388	14.1821	349	14.1821	361
13.037	80	13.037	95	13.037	88	13.037	75	13.037	98			14.2039	410	14.2039	341	14.2039	367	14.2039	393
13.056	80	13.056	92	13.056	79	13.056	81	13.056	108			14.2256	433	14.2256	412	14.2256	400	14.2256	423
13.075	85	13.075	85	13.075	78	13.075	83	13.075	118			14.2473	407	14.2473	389	14.2473	365	14.2473	379
13.094	91	13.094	79	13.094	86	13.094	81	13.094	116			14.2691	388	14.2691	383	14.2691	343	14.2691	381
13.113	92	13.113	72	13.113	87	13.113	83	13.113	118			14.2908	386	14.2908	351	14.2908	383	14.2908	397
13.132	89	13.132	74	13.132	81	13.132	86	13.132	110			14.3125	396	14.3125	356	14.3125	362	14.3125	360
13.151	86	13.151	84	13.151	77	13.151	79	13.151	101			14.3343	372	14.3343	367	14.3343	362	14.3343	416
13.17	94	13.17	87	13.17	78	13.17	73	13.17	103			14.356	398	14.356	369	14.356	393	14.356	424
13.189	104	13.189	78	13.189	81	13.189	82	13.189	101			14.3777	414	14.3777	355	14.3777	372	14.3777	382
13.208	96	13.208	78	13.208	85	13.208	80	13.208	100			14.3995	430	14.3995	385	14.3995	375	14.3995	430
13.227	91	13.227	85	13.227	89	13.227	68	13.227	103			14.4212	428	14.4212	392	14.4212	346	14.4212	416
13.246	86	13.246	84	13.246	78	13.246	71	13.246	110			14.4429	412	14.4429	375	14.4429	362	14.4429	429
13.265	79	13.265	85	13.265	71	13.265	86	13.265	113			14.4647	435	14.4647	383	14.4647	336	14.4647	400
13.284	80	13.284	85	13.284	67	13.284	88	13.284	111			14.4864	447	14.4864	365	14.4864	394	14.4864	414
13.303	89	13.303	88	13.303	81	13.303	82	13.303	104			14.5081	386	14.5081	369	14.5081	365	14.5081	453
13.322	95	13.322	80	13.322	81	13.322	87	13.322	89			14.5299	409	14.5299	372	14.5299	345	14.5299	378
13.341	89	13.341	72	13.341	85	13.341	84	13.341	98			14.5516	410	14.5516	371	14.5516	404	14.5516	394
13.36	102	13.36	86	13.36	85	13.36	76	13.36	106			14.5733	427	14.5733	391	14.5733	379	14.5733	378
13.379	105	13.379	86	13.379	64	13.379	82	13.379	96			14.5951	415	14.5951	381	14.5951	355	14.5951	415
13.398	94	13.398	78	13.398	73	13.398	78	13.398	95			14.6168	419	14.6168	351	14.6168	340	14.6168	431
13.417	87	13.417	88	13.417	88	13.417	82	13.417	99			14.6385	425	14.6385	395	14.6385	337	14.6385	409
13.436	96	13.436	87	13.436	88	13.436	76	13.436	122			14.6603	459	14.6603	339	14.6603	341	14.6603	429
13.455	91	13.455	74	13.455	104	13.455	78	13.455	82			14.682	421	14.682	381	14.682	347	14.682	437
13.474	92	13.474	82	13.474	83	13.474	81	13.474	107			14.7037	438	14.7037	396	14.7037	363	14.7037	385
13.493	102	13.493	90	13.493	71	13.493	64	13.493	100			14.7255	424	14.7255	372	14.7255	379	14.7255	378
13.512	99	13.512	73	13.512	76	13.512	95	13.512	102			14.7472	415	14.7472	378	14.7472	324	14.7472	397
13.531	93	13.531	80	13.531	87	13.531	74	13.531	115			14.7689	380	14.7689	331	14.7689	350	14.7689	386
13.55	78	13.55	102	13.55	102	13.55	84	13.55	113			14.7907	402	14.7907	340	14.7907	404	14.7907	421
13.569	83	13.569	85	13.569	88	13.569	88	13.569	109			14.8124	398	14.8124	375	14.8124	347	14.8124	397
13.588	94	13.588	87	13.588	87	13.588	74	13.588	85			14.8341	400	14.8341	353	14.8341	352	14.8341	452
13.607	103	13.607	87	13.607	68	13.607	90	13.607	125			14.8559	412	14.8559	347	14.8559	365	14.8559	372
13.626	88	13.626	79	13.626	79	13.626	78	13.626	116			14.8776	404	14.8776	377	14.8776	340	14.8776	377
13.645	101	13.645	76	13.645	76	13.645	86	13.645	106			14.8993	401	14.8993	375	14.8993	355	14.8993	401
13.664	87	13.664	73	13.664	76	13.664	93	13.664	117			14.9211	425	14.9211	377	14.9211	348	14.9211	369
13.683	93	13.683	82	13.683	66	13.683	79	13.683	118			14.9428	363	14.9428	392	14.9428	370	14.9428	381
13.702	110	13.702	83	13.702	77	13.702	77	13.702	104			14.9645	401	14.9645	396	14.9645	370	14.9645	396
13.721	104	13.721	78	13.721	82	13.721	90	13.721	107			14.9863	417	14.9863	358	14.9863	343	14.9863	412
13.74	83	13.74	88	13.74	85	13.74	95	13.74	105			15.008	407	15.008	366	15.008	347	15.008	399
13.759	87	13.759	78	13.759	75	13.759	87	13.759	98			15.0297	396	15.0297	383	15.0297	348	15.0297	408
13.778	97	13.778	78	13.778	77	13.778	84	13.778	100			15.0515	444	15.0515	404	15.0515	365	15.0515	361
13.797	85	13.797	92	13.797	86	13.797	78	13.797	105			15.0732	385	15.0732	377	15.0732	343	15.0732	362
13.816	80	13.816	93	13.816	87	13.816	83	13.816	105			15.0949	432	15.0949	381	15.0949	315	15.0949	384
13.835	87	13.835	83	13.835	85	13.835	84	13.835	107			15.1167	394	15.1167	335	15.1167	350	15.1167	389
13.854	91	13.854	75	13.854	81	13.854	78	13.854	111			15.1384	423	15.1384	352	15.1384	372	15.1384	381
13.873	81	13.873	79	13.873	77	13.873	87	13.873	112			15.1601	358	15.1601	366	15.1601	339	15.1601	392
13.892	78	13.892	82	13.892	73	13.892	88	13.892	100			15.1819	395	15.1819	368	15.1819	381	15.1819	365
13.911	86	13.911	85	13.911	73	13.911	74	13.911	95			15.2036	395	15.2036	375	15.2036	360	15.2036	411
13.93	83	13.93	91	13.93	84	13.93	77	13.93	102			15.2253	436	15.2253	386	15.2253	369	15.2253	386
13.949	88	13.949	83	13.949	87	13.949	84	13.949	108			15.247	398	15.247	371	15.247	356	15.247	404
13.968	93	13.968	74	13.968	79	13.968	83	13.968	110			15.2688	394	15.2688	364	15.2688	356	15.2688	405
13.987	84	13.987	79	13.987	76	13.987	85	13.987	98			15.2905	395	15.2905	402	15.2905	340	15.2905	417
14.006	84	14.006	79	14.006	74	14.006	82	14.006	99			15.3123	422	15.3123	388	15.3123	339	15.3123	398
14.025	89	14.025	79	14.025	76	14.025	85	14.025	104			15.334	405	15.334	340	15.334	336	15.334	400
14.044	85	14.044	91	14.044	74	14.044	84	14.044	112			15.3557	421	15.3557	351	15.3557	337	15.3557	378
14.063	83	14.063	87	14.063	66	14.063	92	14.063	109			15.3774	400	15.3774	342	15.3774	342	15.3774	394
14.082	85	14.082	93	14.082	83	14.082	89	14.082	119			15.3992	419	15.3992	345	15.3992	372	15.3992	390
14.101	78	14.101	99	14.101	91	14.101	80	14.101	104			15.4209	427	15.4209	380	15.4209	338	15.4209	387
14.12	93	14.12	98	14.12	80	14.12	74	14.12	131			15.4427	431	15.4427	371	15.4427	338	15.4427	408
14.139	91	14.139	89	14.139	75	14.139	92	14.139	126			15.4644	433	15.4644	313	15.4644	349	15.4644	397
14.158	94	14.158	82	14.158	78	14.158	73	14.158	123			15.4861	366	15.4861	351	15.4861	349	15.4861	389
14.177	109	14.177	87	14.177	81	14.177	66	14.177	117			15.5078	363	15.5078	363	15.5078	339	15.5078	369
14.196	90	14.196	68	14.196	76	14.196	77	14.196	117			15.5296	374	15.5296	377	15.5296	375	15.5296	329
14.215	85	14.215	73	14.215	90	14.215	79	14.215	99			15.5513	410	15.5513	383	15.5513	363	15.5513	362
14.234	85	14.234	85	14.234	86	14.234	84	14.234	106			15.5731	411	15.5731	395	15.5731	344	15.5731	387
14.253	65	14.253	75	14.253	75	14.253	83	14.253	115			15.5948	374	15.5948	370	15.5948	347	15.5948	359
14.272	88	14.272	81	14.272	63	14.272	76	14.272	115			15.6165	400	15.6165	355	15.6165	369	15.6165	419
14.291	78	14.291	82	14.291	86	14.291	89	14.291	107			15.6382	379	15.6382	347	15.6382	310	15.6382	358
14.31	88	14.31	83	14.31	78	14.31	80	14.31	109			15.66	382	15.66	380	15.66	342	15.66	346
14.329	82	14.329	96	14.329	76	14.329	76	14.329	107			15.6817	412	15.6817	355	15.6817	342	15.6817	400
14.348	91	14.348	77	14.348	76	14.348	71	14.348	111			15.7034	413	15.7034	372	15.7034	359	15.7034	380
14.367	85	14.367	85	14.367	78	14.367	88	14.367	97			15.7252	393	15.7252	380	15.7252	332	15.7252	398
14.386	79	14.386	76	14.386	66	14.386	67	14.386	103			15.7469	375	15.7469	363	15.7469	369	15.7469	397
14.405	101	14.405	76	14.405	79	14.405	56	14.405	114			15.7686	360	15.7686	398	15.7686	362	15.7686	399
14.424	88	14.424	67	14.424	74	14.424	68	14.424	111			15.7904	384	15.7904	354	15.7904	345	15.7904	383
14.443	100	14.443	80	14.443	77	14.443	84	14.443	105			15.8121	420	15.8121	353	15.8121	367	15.8121	410
14.462	91	14.462	79	14.462	85	14.462	83	14.462	97			15.8338	413	15.8338	346	15.8338	319	15.8338	412
14.481	88	14.481	81	14.481	88	14.481	81	14.481	127			15.8556	411	15.8556	377	15.8556	330	15.8556	407
14.5	100	14.5	83	14.5	87	14.5	82	14.5	113			15.8773	429	15.8773	314	15.8773	391	15.8773	401
14.519	95	14.519	81	14.519	81	14.519	79	14.519	109			15.899	402	15.899	377	15.899	370	15.899	413
14.538	83	14.538	79	14.538	81	14.538	80	14.538	105			15.9208	357	15.9208	395	15.9208	332	15.9208	416
14.557	84	14.557	79	14.557	85	14.557	73	14.557	114			15.9425	408	15.9425	398	15.9425	348	15.9425	389
14.576	81	14.576	81	14.576	82	14.576	76	14.576	109			15.9642	401	15.9642	361	15.9642	390	15.9642	425
14.595	69	14.595	81	14.595	82	14.595	87	14.595	113			15.986	390	15.986	351	15.986	332	15.986	396
14.614	86	14.614	84	14.614	78	14.614	72	14.614	130			16.0077	430	16.0077	379	16.0077	368	16.0077	380
14.633	90	14.633	85	14.633	77	14.633	73	14.633	131			16.0294	428	16.0294	364	16.0294	362	16.0294	352
14.652	79	14.652	88	14.652	76	14.652	84	14.652	127			16.0512	403	16.0512	358	16.0512	353	16.0512	362
14.671	79	14.671	82	14.671	76	14.671	78	14.671	130			16.0729	383	16.0729	330	16.0729	349	16.0729	394
14.69	81	14.69	71	14.69	77	14.69	74	14.69	126			16.0946	388	16.0946	325	16.0946	345	16.0946	355
14.709	82	14.709	72	14.709	79	14.709	71	14.709	119			16.1164	386	16.1164	366	16.1164	349	16.1164	357
14.728	87	14.728	71	14.728	78	14.728	71	14.728	115			16.1381	372	16.1381	350	16.1381	320	16.1381	376
14.747	94	14.747	69	14.747	74	14.747	84	14.747	114			16.1598	366	16.1598	358	16.1598	350	16.1598	377
14.766	88	14.766	81	14.766	78	14.766	94	14.766	123			16.1816	382	16.1816	367	16.1816	370	16.1816	374
14.785	86	14.785	88	14.785	76	14.785	84	14.785	116			16.2033	387	16.2033	382	16.2033	324	16.2033	349
14.804	83	14.804	95	14.804	78	14.804	78	14.804	115			16.225	427	16.225	391	16.225	349	16.225	385
14.823	89	14.823	94	14.823	69	14.823	76	14.823	116			16.2468	414	16.2468	344	16.2468	344	16.2468	401
14.842	84	14.842	78	14.842	66	14.842	78	14.842	116			16.2685	384	16.2685	351	16.2685	313	16.2685	352
14.861	82	14.861	82	14.861	69	14.861	70	14.861	125			16.2902	386	16.2902	380	16.2902	338	16.2902	344
14.88	81	14.88	75	14.88	77	14.88	56	14.88	115			16.312	358	16.312	379	16.312	350	16.312	397
14.899	85	14.899	79	14.899	68	14.899	58	14.899	118			16.3337	382	16.3337	342	16.3337	303	16.3337	365
14.918	86	14.918	76	14.918	72	14.918	61	14.918	124			16.3554	384	16.3554	352	16.3554	362	16.3554	364
14.937	80	14.937	75	14.937	98	14.937	69	14.937	120			16.3772	400	16.3772	344	16.3772	336	16.3772	397
14.956	93	14.956	69	14.956	80	14.956	71	14.956	116			16.3989	379	16.3989	394	16.3989	353	16.3989	337
14.975	71	14.975	91	14.975	79	14.975	81	14.975	97			16.4206	416	16.4206	392	16.4206	340	16.4206	342
14.994	82	14.994	93	14.994	83	14.994	82	14.994	121			16.4424	408	16.4424	387	16.4424	354	16.4424	385
15.013	75	15.013	74	15.013	72	15.013	91	15.013	115			16.4641	408	16.4641	371	16.4641	370	16.4641	375
15.032	85	15.032	75	15.032	75	15.032	75	15.032	129			16.4858	379	16.4858	353	16.4858	321	16.4858	354
15.051	84	15.051	88	15.051	103	15.051	84	15.051	128			16.5076	421	16.5076	370	16.5076	361	16.5076	377
15.07	83	15.07	89	15.07	80	15.07	81	15.07	116			16.5293	373	16.5293	367	16.5293	342	16.5293	339
15.089	99	15.089	81	15.089	78	15.089	61	15.089	120			16.551	375	16.551	340	16.551	371	16.551	398
15.108	73	15.108	97	15.108	57	15.108	87	15.108	125			16.5728	377	16.5728	369	16.5728	321	16.5728	373
15.127	79	15.127	78	15.127	88	15.127	67	15.127	129			16.5945	336	16.5945	349	16.5945	350	16.5945	356
15.146	74	15.146	86	15.146	80	15.146	85	15.146	117			16.6162	358	16.6162	342	16.6162	359	16.6162	416
15.165	86	15.165	84	15.165	91	15.165	98	15.165	130			16.638	399	16.638	369	16.638	341	16.638	410
15.184	86	15.184	90	15.184	73	15.184	78	15.184	130			16.6597	374	16.6597	349	16.6597	342	16.6597	346
15.203	81	15.203	81	15.203	77	15.203	80	15.203	131			16.6814	406	16.6814	329	16.6814	334	16.6814	410
15.222	82	15.222	87	15.222	78	15.222	77	15.222	137			16.7032	395	16.7032	371	16.7032	359	16.7032	380
15.241	83	15.241	80	15.241	74	15.241	76	15.241	128			16.7249	381	16.7249	376	16.7249	329	16.7249	383
15.26	99	15.26	76	15.26	66	15.26	85	15.26	128			16.7466	398	16.7466	371	16.7466	319	16.7466	385
15.279	101	15.279	82	15.279	73	15.279	82	15.279	128			16.7684	377	16.7684	383	16.7684	350	16.7684	375
15.298	93	15.298	84	15.298	78	15.298	77	15.298	123			16.7901	344	16.7901	358	16.7901	336	16.7901	377
15.317	81	15.317	85	15.317	78	15.317	76	15.317	120			16.8118	393	16.8118	324	16.8118	357	16.8118	372
15.336	78	15.336	78	15.336	77	15.336	74	15.336	122			16.8335	405	16.8335	344	16.8335	342	16.8335	388
15.355	76	15.355	82	15.355	82	15.355	79	15.355	122			16.8553	416	16.8553	354	16.8553	339	16.8553	427
15.374	72	15.374	74	15.374	81	15.374	90	15.374	134			16.877	427	16.877	363	16.877	354	16.877	397
15.393	80	15.393	77	15.393	76	15.393	87	15.393	135			16.8987	408	16.8987	356	16.8987	328	16.8987	385
15.412	83	15.412	80	15.412	76	15.412	75	15.412	125			16.9205	388	16.9205	392	16.9205	373	16.9205	390
15.431	78	15.431	89	15.431	78	15.431	84	15.431	131			16.9422	405	16.9422	388	16.9422	337	16.9422	417
15.45	83	15.45	99	15.45	85	15.45	89	15.45	136			16.964	422	16.964	372	16.964	332	16.964	430
15.469	89	15.469	84	15.469	88	15.469	74	15.469	133			16.9857	373	16.9857	384	16.9857	371	16.9857	405
15.488	95	15.488	85	15.488	81	15.488	71	15.488	127			17.0074	408	17.0074	384	17.0074	358	17.0074	389
15.507	96	15.507	83	15.507	79	15.507	80	15.507	120			17.0292	413	17.0292	384	17.0292	365	17.0292	412
15.526	80	15.526	77	15.526	76	15.526	76	15.526	120			17.0509	367	17.0509	380	17.0509	342	17.0509	418
15.545	77	15.545	85	15.545	69	15.545	69	15.545	122			17.0726	409	17.0726	368	17.0726	393	17.0726	357
15.564	84	15.564	81	15.564	73	15.564	81	15.564	123			17.0943	407	17.0943	382	17.0943	372	17.0943	385
15.583	76	15.583	92	15.583	76	15.583	76	15.583	115			17.1161	429	17.1161	403	17.1161	391	17.1161	377
15.602	82	15.602	85	15.602	72	15.602	79	15.602	130			17.1378	434	17.1378	380	17.1378	331	17.1378	382
15.621	78	15.621	84	15.621	64	15.621	91	15.621	130			17.1595	388	17.1595	389	17.1595	372	17.1595	391
15.64	80	15.64	86	15.64	72	15.64	90	15.64	122			17.1813	398	17.1813	349	17.1813	336	17.1813	379
15.659	77	15.659	89	15.659	86	15.659	78	15.659	122			17.203	426	17.203	386	17.203	339	17.203	417
15.678	88	15.678	91	15.678	82	15.678	73	15.678	126			17.2248	419	17.2248	392	17.2248	339	17.2248	394
15.697	81	15.697	89	15.697	71	15.697	82	15.697	116			17.2465	426	17.2465	402	17.2465	339	17.2465	406
15.716	80	15.716	79	15.716	70	15.716	76	15.716	133			17.2682	443	17.2682	383	17.2682	347	17.2682	420
15.735	84	15.735	81	15.735	69	15.735	88	15.735	135			17.2899	428	17.2899	359	17.2899	388	17.2899	381
15.754	92	15.754	78	15.754	72	15.754	88	15.754	121			17.3117	384	17.3117	366	17.3117	345	17.3117	390
15.773	84	15.773	84	15.773	103	15.773	82	15.773	142			17.3334	396	17.3334	395	17.3334	388	17.3334	395
15.792	86	15.792	66	15.792	64	15.792	80	15.792	120			17.3551	394	17.3551	360	17.3551	347	17.3551	357
15.811	104	15.811	82	15.811	58	15.811	89	15.811	136			17.3769	418	17.3769	361	17.3769	371	17.3769	391
15.83	77	15.83	83	15.83	65	15.83	66	15.83	120			17.3986	391	17.3986	428	17.3986	386	17.3986	414
15.849	78	15.849	87	15.849	67	15.849	82	15.849	138			17.4203	412	17.4203	354	17.4203	346	17.4203	365
15.868	77	15.868	63	15.868	96	15.868	90	15.868	136			17.4421	381	17.4421	373	17.4421	331	17.4421	350
15.887	85	15.887	69	15.887	74	15.887	75	15.887	112			17.4638	410	17.4638	332	17.4638	344	17.4638	394
15.906	85	15.906	78	15.906	86	15.906	85	15.906	144			17.4855	358	17.4855	384	17.4855	326	17.4855	350
15.925	101	15.925	88	15.925	73	15.925	81	15.925	136			17.5073	390	17.5073	350	17.5073	335	17.5073	414
15.944	89	15.944	77	15.944	71	15.944	78	15.944	123			17.529	388	17.529	353	17.529	325	17.529	352
15.963	97	15.963	72	15.963	79	15.963	80	15.963	112			17.5507	398	17.5507	382	17.5507	346	17.5507	382
15.982	87	15.982	73	15.982	76	15.982	82	15.982	119			17.5725	392	17.5725	383	17.5725	353	17.5725	438
16.001	93	16.001	66	16.001	84	16.001	76	16.001	124			17.5942	419	17.5942	367	17.5942	350	17.5942	352
16.02	77	16.02	79	16.02	74	16.02	68	16.02	121			17.6159	378	17.6159	343	17.6159	330	17.6159	354
16.039	75	16.039	85	16.039	73	16.039	75	16.039	140			17.6377	377	17.6377	376	17.6377	357	17.6377	369
16.058	87	16.058	71	16.058	69	16.058	75	16.058	132			17.6594	396	17.6594	370	17.6594	349	17.6594	356
16.077	88	16.077	76	16.077	73	16.077	78	16.077	135			17.6811	399	17.6811	357	17.6811	336	17.6811	351
16.096	74	16.096	83	16.096	86	16.096	74	16.096	129			17.7029	387	17.7029	364	17.7029	405	17.7029	365
16.115	73	16.115	82	16.115	85	16.115	71	16.115	127			17.7246	410	17.7246	371	17.7246	339	17.7246	391
16.134	85	16.134	80	16.134	76	16.134	70	16.134	131			17.7463	374	17.7463	402	17.7463	320	17.7463	386
16.153	107	16.153	72	16.153	65	16.153	82	16.153	134			17.7681	442	17.7681	338	17.7681	370	17.7681	420
16.172	100	16.172	71	16.172	65	16.172	83	16.172	128			17.7898	446	17.7898	384	17.7898	369	17.7898	408
16.191	77	16.191	80	16.191	73	16.191	77	16.191	125			17.8115	417	17.8115	391	17.8115	362	17.8115	379
16.21	76	16.21	81	16.21	74	16.21	79	16.21	134			17.8333	439	17.8333	346	17.8333	354	17.8333	379
16.229	79	16.229	87	16.229	68	16.229	76	16.229	139			17.855	394	17.855	364	17.855	364	17.855	358
16.248	80	16.248	89	16.248	68	16.248	74	16.248	136			17.8767	419	17.8767	334	17.8767	344	17.8767	377
16.267	82	16.267	81	16.267	73	16.267	78	16.267	132			17.8985	385	17.8985	389	17.8985	342	17.8985	366
16.286	80	16.286	87	16.286	70	16.286	75	16.286	133			17.9202	373	17.9202	359	17.9202	358	17.9202	355
16.305	82	16.305	87	16.305	69	16.305	62	16.305	143			17.9419	381	17.9419	411	17.9419	308	17.9419	383
16.324	86	16.324	85	16.324	70	16.324	67	16.324	146			17.9637	393	17.9637	381	17.9637	353	17.9637	405
16.343	86	16.343	85	16.343	71	16.343	70	16.343	136			17.9854	376	17.9854	374	17.9854	329	17.9854	410
16.362	83	16.362	82	16.362	75	16.362	81	16.362	131			18.0071	383	18.0071	366	18.0071	371	18.0071	402
16.381	84	16.381	74	16.381	91	16.381	75	16.381	132			18.0289	431	18.0289	392	18.0289	372	18.0289	377
16.4	61	16.4	80	16.4	89	16.4	74	16.4	122			18.0506	378	18.0506	357	18.0506	376	18.0506	387
16.419	72	16.419	75	16.419	87	16.419	69	16.419	139			18.0723	388	18.0723	387	18.0723	351	18.0723	370
16.438	81	16.438	75	16.438	78	16.438	81	16.438	135			18.0941	381	18.0941	341	18.0941	323	18.0941	364
16.457	71	16.457	77	16.457	81	16.457	78	16.457	148			18.1158	408	18.1158	359	18.1158	314	18.1158	395
16.476	75	16.476	86	16.476	89	16.476	69	16.476	144			18.1375	410	18.1375	374	18.1375	363	18.1375	389
16.495	80	16.495	69	16.495	92	16.495	66	16.495	136			18.1593	352	18.1593	366	18.1593	323	18.1593	367
16.514	84	16.514	86	16.514	95	16.514	70	16.514	133			18.181	400	18.181	350	18.181	337	18.181	370
16.533	83	16.533	81	16.533	75	16.533	76	16.533	128			18.2027	377	18.2027	369	18.2027	327	18.2027	381
16.552	89	16.552	83	16.552	76	16.552	88	16.552	125			18.2245	396	18.2245	334	18.2245	337	18.2245	354
16.571	77	16.571	81	16.571	73	16.571	62	16.571	135			18.2462	372	18.2462	358	18.2462	350	18.2462	390
16.59	80	16.59	74	16.59	83	16.59	57	16.59	141			18.2679	431	18.2679	380	18.2679	310	18.2679	393
16.609	84	16.609	78	16.609	70	16.609	72	16.609	131			18.2897	388	18.2897	345	18.2897	313	18.2897	345
16.628	81	16.628	78	16.628	83	16.628	75	16.628	126			18.3114	372	18.3114	354	18.3114	382	18.3114	408
16.647	75	16.647	84	16.647	79	16.647	78	16.647	125			18.3331	379	18.3331	336	18.3331	340	18.3331	378
16.666	79	16.666	80	16.666	81	16.666	76	16.666	129			18.3548	393	18.3548	383	18.3548	323	18.3548	357
16.685	83	16.685	76	16.685	82	16.685	84	16.685	154			18.3766	363	18.3766	342	18.3766	324	18.3766	394
16.704	83	16.704	84	16.704	64	16.704	66	16.704	141			18.3983	380	18.3983	366	18.3983	354	18.3983	406
16.723	85	16.723	75	16.723	63	16.723	69	16.723	139			18.42	394	18.42	353	18.42	345	18.42	394
16.742	85	16.742	80	16.742	67	16.742	81	16.742	134			18.4418	373	18.4418	407	18.4418	301	18.4418	393
16.761	76	16.761	91	16.761	72	16.761	80	16.761	143			18.4635	380	18.4635	377	18.4635	336	18.4635	320
16.78	82	16.78	79	16.78	84	16.78	71	16.78	137			18.4853	390	18.4853	365	18.4853	326	18.4853	333
16.799	88	16.799	74	16.799	79	16.799	75	16.799	132			18.507	389	18.507	360	18.507	324	18.507	349
16.818	86	16.818	73	16.818	84	16.818	70	16.818	137			18.5287	375	18.5287	380	18.5287	334	18.5287	399
16.837	86	16.837	79	16.837	81	16.837	73	16.837	152			18.5505	376	18.5505	348	18.5505	325	18.5505	386
16.856	80	16.856	87	16.856	74	16.856	60	16.856	144			18.5722	410	18.5722	361	18.5722	309	18.5722	406
16.875	88	16.875	83	16.875	72	16.875	62	16.875	134			18.5939	417	18.5939	379	18.5939	324	18.5939	396
16.894	87	16.894	73	16.894	81	16.894	70	16.894	126			18.6156	417	18.6156	358	18.6156	341	18.6156	381
16.913	81	16.913	72	16.913	71	16.913	78	16.913	129			18.6374	394	18.6374	384	18.6374	387	18.6374	382
16.932	85	16.932	76	16.932	67	16.932	75	16.932	138			18.6591	377	18.6591	347	18.6591	333	18.6591	378
16.951	86	16.951	79	16.951	76	16.951	79	16.951	149			18.6808	394	18.6808	337	18.6808	345	18.6808	336
16.97	84	16.97	85	16.97	76	16.97	84	16.97	149			18.7026	403	18.7026	322	18.7026	343	18.7026	366
16.989	91	16.989	81	16.989	76	16.989	80	16.989	130			18.7243	421	18.7243	374	18.7243	319	18.7243	380
17.008	93	17.008	81	17.008	83	17.008	81	17.008	133			18.7461	383	18.7461	364	18.7461	372	18.7461	410
17.027	83	17.027	90	17.027	82	17.027	76	17.027	148			18.7678	396	18.7678	353	18.7678	342	18.7678	370
17.046	83	17.046	81	17.046	76	17.046	70	17.046	131			18.7895	398	18.7895	380	18.7895	303	18.7895	376
17.065	89	17.065	75	17.065	82	17.065	72	17.065	125			18.8113	384	18.8113	381	18.8113	330	18.8113	326
17.084	87	17.084	85	17.084	78	17.084	67	17.084	133			18.833	423	18.833	341	18.833	338	18.833	391
17.103	85	17.103	85	17.103	81	17.103	71	17.103	141			18.8547	379	18.8547	369	18.8547	337	18.8547	356
17.122	78	17.122	76	17.122	73	17.122	68	17.122	150			18.8764	427	18.8764	361	18.8764	354	18.8764	389
17.141	85	17.141	79	17.141	62	17.141	66	17.141	137			18.8982	415	18.8982	334	18.8982	349	18.8982	396
17.16	90	17.16	81	17.16	60	17.16	69	17.16	126			18.9199	385	18.9199	367	18.9199	349	18.9199	406
17.179	77	17.179	79	17.179	78	17.179	85	17.179	124			18.9416	378	18.9416	371	18.9416	363	18.9416	353
17.198	84	17.198	68	17.198	63	17.198	83	17.198	149			18.9634	377	18.9634	413	18.9634	350	18.9634	355
17.217	77	17.217	84	17.217	66	17.217	77	17.217	144			18.9851	385	18.9851	377	18.9851	392	18.9851	360
17.236	67	17.236	70	17.236	78	17.236	61	17.236	127			19.0068	434	19.0068	366	19.0068	395	19.0068	394
17.255	79	17.255	68	17.255	86	17.255	77	17.255	129			19.0286	391	19.0286	378	19.0286	386	19.0286	382
17.274	92	17.274	78	17.274	68	17.274	80	17.274	145			19.0503	421	19.0503	324	19.0503	376	19.0503	383
17.293	97	17.293	81	17.293	93	17.293	77	17.293	142			19.072	402	19.072	428	19.072	339	19.072	383
17.312	87	17.312	75	17.312	85	17.312	56	17.312	133			19.0938	417	19.0938	377	19.0938	336	19.0938	387
17.331	104	17.331	77	17.331	92	17.331	71	17.331	136			19.1155	408	19.1155	417	19.1155	332	19.1155	432
17.35	109	17.35	92	17.35	73	17.35	69	17.35	134			19.1372	470	19.1372	348	19.1372	377	19.1372	388
17.369	86	17.369	80	17.369	79	17.369	81	17.369	125			19.159	432	19.159	378	19.159	377	19.159	387
17.388	71	17.388	92	17.388	88	17.388	92	17.388	153			19.1807	439	19.1807	391	19.1807	358	19.1807	404
17.407	67	17.407	62	17.407	71	17.407	71	17.407	132			19.2024	440	19.2024	426	19.2024	379	19.2024	407
17.426	94	17.426	69	17.426	95	17.426	67	17.426	133			19.2242	442	19.2242	412	19.2242	376	19.2242	428
17.445	84	17.445	76	17.445	80	17.445	87	17.445	132			19.2459	498	19.2459	413	19.2459	350	19.2459	404
17.464	81	17.464	67	17.464	69	17.464	72	17.464	138			19.2676	422	19.2676	389	19.2676	386	19.2676	424
17.483	88	17.483	84	17.483	74	17.483	80	17.483	135			19.2894	477	19.2894	407	19.2894	362	19.2894	388
17.502	88	17.502	77	17.502	74	17.502	89	17.502	125			19.3111	438	19.3111	423	19.3111	369	19.3111	435
17.521	90	17.521	81	17.521	79	17.521	79	17.521	131			19.3328	429	19.3328	416	19.3328	378	19.3328	418
17.54	87	17.54	81	17.54	65	17.54	84	17.54	124			19.3546	400	19.3546	435	19.3546	418	19.3546	436
17.559	108	17.559	74	17.559	69	17.559	66	17.559	147			19.3763	430	19.3763	386	19.3763	411	19.3763	448
17.578	97	17.578	77	17.578	69	17.578	70	17.578	148			19.398	471	19.398	464	19.398	371	19.398	486
17.597	80	17.597	80	17.597	68	17.597	78	17.597	153			19.4198	479	19.4198	415	19.4198	389	19.4198	537
17.616	81	17.616	87	17.616	78	17.616	87	17.616	155			19.4415	478	19.4415	401	19.4415	413	19.4415	531
17.635	84	17.635	82	17.635	80	17.635	75	17.635	152			19.4632	468	19.4632	461	19.4632	440	19.4632	507
17.654	80	17.654	87	17.654	85	17.654	71	17.654	159			19.485	476	19.485	464	19.485	428	19.485	508
17.673	80	17.673	84	17.673	85	17.673	73	17.673	147			19.5067	515	19.5067	454	19.5067	418	19.5067	509
17.692	83	17.692	81	17.692	84	17.692	75	17.692	147			19.5284	479	19.5284	472	19.5284	367	19.5284	474
17.711	83	17.711	83	17.711	89	17.711	71	17.711	152			19.5502	480	19.5502	476	19.5502	396	19.5502	497
17.73	86	17.73	86	17.73	78	17.73	63	17.73	154			19.5719	471	19.5719	473	19.5719	396	19.5719	518
17.749	80	17.749	86	17.749	77	17.749	61	17.749	150			19.5936	455	19.5936	468	19.5936	417	19.5936	488
17.768	69	17.768	81	17.768	82	17.768	69	17.768	143			19.6154	461	19.6154	460	19.6154	401	19.6154	447
17.787	78	17.787	81	17.787	75	17.787	80	17.787	143			19.6371	486	19.6371	396	19.6371	367	19.6371	489
17.806	91	17.806	81	17.806	78	17.806	78	17.806	139			19.6588	459	19.6588	423	19.6588	405	19.6588	424
17.825	95	17.825	81	17.825	81	17.825	73	17.825	134			19.6806	456	19.6806	441	19.6806	365	19.6806	439
17.844	93	17.844	85	17.844	80	17.844	75	17.844	137			19.7023	447	19.7023	426	19.7023	381	19.7023	426
17.863	83	17.863	84	17.863	73	17.863	72	17.863	155			19.724	467	19.724	432	19.724	351	19.724	395
17.882	84	17.882	88	17.882	72	17.882	73	17.882	155			19.7458	430	19.7458	397	19.7458	374	19.7458	399
17.901	75	17.901	86	17.901	86	17.901	73	17.901	143			19.7675	416	19.7675	419	19.7675	369	19.7675	362
17.92	84	17.92	93	17.92	92	17.92	75	17.92	151			19.7892	433	19.7892	408	19.7892	367	19.7892	426
17.939	88	17.939	86	17.939	82	17.939	69	17.939	133			19.811	439	19.811	395	19.811	382	19.811	393
17.958	91	17.958	82	17.958	87	17.958	77	17.958	133			19.8327	446	19.8327	399	19.8327	388	19.8327	396
17.977	89	17.977	75	17.977	73	17.977	78	17.977	144			19.8544	423	19.8544	369	19.8544	385	19.8544	391
17.996	95	17.996	86	17.996	79	17.996	75	17.996	145			19.8762	442	19.8762	395	19.8762	371	19.8762	433
18.015	93	18.015	83	18.015	78	18.015	75	18.015	130			19.8979	426	19.8979	364	19.8979	400	19.8979	419
18.034	83	18.034	76	18.034	74	18.034	84	18.034	155			19.9196	410	19.9196	428	19.9196	374	19.9196	382
18.053	72	18.053	62	18.053	76	18.053	82	18.053	147			19.9414	400	19.9414	371	19.9414	347	19.9414	409
18.072	83	18.072	83	18.072	72	18.072	77	18.072	147			19.9631	418	19.9631	387	19.9631	344	19.9631	358
18.091	82	18.091	70	18.091	81	18.091	63	18.091	120			19.9848	423	19.9848	372	19.9848	359	19.9848	359
18.11	86	18.11	79	18.11	87	18.11	76	18.11	154			20.0066	420	20.0066	404	20.0066	350	20.0066	399
18.129	95	18.129	78	18.129	70	18.129	58	18.129	148			20.0283	441	20.0283	399	20.0283	380	20.0283	401
18.148	90	18.148	88	18.148	70	18.148	69	18.148	141			20.05	419	20.05	353	20.05	364	20.05	402
18.167	93	18.167	75	18.167	81	18.167	75	18.167	133			20.0718	414	20.0718	371	20.0718	363	20.0718	394
18.186	87	18.186	70	18.186	80	18.186	84	18.186	144			20.0935	412	20.0935	367	20.0935	312	20.0935	363
18.205	90	18.205	80	18.205	103	18.205	64	18.205	140			20.1152	411	20.1152	360	20.1152	365	20.1152	370
18.224	83	18.224	85	18.224	83	18.224	73	18.224	151			20.1369	435	20.1369	378	20.1369	330	20.1369	371
18.243	73	18.243	84	18.243	69	18.243	78	18.243	144			20.1587	406	20.1587	366	20.1587	374	20.1587	364
18.262	73	18.262	82	18.262	81	18.262	72	18.262	136			20.1804	407	20.1804	366	20.1804	345	20.1804	377
18.281	84	18.281	72	18.281	69	18.281	78	18.281	139			20.2021	381	20.2021	370	20.2021	328	20.2021	401
18.3	87	18.3	82	18.3	72	18.3	64	18.3	146			20.2239	443	20.2239	387	20.2239	346	20.2239	388
18.319	100	18.319	80	18.319	78	18.319	72	18.319	156			20.2456	397	20.2456	347	20.2456	357	20.2456	352
18.338	93	18.338	85	18.338	86	18.338	86	18.338	159			20.2674	427	20.2674	399	20.2674	343	20.2674	350
18.357	87	18.357	80	18.357	72	18.357	81	18.357	160			20.2891	397	20.2891	339	20.2891	355	20.2891	384
18.376	77	18.376	88	18.376	62	18.376	68	18.376	151			20.3108	413	20.3108	370	20.3108	353	20.3108	362
18.395	83	18.395	83	18.395	76	18.395	82	18.395	143			20.3326	417	20.3326	356	20.3326	343	20.3326	370
18.414	77	18.414	85	18.414	85	18.414	84	18.414	156			20.3543	359	20.3543	338	20.3543	344	20.3543	356
18.433	79	18.433	89	18.433	95	18.433	80	18.433	167			20.376	435	20.376	354	20.376	360	20.376	356
18.452	78	18.452	85	18.452	84	18.452	75	18.452	156			20.3977	383	20.3977	361	20.3977	353	20.3977	360
18.471	82	18.471	78	18.471	65	18.471	65	18.471	143			20.4195	419	20.4195	368	20.4195	385	20.4195	351
18.49	89	18.49	73	18.49	70	18.49	73	18.49	136			20.4412	395	20.4412	355	20.4412	354	20.4412	393
18.509	88	18.509	83	18.509	91	18.509	74	18.509	145			20.4629	432	20.4629	371	20.4629	336	20.4629	372
18.528	87	18.528	88	18.528	92	18.528	57	18.528	156			20.4847	421	20.4847	381	20.4847	339	20.4847	304
18.547	88	18.547	85	18.547	80	18.547	61	18.547	144			20.5064	366	20.5064	319	20.5064	312	20.5064	404
18.566	87	18.566	88	18.566	71	18.566	72	18.566	140			20.5281	413	20.5281	375	20.5281	342	20.5281	374
18.585	79	18.585	91	18.585	69	18.585	71	18.585	145			20.5499	377	20.5499	384	20.5499	329	20.5499	353
18.604	71	18.604	87	18.604	78	18.604	78	18.604	146			20.5716	385	20.5716	348	20.5716	329	20.5716	384
18.623	76	18.623	76	18.623	78	18.623	84	18.623	158			20.5933	397	20.5933	363	20.5933	311	20.5933	370
18.642	95	18.642	78	18.642	78	18.642	75	18.642	152			20.6151	442	20.6151	351	20.6151	336	20.6151	336
18.661	95	18.661	83	18.661	77	18.661	72	18.661	145			20.6368	391	20.6368	379	20.6368	332	20.6368	372
18.68	75	18.68	81	18.68	75	18.68	77	18.68	143			20.6585	435	20.6585	384	20.6585	324	20.6585	379
18.699	94	18.699	76	18.699	76	18.699	71	18.699	149			20.6803	411	20.6803	372	20.6803	327	20.6803	361
18.718	91	18.718	90	18.718	83	18.718	70	18.718	150			20.702	414	20.702	347	20.702	300	20.702	393
18.737	92	18.737	91	18.737	79	18.737	86	18.737	150			20.7237	410	20.7237	377	20.7237	287	20.7237	419
18.756	91	18.756	83	18.756	76	18.756	83	18.756	149			20.7455	393	20.7455	341	20.7455	345	20.7455	346
18.775	102	18.775	74	18.775	82	18.775	87	18.775	156			20.7672	423	20.7672	361	20.7672	324	20.7672	320
18.794	75	18.794	79	18.794	81	18.794	78	18.794	158			20.7889	405	20.7889	367	20.7889	349	20.7889	382
18.813	91	18.813	94	18.813	86	18.813	82	18.813	162			20.8107	411	20.8107	365	20.8107	341	20.8107	390
18.832	92	18.832	99	18.832	90	18.832	87	18.832	156			20.8324	406	20.8324	399	20.8324	325	20.8324	381
18.851	93	18.851	102	18.851	78	18.851	74	18.851	151			20.8541	413	20.8541	371	20.8541	363	20.8541	360
18.87	79	18.87	72	18.87	68	18.87	69	18.87	162			20.8759	398	20.8759	340	20.8759	358	20.8759	398
18.889	84	18.889	94	18.889	94	18.889	80	18.889	152			20.8976	416	20.8976	357	20.8976	314	20.8976	358
18.908	83	18.908	98	18.908	107	18.908	69	18.908	136			20.9193	357	20.9193	376	20.9193	357	20.9193	360
18.927	98	18.927	79	18.927	90	18.927	85	18.927	153			20.9411	360	20.9411	354	20.9411	357	20.9411	399
18.946	100	18.946	84	18.946	82	18.946	67	18.946	143			20.9628	405	20.9628	353	20.9628	307	20.9628	334
18.965	79	18.965	96	18.965	82	18.965	76	18.965	160			20.9845	411	20.9845	329	20.9845	303	20.9845	374
18.984	92	18.984	93	18.984	86	18.984	102	18.984	158			21.0063	397	21.0063	389	21.0063	345	21.0063	340
19.003	76	19.003	89	19.003	88	19.003	82	19.003	146			21.028	375	21.028	347	21.028	337	21.028	362
19.022	90	19.022	99	19.022	81	19.022	86	19.022	163			21.0497	381	21.0497	390	21.0497	328	21.0497	338
19.041	93	19.041	86	19.041	86	19.041	78	19.041	178			21.0715	378	21.0715	360	21.0715	345	21.0715	337
19.06	84	19.06	90	19.06	78	19.06	98	19.06	173			21.0932	368	21.0932	359	21.0932	364	21.0932	347
19.079	87	19.079	81	19.079	71	19.079	101	19.079	186			21.1149	376	21.1149	343	21.1149	334	21.1149	354
19.098	103	19.098	85	19.098	79	19.098	76	19.098	154			21.1367	394	21.1367	357	21.1367	355	21.1367	382
19.117	89	19.117	87	19.117	89	19.117	76	19.117	171			21.1584	450	21.1584	430	21.1584	311	21.1584	375
19.136	84	19.136	97	19.136	95	19.136	83	19.136	165			21.1801	395	21.1801	358	21.1801	336	21.1801	357
19.155	95	19.155	87	19.155	88	19.155	86	19.155	169			21.2019	445	21.2019	378	21.2019	343	21.2019	362
19.174	105	19.174	95	19.174	82	19.174	94	19.174	174			21.2236	436	21.2236	401	21.2236	321	21.2236	378
19.193	102	19.193	108	19.193	82	19.193	93	19.193	175			21.2453	375	21.2453	370	21.2453	371	21.2453	410
19.212	90	19.212	112	19.212	93	19.212	88	19.212	173			21.2671	398	21.2671	378	21.2671	329	21.2671	382
19.231	105	19.231	107	19.231	108	19.231	84	19.231	154			21.2888	438	21.2888	395	21.2888	392	21.2888	352
19.25	112	19.25	110	19.25	115	19.25	89	19.25	157			21.3105	423	21.3105	395	21.3105	372	21.3105	379
19.269	126	19.269	107	19.269	95	19.269	101	19.269	169			21.3323	454	21.3323	388	21.3323	377	21.3323	382
19.288	122	19.288	110	19.288	86	19.288	102	19.288	158			21.354	429	21.354	395	21.354	400	21.354	383
19.307	116	19.307	118	19.307	99	19.307	96	19.307	164			21.3757	458	21.3757	385	21.3757	378	21.3757	418
19.326	130	19.326	108	19.326	102	19.326	98	19.326	165			21.3975	402	21.3975	421	21.3975	409	21.3975	406
19.345	125	19.345	99	19.345	100	19.345	98	19.345	164			21.4192	463	21.4192	384	21.4192	402	21.4192	433
19.364	111	19.364	107	19.364	107	19.364	95	19.364	179			21.4409	417	21.4409	384	21.4409	383	21.4409	391
19.383	105	19.383	124	19.383	115	19.383	116	19.383	170			21.4627	411	21.4627	410	21.4627	368	21.4627	420
19.402	122	19.402	122	19.402	112	19.402	128	19.402	186			21.4844	416	21.4844	395	21.4844	365	21.4844	467
19.421	121	19.421	117	19.421	103	19.421	116	19.421	195			21.5061	436	21.5061	417	21.5061	409	21.5061	404
19.44	122	19.44	126	19.44	102	19.44	118	19.44	184			21.5279	442	21.5279	452	21.5279	366	21.5279	411
19.459	118	19.459	106	19.459	116	19.459	112	19.459	181			21.5496	435	21.5496	406	21.5496	423	21.5496	438
19.478	125	19.478	135	19.478	132	19.478	101	19.478	187			21.5713	481	21.5713	448	21.5713	383	21.5713	410
19.497	125	19.497	137	19.497	145	19.497	107	19.497	177			21.5931	457	21.5931	383	21.5931	406	21.5931	416
19.516	121	19.516	129	19.516	118	19.516	120	19.516	162			21.6148	450	21.6148	382	21.6148	401	21.6148	398
19.535	118	19.535	137	19.535	122	19.535	126	19.535	162			21.6365	472	21.6365	417	21.6365	370	21.6365	440
19.554	132	19.554	133	19.554	116	19.554	124	19.554	172			21.6582	424	21.6582	412	21.6582	380	21.6582	412
19.573	121	19.573	132	19.573	129	19.573	104	19.573	167			21.68	458	21.68	420	21.68	392	21.68	401
19.592	125	19.592	127	19.592	107	19.592	119	19.592	184			21.7017	442	21.7017	418	21.7017	363	21.7017	411
19.611	136	19.611	125	19.611	116	19.611	108	19.611	174			21.7234	470	21.7234	402	21.7234	357	21.7234	409
19.63	135	19.63	127	19.63	121	19.63	115	19.63	179			21.7452	449	21.7452	356	21.7452	357	21.7452	412
19.649	130	19.649	138	19.649	136	19.649	115	19.649	179			21.7669	388	21.7669	391	21.7669	403	21.7669	464
19.668	115	19.668	140	19.668	130	19.668	101	19.668	169			21.7887	428	21.7887	380	21.7887	370	21.7887	407
19.687	117	19.687	109	19.687	108	19.687	117	19.687	182			21.8104	419	21.8104	387	21.8104	365	21.8104	359
19.706	116	19.706	125	19.706	101	19.706	107	19.706	161			21.8321	450	21.8321	398	21.8321	345	21.8321	410
19.725	117	19.725	132	19.725	112	19.725	105	19.725	183			21.8539	439	21.8539	420	21.8539	381	21.8539	385
19.744	118	19.744	136	19.744	114	19.744	98	19.744	156			21.8756	429	21.8756	396	21.8756	400	21.8756	394
19.763	103	19.763	124	19.763	115	19.763	92	19.763	187			21.8973	383	21.8973	407	21.8973	368	21.8973	374
19.782	114	19.782	104	19.782	100	19.782	103	19.782	163			21.919	427	21.919	404	21.919	383	21.919	430
19.801	103	19.801	99	19.801	103	19.801	118	19.801	143			21.9408	383	21.9408	388	21.9408	354	21.9408	382
19.82	117	19.82	123	19.82	90	19.82	94	19.82	160			21.9625	386	21.9625	353	21.9625	364	21.9625	387
19.839	111	19.839	111	19.839	82	19.839	90	19.839	166			21.9842	372	21.9842	364	21.9842	311	21.9842	376
19.858	109	19.858	102	19.858	76	19.858	92	19.858	148			22.006	388	22.006	377	22.006	333	22.006	390
19.877	112	19.877	101	19.877	85	19.877	93	19.877	159			22.0277	415	22.0277	364	22.0277	366	22.0277	367
19.896	99	19.896	92	19.896	97	19.896	89	19.896	156			22.0494	401	22.0494	362	22.0494	334	22.0494	347
19.915	93	19.915	96	19.915	98	19.915	105	19.915	156			22.0712	404	22.0712	347	22.0712	350	22.0712	382
19.934	93	19.934	89	19.934	90	19.934	88	19.934	146			22.0929	428	22.0929	349	22.0929	316	22.0929	358
19.953	94	19.953	97	19.953	90	19.953	86	19.953	152			22.1146	398	22.1146	312	22.1146	339	22.1146	350
19.972	91	19.972	95	19.972	90	19.972	79	19.972	148			22.1364	411	22.1364	338	22.1364	300	22.1364	311
19.991	100	19.991	92	19.991	86	19.991	76	19.991	159			22.1581	423	22.1581	350	22.1581	322	22.1581	333
20.01	101	20.01	92	20.01	93	20.01	85	20.01	151			22.1798	401	22.1798	345	22.1798	304	22.1798	351
20.029	89	20.029	83	20.029	89	20.029	86	20.029	150			22.2016	385	22.2016	371	22.2016	323	22.2016	328
20.048	92	20.048	75	20.048	85	20.048	73	20.048	147			22.2233	409	22.2233	368	22.2233	355	22.2233	364
20.067	99	20.067	80	20.067	88	20.067	75	20.067	142			22.245	383	22.245	356	22.245	314	22.245	368
20.086	92	20.086	89	20.086	79	20.086	82	20.086	162			22.2668	387	22.2668	354	22.2668	362	22.2668	353
20.105	96	20.105	99	20.105	83	20.105	81	20.105	171			22.2885	394	22.2885	358	22.2885	325	22.2885	364
20.124	103	20.124	103	20.124	90	20.124	84	20.124	156			22.3102	386	22.3102	358	22.3102	313	22.3102	351
20.143	89	20.143	94	20.143	84	20.143	81	20.143	145			22.332	436	22.332	367	22.332	319	22.332	361
20.162	86	20.162	86	20.162	87	20.162	83	20.162	151			22.3537	450	22.3537	388	22.3537	384	22.3537	353
20.181	97	20.181	73	20.181	90	20.181	84	20.181	146			22.3754	364	22.3754	359	22.3754	335	22.3754	386
20.2	95	20.2	77	20.2	88	20.2	84	20.2	134			22.3972	391	22.3972	385	22.3972	351	22.3972	361
20.219	93	20.219	81	20.219	82	20.219	77	20.219	146			22.4189	377	22.4189	365	22.4189	368	22.4189	363
20.238	88	20.238	82	20.238	89	20.238	83	20.238	160			22.4406	413	22.4406	340	22.4406	354	22.4406	342
20.257	95	20.257	80	20.257	83	20.257	85	20.257	158			22.4624	388	22.4624	334	22.4624	328	22.4624	318
20.276	92	20.276	82	20.276	73	20.276	77	20.276	166			22.4841	393	22.4841	339	22.4841	351	22.4841	346
20.295	100	20.295	100	20.295	94	20.295	78	20.295	179			22.5058	373	22.5058	341	22.5058	348	22.5058	345
20.314	95	20.314	87	20.314	97	20.314	78	20.314	152			22.5276	364	22.5276	314	22.5276	345	22.5276	389
20.333	97	20.333	95	20.333	83	20.333	70	20.333	154			22.5493	393	22.5493	374	22.5493	353	22.5493	344
20.352	97	20.352	85	20.352	96	20.352	74	20.352	152			22.571	367	22.571	351	22.571	319	22.571	324
20.371	103	20.371	63	20.371	87	20.371	68	20.371	156			22.5928	386	22.5928	346	22.5928	351	22.5928	351
20.39	90	20.39	76	20.39	84	20.39	74	20.39	160			22.6145	411	22.6145	329	22.6145	334	22.6145	336
20.409	96	20.409	88	20.409	84	20.409	60	20.409	143			22.6362	371	22.6362	335	22.6362	341	22.6362	342
20.428	96	20.428	85	20.428	89	20.428	68	20.428	137			22.658	387	22.658	374	22.658	350	22.658	331
20.447	76	20.447	81	20.447	106	20.447	80	20.447	165			22.6797	380	22.6797	361	22.6797	358	22.6797	347
20.466	87	20.466	68	20.466	103	20.466	71	20.466	152			22.7014	369	22.7014	396	22.7014	329	22.7014	346
20.485	94	20.485	84	20.485	83	20.485	95	20.485	157			22.7232	398	22.7232	365	22.7232	330	22.7232	358
20.504	98	20.504	81	20.504	89	20.504	89	20.504	137			22.7449	370	22.7449	332	22.7449	350	22.7449	370
20.523	103	20.523	85	20.523	89	20.523	71	20.523	139			22.7666	370	22.7666	364	22.7666	346	22.7666	365
20.542	104	20.542	87	20.542	91	20.542	79	20.542	151			22.7884	404	22.7884	376	22.7884	371	22.7884	353
20.561	101	20.561	77	20.561	78	20.561	59	20.561	137			22.8101	416	22.8101	351	22.8101	352	22.8101	365
20.58	110	20.58	86	20.58	76	20.58	63	20.58	138			22.8318	377	22.8318	397	22.8318	344	22.8318	335
20.599	101	20.599	79	20.599	87	20.599	86	20.599	148			22.8536	389	22.8536	311	22.8536	342	22.8536	391
20.618	93	20.618	75	20.618	88	20.618	82	20.618	136			22.8753	417	22.8753	305	22.8753	312	22.8753	381
20.637	92	20.637	77	20.637	72	20.637	83	20.637	140			22.897	383	22.897	366	22.897	341	22.897	384
20.656	112	20.656	83	20.656	88	20.656	84	20.656	147			22.9188	386	22.9188	377	22.9188	362	22.9188	371
20.675	110	20.675	82	20.675	77	20.675	81	20.675	148			22.9405	385	22.9405	388	22.9405	375	22.9405	362
20.694	101	20.694	81	20.694	74	20.694	86	20.694	156			22.9622	415	22.9622	362	22.9622	368	22.9622	369
20.713	95	20.713	72	20.713	92	20.713	81	20.713	152			22.984	414	22.984	360	22.984	372	22.984	352
20.732	88	20.732	85	20.732	92	20.732	73	20.732	147			23.0057	424	23.0057	354	23.0057	330	23.0057	382
20.751	88	20.751	88	20.751	80	20.751	75	20.751	132			23.0274	403	23.0274	338	23.0274	383	23.0274	385
20.77	101	20.77	76	20.77	83	20.77	85	20.77	138			23.0492	385	23.0492	379	23.0492	347	23.0492	347
20.789	103	20.789	76	20.789	80	20.789	88	20.789	155			23.0709	406	23.0709	368	23.0709	350	23.0709	372
20.808	91	20.808	94	20.808	80	20.808	82	20.808	149			23.0926	455	23.0926	388	23.0926	372	23.0926	390
20.827	88	20.827	94	20.827	92	20.827	82	20.827	144			23.1144	436	23.1144	361	23.1144	354	23.1144	420
20.846	92	20.846	76	20.846	93	20.846	83	20.846	155			23.1361	437	23.1361	421	23.1361	369	23.1361	394
20.865	92	20.865	73	20.865	90	20.865	83	20.865	161			23.1578	405	23.1578	379	23.1578	357	23.1578	370
20.884	89	20.884	89	20.884	89	20.884	89	20.884	154			23.1795	390	23.1795	365	23.1795	414	23.1795	377
20.903	95	20.903	90	20.903	80	20.903	85	20.903	143			23.2013	405	23.2013	376	23.2013	329	23.2013	399
20.922	103	20.922	81	20.922	83	20.922	77	20.922	140			23.223	410	23.223	369	23.223	407	23.223	408
20.941	102	20.941	98	20.941	87	20.941	82	20.941	151			23.2447	406	23.2447	398	23.2447	376	23.2447	386
20.96	102	20.96	90	20.96	75	20.96	84	20.96	154			23.2665	431	23.2665	373	23.2665	340	23.2665	366
20.979	93	20.979	84	20.979	77	20.979	87	20.979	162			23.2882	415	23.2882	376	23.2882	385	23.2882	393
20.998	90	20.998	85	20.998	81	20.998	96	20.998	173			23.31	413	23.31	373	23.31	356	23.31	423
21.017	93	21.017	87	21.017	75	21.017	87	21.017	174			23.3317	452	23.3317	373	23.3317	363	23.3317	376
21.036	109	21.036	85	21.036	78	21.036	73	21.036	159			23.3534	430	23.3534	378	23.3534	389	23.3534	369
21.055	96	21.055	86	21.055	74	21.055	83	21.055	139			23.3752	402	23.3752	388	23.3752	440	23.3752	404
21.074	110	21.074	77	21.074	87	21.074	84	21.074	155			23.3969	464	23.3969	423	23.3969	426	23.3969	441
21.093	107	21.093	79	21.093	93	21.093	75	21.093	161			23.4186	442	23.4186	444	23.4186	433	23.4186	406
21.112	90	21.112	88	21.112	74	21.112	91	21.112	177			23.4403	443	23.4403	408	23.4403	380	23.4403	424
21.131	95	21.131	84	21.131	85	21.131	87	21.131	163			23.4621	451	23.4621	392	23.4621	410	23.4621	396
21.15	107	21.15	97	21.15	102	21.15	97	21.15	152			23.4838	487	23.4838	429	23.4838	389	23.4838	439
21.169	103	21.169	82	21.169	86	21.169	86	21.169	164			23.5055	473	23.5055	411	23.5055	413	23.5055	481
21.188	110	21.188	103	21.188	80	21.188	101	21.188	163			23.5273	458	23.5273	464	23.5273	432	23.5273	462
21.207	104	21.207	82	21.207	99	21.207	86	21.207	147			23.549	500	23.549	451	23.549	484	23.549	437
21.226	111	21.226	95	21.226	86	21.226	100	21.226	153			23.5708	478	23.5708	468	23.5708	433	23.5708	460
21.245	108	21.245	91	21.245	96	21.245	84	21.245	188			23.5925	520	23.5925	482	23.5925	448	23.5925	484
21.264	103	21.264	102	21.264	81	21.264	94	21.264	170			23.6142	528	23.6142	451	23.6142	444	23.6142	476
21.283	108	21.283	98	21.283	82	21.283	98	21.283	151			23.6359	503	23.6359	482	23.6359	436	23.6359	530
21.302	107	21.302	107	21.302	108	21.302	90	21.302	155			23.6577	550	23.6577	507	23.6577	446	23.6577	514
21.321	91	21.321	107	21.321	90	21.321	89	21.321	164			23.6794	510	23.6794	461	23.6794	473	23.6794	508
21.34	98	21.34	100	21.34	93	21.34	93	21.34	153			23.7011	516	23.7011	530	23.7011	438	23.7011	501
21.359	96	21.359	109	21.359	119	21.359	102	21.359	157			23.7229	480	23.7229	476	23.7229	473	23.7229	448
21.378	109	21.378	118	21.378	100	21.378	90	21.378	176			23.7446	498	23.7446	489	23.7446	478	23.7446	468
21.397	122	21.397	105	21.397	100	21.397	98	21.397	190			23.7663	501	23.7663	445	23.7663	426	23.7663	427
21.416	102	21.416	97	21.416	92	21.416	99	21.416	172			23.7881	466	23.7881	424	23.7881	469	23.7881	425
21.435	109	21.435	101	21.435	93	21.435	97	21.435	174			23.8098	482	23.8098	401	23.8098	452	23.8098	425
21.454	108	21.454	105	21.454	97	21.454	89	21.454	144			23.8315	458	23.8315	432	23.8315	438	23.8315	410
21.473	117	21.473	117	21.473	113	21.473	103	21.473	168			23.8533	444	23.8533	405	23.8533	417	23.8533	402
21.492	117	21.492	117	21.492	97	21.492	115	21.492	174			23.875	417	23.875	379	23.875	416	23.875	410
21.511	105	21.511	112	21.511	98	21.511	116	21.511	180			23.8967	433	23.8967	395	23.8967	414	23.8967	406
21.53	109	21.53	119	21.53	105	21.53	114	21.53	170			23.9185	419	23.9185	383	23.9185	373	23.9185	426
21.549	113	21.549	119	21.549	101	21.549	107	21.549	160			23.9402	382	23.9402	405	23.9402	398	23.9402	376
21.568	111	21.568	118	21.568	102	21.568	106	21.568	152			23.9619	407	23.9619	399	23.9619	438	23.9619	365
21.587	114	21.587	132	21.587	104	21.587	103	21.587	156			23.9837	429	23.9837	398	23.9837	400	23.9837	342
21.606	112	21.606	124	21.606	114	21.606	97	21.606	163			24.0054	388	24.0054	344	24.0054	380	24.0054	366
21.625	105	21.625	116	21.625	113	21.625	99	21.625	152			24.0271	392	24.0271	340	24.0271	399	24.0271	402
21.644	108	21.644	120	21.644	101	21.644	106	21.644	148			24.0489	430	24.0489	390	24.0489	373	24.0489	357
21.663	115	21.663	118	21.663	103	21.663	108	21.663	158			24.0706	393	24.0706	381	24.0706	388	24.0706	363
21.682	107	21.682	112	21.682	101	21.682	104	21.682	170			24.0923	417	24.0923	329	24.0923	386	24.0923	358
21.701	101	21.701	102	21.701	100	21.701	102	21.701	165			24.1141	401	24.1141	396	24.1141	399	24.1141	389
21.72	106	21.72	113	21.72	104	21.72	104	21.72	157			24.1358	413	24.1358	363	24.1358	363	24.1358	365
21.739	101	21.739	116	21.739	102	21.739	105	21.739	174			24.1575	438	24.1575	404	24.1575	368	24.1575	353
21.758	108	21.758	120	21.758	98	21.758	100	21.758	163			24.1793	382	24.1793	375	24.1793	369	24.1793	351
21.777	126	21.777	118	21.777	106	21.777	99	21.777	166			24.201	407	24.201	364	24.201	411	24.201	368
21.796	110	21.796	114	21.796	94	21.796	81	21.796	163			24.2227	428	24.2227	373	24.2227	400	24.2227	381
21.815	108	21.815	106	21.815	105	21.815	100	21.815	163			24.2445	432	24.2445	380	24.2445	375	24.2445	339
21.834	111	21.834	108	21.834	96	21.834	98	21.834	161			24.2662	370	24.2662	370	24.2662	367	24.2662	338
21.853	102	21.853	96	21.853	92	21.853	102	21.853	140			24.2879	376	24.2879	390	24.2879	352	24.2879	415
21.872	119	21.872	90	21.872	94	21.872	111	21.872	142			24.3097	404	24.3097	368	24.3097	408	24.3097	397
21.891	117	21.891	92	21.891	107	21.891	94	21.891	159			24.3314	415	24.3314	385	24.3314	359	24.3314	392
21.91	99	21.91	98	21.91	92	21.91	88	21.91	155			24.3531	382	24.3531	390	24.3531	381	24.3531	334
21.929	90	21.929	108	21.929	94	21.929	94	21.929	161			24.3749	404	24.3749	389	24.3749	385	24.3749	358
21.948	119	21.948	99	21.948	105	21.948	111	21.948	163			24.3966	412	24.3966	372	24.3966	366	24.3966	386
21.967	118	21.967	86	21.967	86	21.967	101	21.967	162			24.4183	422	24.4183	373	24.4183	361	24.4183	369
21.986	103	21.986	99	21.986	89	21.986	96	21.986	122			24.4401	401	24.4401	358	24.4401	412	24.4401	369
22.005	94	22.005	109	22.005	117	22.005	92	22.005	156			24.4618	424	24.4618	368	24.4618	403	24.4618	369
22.024	130	22.024	88	22.024	102	22.024	86	22.024	165			24.4835	393	24.4835	383	24.4835	383	24.4835	362
22.043	84	22.043	113	22.043	96	22.043	93	22.043	170			24.5053	424	24.5053	377	24.5053	351	24.5053	320
22.062	101	22.062	93	22.062	106	22.062	86	22.062	152			24.527	404	24.527	328	24.527	393	24.527	347
22.081	94	22.081	80	22.081	86	22.081	84	22.081	172			24.5487	408	24.5487	372	24.5487	340	24.5487	342
22.1	93	22.1	92	22.1	92	22.1	102	22.1	169			24.5705	420	24.5705	378	24.5705	384	24.5705	366
22.119	101	22.119	93	22.119	81	22.119	101	22.119	174			24.5922	392	24.5922	374	24.5922	392	24.5922	387
22.138	99	22.138	100	22.138	89	22.138	80	22.138	153			24.6139	426	24.6139	378	24.6139	417	24.6139	332
22.157	96	22.157	94	22.157	80	22.157	73	22.157	161			24.6357	372	24.6357	352	24.6357	386	24.6357	369
22.176	99	22.176	90	22.176	92	22.176	64	22.176	158			24.6574	425	24.6574	368	24.6574	400	24.6574	343
22.195	95	22.195	89	22.195	74	22.195	69	22.195	132			24.6791	381	24.6791	380	24.6791	377	24.6791	390
22.214	99	22.214	89	22.214	92	22.214	74	22.214	152			24.7009	396	24.7009	390	24.7009	376	24.7009	352
22.233	91	22.233	91	22.233	93	22.233	76	22.233	151			24.7226	386	24.7226	401	24.7226	378	24.7226	374
22.252	97	22.252	92	22.252	84	22.252	90	22.252	137			24.7443	411	24.7443	363	24.7443	425	24.7443	403
22.271	103	22.271	81	22.271	100	22.271	84	22.271	142			24.766	418	24.766	346	24.766	359	24.766	352
22.29	97	22.29	83	22.29	102	22.29	73	22.29	152			24.7878	419	24.7878	370	24.7878	371	24.7878	383
22.309	98	22.309	85	22.309	94	22.309	80	22.309	145			24.8095	406	24.8095	367	24.8095	379	24.8095	351
22.328	96	22.328	85	22.328	89	22.328	76	22.328	153			24.8313	400	24.8313	377	24.8313	376	24.8313	349
22.347	101	22.347	85	22.347	71	22.347	76	22.347	155			24.853	394	24.853	391	24.853	359	24.853	330
22.366	107	22.366	85	22.366	77	22.366	84	22.366	162			24.8747	394	24.8747	398	24.8747	351	24.8747	384
22.385	112	22.385	89	22.385	92	22.385	85	22.385	155			24.8965	444	24.8965	399	24.8965	338	24.8965	402
22.404	107	22.404	91	22.404	86	22.404	82	22.404	141			24.9182	417	24.9182	382	24.9182	382	24.9182	361
22.423	96	22.423	92	22.423	87	22.423	81	22.423	150			24.9399	419	24.9399	382	24.9399	371	24.9399	348
22.442	95	22.442	98	22.442	86	22.442	89	22.442	151			24.9616	428	24.9616	369	24.9616	389	24.9616	350
22.461	90	22.461	95	22.461	85	22.461	93	22.461	145			24.9834	408	24.9834	397	24.9834	384	24.9834	366
22.48	98	22.48	85	22.48	96	22.48	84	22.48	137			25.0051	420	25.0051	356	25.0051	388	25.0051	381
22.499	107	22.499	101	22.499	83	22.499	84	22.499	142			25.0268	413	25.0268	385	25.0268	430	25.0268	324
22.518	100	22.518	118	22.518	81	22.518	93	22.518	150			25.0486	422	25.0486	403	25.0486	379	25.0486	366
22.537	95	22.537	95	22.537	80	22.537	82	22.537	147			25.0703	396	25.0703	382	25.0703	406	25.0703	334
22.556	101	22.556	81	22.556	84	22.556	80	22.556	152			25.0921	467	25.0921	378	25.0921	408	25.0921	374
22.575	113	22.575	86	22.575	92	22.575	82	22.575	146			25.1138	435	25.1138	360	25.1138	412	25.1138	358
22.594	103	22.594	78	22.594	88	22.594	90	22.594	151			25.1355	457	25.1355	350	25.1355	386	25.1355	377
22.613	95	22.613	78	22.613	83	22.613	73	22.613	144			25.1573	426	25.1573	380	25.1573	367	25.1573	370
22.632	105	22.632	95	22.632	83	22.632	80	22.632	159			25.179	452	25.179	380	25.179	387	25.179	414
22.651	96	22.651	91	22.651	81	22.651	87	22.651	156			25.2007	422	25.2007	386	25.2007	407	25.2007	396
22.67	121	22.67	91	22.67	72	22.67	86	22.67	151			25.2224	429	25.2224	384	25.2224	407	25.2224	374
22.689	93	22.689	85	22.689	76	22.689	82	22.689	144			25.2442	420	25.2442	407	25.2442	401	25.2442	359
22.708	102	22.708	104	22.708	82	22.708	87	22.708	142			25.2659	470	25.2659	402	25.2659	411	25.2659	397
22.727	102	22.727	98	22.727	98	22.727	97	22.727	139			25.2876	451	25.2876	367	25.2876	384	25.2876	387
22.746	92	22.746	86	22.746	76	22.746	91	22.746	140			25.3094	435	25.3094	406	25.3094	421	25.3094	379
22.765	95	22.765	91	22.765	94	22.765	73	22.765	159			25.3311	434	25.3311	388	25.3311	395	25.3311	420
22.784	99	22.784	106	22.784	84	22.784	103	22.784	146			25.3528	457	25.3528	411	25.3528	379	25.3528	384
22.803	102	22.803	108	22.803	77	22.803	86	22.803	153			25.3746	391	25.3746	414	25.3746	374	25.3746	426
22.822	107	22.822	97	22.822	93	22.822	86	22.822	162			25.3963	426	25.3963	425	25.3963	389	25.3963	443
22.841	97	22.841	95	22.841	80	22.841	88	22.841	149			25.418	426	25.418	396	25.418	391	25.418	432
22.86	99	22.86	88	22.86	93	22.86	83	22.86	149			25.4398	454	25.4398	431	25.4398	418	25.4398	404
22.879	100	22.879	92	22.879	92	22.879	97	22.879	176			25.4615	468	25.4615	422	25.4615	398	25.4615	429
22.898	107	22.898	98	22.898	96	22.898	75	22.898	171			25.4832	462	25.4832	448	25.4832	413	25.4832	415
22.917	100	22.917	89	22.917	82	22.917	85	22.917	170			25.505	439	25.505	434	25.505	424	25.505	406
22.936	107	22.936	96	22.936	89	22.936	81	22.936	145			25.5267	453	25.5267	427	25.5267	440	25.5267	404
22.955	111	22.955	88	22.955	86	22.955	84	22.955	163			25.5484	467	25.5484	422	25.5484	424	25.5484	449
22.974	112	22.974	85	22.974	94	22.974	78	22.974	163			25.5702	435	25.5702	416	25.5702	410	25.5702	395
22.993	103	22.993	94	22.993	94	22.993	91	22.993	155			25.5919	496	25.5919	417	25.5919	381	25.5919	408
23.012	107	23.012	101	23.012	92	23.012	98	23.012	154			25.6136	459	25.6136	422	25.6136	376	25.6136	427
23.031	113	23.031	102	23.031	88	23.031	95	23.031	158			25.6354	439	25.6354	408	25.6354	394	25.6354	411
23.05	115	23.05	109	23.05	104	23.05	98	23.05	170			25.6571	425	25.6571	412	25.6571	352	25.6571	370
23.069	108	23.069	101	23.069	103	23.069	90	23.069	171			25.6788	405	25.6788	396	25.6788	376	25.6788	422
23.088	98	23.088	101	23.088	95	23.088	90	23.088	164			25.7006	436	25.7006	393	25.7006	406	25.7006	384
23.107	113	23.107	102	23.107	89	23.107	101	23.107	163			25.7223	461	25.7223	361	25.7223	376	25.7223	409
23.126	122	23.126	97	23.126	102	23.126	103	23.126	171			25.744	487	25.744	392	25.744	405	25.744	360
23.145	119	23.145	99	23.145	98	23.145	94	23.145	179			25.7658	463	25.7658	367	25.7658	409	25.7658	362
23.164	117	23.164	98	23.164	93	23.164	84	23.164	172			25.7875	416	25.7875	394	25.7875	420	25.7875	425
23.183	105	23.183	94	23.183	105	23.183	88	23.183	182			25.8092	427	25.8092	391	25.8092	381	25.8092	393
23.202	108	23.202	106	23.202	104	23.202	99	23.202	194			25.831	413	25.831	401	25.831	386	25.831	401
23.221	118	23.221	113	23.221	102	23.221	103	23.221	183			25.8527	393	25.8527	377	25.8527	427	25.8527	396
23.24	118	23.24	102	23.24	101	23.24	99	23.24	174			25.8744	402	25.8744	378	25.8744	406	25.8744	398
23.259	130	23.259	109	23.259	100	23.259	88	23.259	160			25.8962	410	25.8962	388	25.8962	403	25.8962	351
23.278	119	23.278	111	23.278	94	23.278	85	23.278	169			25.9179	438	25.9179	396	25.9179	391	25.9179	367
23.297	108	23.297	112	23.297	92	23.297	89	23.297	179			25.9396	466	25.9396	350	25.9396	447	25.9396	400
23.316	125	23.316	108	23.316	101	23.316	102	23.316	171			25.9614	448	25.9614	405	25.9614	425	25.9614	375
23.335	120	23.335	109	23.335	101	23.335	100	23.335	162			25.9831	490	25.9831	444	25.9831	400	25.9831	400
23.354	118	23.354	111	23.354	93	23.354	103	23.354	176			26.0048	413	26.0048	385	26.0048	412	26.0048	398
23.373	118	23.373	114	23.373	100	23.373	112	23.373	172			26.0266	456	26.0266	410	26.0266	425	26.0266	397
23.392	136	23.392	114	23.392	109	23.392	98	23.392	169			26.0483	456	26.0483	384	26.0483	416	26.0483	387
23.411	143	23.411	112	23.411	104	23.411	92	23.411	197			26.07	452	26.07	433	26.07	386	26.07	426
23.43	138	23.43	107	23.43	98	23.43	117	23.43	195			26.0918	459	26.0918	436	26.0918	412	26.0918	353
23.449	141	23.449	105	23.449	101	23.449	97	23.449	187			26.1135	465	26.1135	489	26.1135	415	26.1135	401
23.468	148	23.468	121	23.468	129	23.468	104	23.468	210			26.1352	475	26.1352	434	26.1352	452	26.1352	382
23.487	137	23.487	147	23.487	120	23.487	114	23.487	205			26.157	454	26.157	385	26.157	443	26.157	449
23.506	143	23.506	122	23.506	121	23.506	120	23.506	201			26.1787	452	26.1787	436	26.1787	433	26.1787	397
23.525	151	23.525	120	23.525	124	23.525	95	23.525	183			26.2004	481	26.2004	405	26.2004	379	26.2004	383
23.544	142	23.544	127	23.544	119	23.544	108	23.544	202			26.2222	446	26.2222	421	26.2222	406	26.2222	379
23.563	142	23.563	137	23.563	124	23.563	116	23.563	191			26.2439	447	26.2439	430	26.2439	385	26.2439	362
23.582	163	23.582	143	23.582	134	23.582	119	23.582	200			26.2656	501	26.2656	446	26.2656	401	26.2656	365
23.601	181	23.601	119	23.601	133	23.601	123	23.601	189			26.2874	456	26.2874	448	26.2874	403	26.2874	415
23.62	168	23.62	149	23.62	141	23.62	130	23.62	182			26.3091	466	26.3091	470	26.3091	401	26.3091	433
23.639	156	23.639	152	23.639	146	23.639	137	23.639	177			26.3308	470	26.3308	427	26.3308	398	26.3308	441
23.658	162	23.658	141	23.658	160	23.658	134	23.658	178			26.3526	465	26.3526	432	26.3526	462	26.3526	407
23.677	180	23.677	151	23.677	164	23.677	134	23.677	183			26.3743	492	26.3743	454	26.3743	420	26.3743	423
23.696	173	23.696	182	23.696	165	23.696	145	23.696	170			26.396	472	26.396	449	26.396	410	26.396	399
23.715	158	23.715	166	23.715	153	23.715	146	23.715	180			26.4178	501	26.4178	469	26.4178	457	26.4178	408
23.734	155	23.734	171	23.734	139	23.734	151	23.734	215			26.4395	498	26.4395	482	26.4395	465	26.4395	419
23.753	162	23.753	141	23.753	139	23.753	154	23.753	209			26.4612	474	26.4612	471	26.4612	448	26.4612	415
23.772	150	23.772	153	23.772	146	23.772	142	23.772	181			26.4829	501	26.4829	464	26.4829	477	26.4829	386
23.791	148	23.791	148	23.791	145	23.791	133	23.791	190			26.5047	476	26.5047	430	26.5047	472	26.5047	434
23.81	143	23.81	132	23.81	135	23.81	131	23.81	180			26.5264	513	26.5264	482	26.5264	424	26.5264	425
23.829	155	23.829	141	23.829	124	23.829	132	23.829	180			26.5481	498	26.5481	480	26.5481	501	26.5481	424
23.848	145	23.848	133	23.848	122	23.848	113	23.848	189			26.5699	524	26.5699	415	26.5699	445	26.5699	399
23.867	133	23.867	122	23.867	119	23.867	106	23.867	193			26.5916	527	26.5916	443	26.5916	488	26.5916	427
23.886	126	23.886	125	23.886	119	23.886	111	23.886	193			26.6134	508	26.6134	456	26.6134	501	26.6134	444
23.905	126	23.905	124	23.905	115	23.905	102	23.905	187			26.6351	486	26.6351	470	26.6351	474	26.6351	442
23.924	130	23.924	126	23.924	109	23.924	95	23.924	179			26.6568	508	26.6568	448	26.6568	508	26.6568	439
23.943	123	23.943	110	23.943	102	23.943	100	23.943	176			26.6786	494	26.6786	513	26.6786	469	26.6786	453
23.962	117	23.962	95	23.962	91	23.962	110	23.962	186			26.7003	553	26.7003	514	26.7003	464	26.7003	446
23.981	114	23.981	106	23.981	91	23.981	114	23.981	191			26.722	551	26.722	470	26.722	488	26.722	466
24	114	24	108	24	99	24	106	24	169			26.7437	555	26.7437	496	26.7437	475	26.7437	473
24.019	118	24.019	105	24.019	101	24.019	99	24.019	156			26.7655	588	26.7655	540	26.7655	511	26.7655	475
24.038	105	24.038	98	24.038	96	24.038	103	24.038	154			26.7872	603	26.7872	518	26.7872	533	26.7872	515
24.057	102	24.057	90	24.057	94	24.057	105	24.057	153			26.8089	622	26.8089	474	26.8089	546	26.8089	508
24.076	116	24.076	92	24.076	95	24.076	88	24.076	165			26.8307	656	26.8307	559	26.8307	518	26.8307	491
24.095	96	24.095	107	24.095	90	24.095	87	24.095	176			26.8524	575	26.8524	519	26.8524	519	26.8524	476
24.114	108	24.114	113	24.114	95	24.114	87	24.114	170			26.8741	587	26.8741	512	26.8741	574	26.8741	508
24.133	115	24.133	103	24.133	104	24.133	90	24.133	174			26.8959	584	26.8959	582	26.8959	573	26.8959	552
24.152	113	24.152	94	24.152	84	24.152	94	24.152	181			26.9176	603	26.9176	518	26.9176	569	26.9176	487
24.171	104	24.171	95	24.171	102	24.171	103	24.171	167			26.9393	591	26.9393	517	26.9393	583	26.9393	514
24.19	121	24.19	104	24.19	114	24.19	113	24.19	185			26.9611	594	26.9611	556	26.9611	575	26.9611	528
24.209	116	24.209	100	24.209	74	24.209	86	24.209	179			26.9828	603	26.9828	572	26.9828	610	26.9828	528
24.228	101	24.228	105	24.228	80	24.228	84	24.228	191			27.0045	597	27.0045	540	27.0045	618	27.0045	565
24.247	107	24.247	90	24.247	92	24.247	91	24.247	184			27.0263	637	27.0263	577	27.0263	617	27.0263	602
24.266	99	24.266	92	24.266	94	24.266	82	24.266	157			27.048	650	27.048	604	27.048	624	27.048	545
24.285	117	24.285	82	24.285	102	24.285	96	24.285	190			27.0697	686	27.0697	579	27.0697	638	27.0697	581
24.304	108	24.304	109	24.304	89	24.304	79	24.304	177			27.0915	670	27.0915	618	27.0915	677	27.0915	602
24.323	108	24.323	87	24.323	97	24.323	89	24.323	178			27.1132	715	27.1132	664	27.1132	710	27.1132	596
24.342	105	24.342	94	24.342	96	24.342	88	24.342	191			27.1349	714	27.1349	693	27.1349	704	27.1349	627
24.361	110	24.361	93	24.361	95	24.361	73	24.361	190			27.1567	693	27.1567	670	27.1567	676	27.1567	631
24.38	106	24.38	98	24.38	105	24.38	93	24.38	196			27.1784	755	27.1784	702	27.1784	731	27.1784	645
24.399	116	24.399	98	24.399	88	24.399	95	24.399	177			27.2001	783	27.2001	666	27.2001	751	27.2001	639
24.418	100	24.418	93	24.418	91	24.418	86	24.418	183			27.2219	795	27.2219	702	27.2219	740	27.2219	710
24.437	119	24.437	101	24.437	89	24.437	88	24.437	190			27.2436	840	27.2436	714	27.2436	726	27.2436	662
24.456	103	24.456	105	24.456	95	24.456	90	24.456	173			27.2653	834	27.2653	789	27.2653	740	27.2653	718
24.475	98	24.475	95	24.475	97	24.475	84	24.475	173			27.2871	831	27.2871	788	27.2871	770	27.2871	752
24.494	97	24.494	99	24.494	108	24.494	94	24.494	178			27.3088	877	27.3088	807	27.3088	773	27.3088	754
24.513	115	24.513	97	24.513	101	24.513	88	24.513	169			27.3305	904	27.3305	805	27.3305	763	27.3305	737
24.532	128	24.532	96	24.532	85	24.532	81	24.532	167			27.3523	931	27.3523	789	27.3523	804	27.3523	824
24.551	113	24.551	85	24.551	88	24.551	77	24.551	178			27.374	940	27.374	819	27.374	874	27.374	775
24.57	110	24.57	84	24.57	91	24.57	80	24.57	187			27.3957	949	27.3957	899	27.3957	824	27.3957	820
24.589	99	24.589	91	24.589	82	24.589	88	24.589	181			27.4175	1042	27.4175	920	27.4175	924	27.4175	808
24.608	94	24.608	97	24.608	85	24.608	95	24.608	168			27.4392	1023	27.4392	942	27.4392	925	27.4392	884
24.627	106	24.627	97	24.627	98	24.627	94	24.627	177			27.4609	1045	27.4609	928	27.4609	922	27.4609	900
24.646	118	24.646	102	24.646	97	24.646	96	24.646	190			27.4827	1051	27.4827	986	27.4827	916	27.4827	925
24.665	116	24.665	106	24.665	96	24.665	94	24.665	177			27.5044	1056	27.5044	1076	27.5044	949	27.5044	901
24.684	117	24.684	108	24.684	96	24.684	97	24.684	168			27.5261	1152	27.5261	997	27.5261	999	27.5261	962
24.703	119	24.703	106	24.703	89	24.703	103	24.703	178			27.5479	1239	27.5479	1023	27.5479	1054	27.5479	1014
24.722	114	24.722	101	24.722	88	24.722	90	24.722	176			27.5696	1214	27.5696	1083	27.5696	1050	27.5696	1099
24.741	114	24.741	103	24.741	87	24.741	81	24.741	171			27.5913	1340	27.5913	1076	27.5913	1117	27.5913	1005
24.76	114	24.76	102	24.76	92	24.76	92	24.76	176			27.6131	1325	27.6131	1124	27.6131	1191	27.6131	1112
24.779	110	24.779	98	24.779	104	24.779	90	24.779	179			27.6348	1423	27.6348	1229	27.6348	1231	27.6348	1176
24.798	111	24.798	99	24.798	98	24.798	75	24.798	183			27.6565	1436	27.6565	1281	27.6565	1310	27.6565	1250
24.817	114	24.817	99	24.817	101	24.817	76	24.817	176			27.6783	1564	27.6783	1289	27.6783	1390	27.6783	1313
24.836	121	24.836	106	24.836	103	24.836	98	24.836	169			27.7	1535	27.7	1385	27.7	1411	27.7	1344
24.855	111	24.855	110	24.855	97	24.855	99	24.855	187			27.7217	1705	27.7217	1584	27.7217	1554	27.7217	1399
24.874	106	24.874	124	24.874	88	24.874	93	24.874	174			27.7435	1821	27.7435	1559	27.7435	1621	27.7435	1524
24.893	116	24.893	111	24.893	94	24.893	96	24.893	175			27.7652	1934	27.7652	1675	27.7652	1747	27.7652	1596
24.912	137	24.912	106	24.912	112	24.912	101	24.912	174			27.7869	2114	27.7869	1782	27.7869	1944	27.7869	1762
24.931	123	24.931	103	24.931	104	24.931	115	24.931	178			27.8087	2326	27.8087	1995	27.8087	2057	27.8087	1822
24.95	122	24.95	102	24.95	100	24.95	105	24.95	194			27.8304	2425	27.8304	2181	27.8304	2315	27.8304	2041
24.969	124	24.969	114	24.969	85	24.969	104	24.969	192			27.8521	2811	27.8521	2290	27.8521	2387	27.8521	2194
24.988	115	24.988	115	24.988	105	24.988	118	24.988	167			27.8739	3050	27.8739	2431	27.8739	2748	27.8739	2417
25.007	116	25.007	116	25.007	91	25.007	110	25.007	184			27.8956	3321	27.8956	2757	27.8956	3013	27.8956	2711
25.026	106	25.026	95	25.026	87	25.026	102	25.026	196			27.9173	3716	27.9173	3088	27.9173	3266	27.9173	3009
25.045	147	25.045	101	25.045	98	25.045	103	25.045	189			27.9391	4061	27.9391	3477	27.9391	3764	27.9391	3412
25.064	124	25.064	110	25.064	110	25.064	95	25.064	181			27.9608	4609	27.9608	3815	27.9608	4252	27.9608	3782
25.083	118	25.083	117	25.083	85	25.083	90	25.083	200			27.9825	5247	27.9825	4477	27.9825	4825	27.9825	4404
25.102	124	25.102	101	25.102	100	25.102	107	25.102	190			28.0042	5959	28.0042	5066	28.0042	5527	28.0042	5039
25.121	121	25.121	122	25.121	93	25.121	108	25.121	211			28.026	6844	28.026	5584	28.026	6247	28.026	5854
25.14	121	25.14	97	25.14	99	25.14	103	25.14	185			28.0477	7779	28.0477	6560	28.0477	6973	28.0477	6739
25.159	125	25.159	80	25.159	117	25.159	83	25.159	190			28.0694	8503	28.0694	7420	28.0694	7738	28.0694	7713
25.178	134	25.178	103	25.178	113	25.178	95	25.178	168			28.0912	9824	28.0912	8292	28.0912	8609	28.0912	8938
25.197	138	25.197	110	25.197	118	25.197	112	25.197	186			28.1129	11077	28.1129	9427	28.1129	9395	28.1129	10462
25.216	119	25.216	123	25.216	102	25.216	109	25.216	190			28.1347	12129	28.1347	10539	28.1347	10181	28.1347	11789
25.235	120	25.235	128	25.235	104	25.235	110	25.235	199			28.1564	13462	28.1564	11634	28.1564	10942	28.1564	13136
25.254	123	25.254	112	25.254	97	25.254	111	25.254	174			28.1781	14456	28.1781	12648	28.1781	11632	28.1781	14609
25.273	131	25.273	125	25.273	110	25.273	102	25.273	184			28.1999	15873	28.1999	13352	28.1999	12134	28.1999	16068
25.292	145	25.292	130	25.292	125	25.292	106	25.292	182			28.2216	16437	28.2216	14278	28.2216	12525	28.2216	16993
25.311	147	25.311	121	25.311	123	25.311	93	25.311	204			28.2433	17220	28.2433	14796	28.2433	12475	28.2433	17705
25.33	136	25.33	121	25.33	116	25.33	109	25.33	203			28.265	17728	28.265	14901	28.265	12490	28.265	18222
25.349	154	25.349	153	25.349	116	25.349	128	25.349	199			28.2868	17480	28.2868	15055	28.2868	12093	28.2868	18213
25.368	142	25.368	144	25.368	122	25.368	126	25.368	206			28.3085	17381	28.3085	14553	28.3085	11877	28.3085	17671
25.387	154	25.387	128	25.387	149	25.387	118	25.387	214			28.3302	16706	28.3302	14142	28.3302	11040	28.3302	16764
25.406	171	25.406	139	25.406	148	25.406	132	25.406	216			28.352	15911	28.352	13100	28.352	10190	28.352	15551
25.425	159	25.425	148	25.425	149	25.425	131	25.425	212			28.3737	14767	28.3737	12476	28.3737	9299	28.3737	14437
25.444	154	25.444	147	25.444	153	25.444	123	25.444	212			28.3955	13417	28.3955	11424	28.3955	8430	28.3955	12609
25.463	150	25.463	161	25.463	150	25.463	130	25.463	225			28.4172	12402	28.4172	10177	28.4172	7518	28.4172	10928
25.482	158	25.482	164	25.482	148	25.482	130	25.482	218			28.4389	11287	28.4389	9134	28.4389	6764	28.4389	9677
25.501	176	25.501	154	25.501	142	25.501	137	25.501	200			28.4606	10104	28.4606	8113	28.4606	5913	28.4606	8076
25.52	170	25.52	151	25.52	142	25.52	151	25.52	194			28.4824	8782	28.4824	7009	28.4824	5348	28.4824	7054
25.539	163	25.539	153	25.539	146	25.539	142	25.539	196			28.5041	7613	28.5041	6212	28.5041	4489	28.5041	5985
25.558	161	25.558	156	25.558	145	25.558	130	25.558	214			28.5258	6914	28.5258	5313	28.5258	3915	28.5258	5241
25.577	153	25.577	145	25.577	144	25.577	133	25.577	214			28.5476	5993	28.5476	4676	28.5476	3481	28.5476	4571
25.596	150	25.596	139	25.596	149	25.596	141	25.596	197			28.5693	5232	28.5693	4106	28.5693	3158	28.5693	3853
25.615	149	25.615	134	25.615	139	25.615	139	25.615	206			28.591	4602	28.591	3515	28.591	2820	28.591	3338
25.634	132	25.634	144	25.634	143	25.634	134	25.634	201			28.6128	3973	28.6128	3086	28.6128	2479	28.6128	3005
25.653	153	25.653	144	25.653	148	25.653	138	25.653	208			28.6345	3665	28.6345	2675	28.6345	2301	28.6345	2653
25.672	163	25.672	143	25.672	133	25.672	141	25.672	210			28.6562	3156	28.6562	2498	28.6562	2116	28.6562	2461
25.691	143	25.691	148	25.691	113	25.691	129	25.691	222			28.678	2934	28.678	2312	28.678	1948	28.678	2240
25.71	142	25.71	133	25.71	133	25.71	134	25.71	216			28.6997	2618	28.6997	2082	28.6997	1761	28.6997	1990
25.729	146	25.729	127	25.729	129	25.729	131	25.729	221			28.7214	2499	28.7214	1955	28.7214	1623	28.7214	1965
25.748	149	25.748	151	25.748	112	25.748	141	25.748	220			28.7432	2286	28.7432	1864	28.7432	1588	28.7432	1794
25.767	156	25.767	149	25.767	122	25.767	139	25.767	230			28.7649	2008	28.7649	1631	28.7649	1455	28.7649	1669
25.786	131	25.786	133	25.786	136	25.786	117	25.786	212			28.7866	1880	28.7866	1578	28.7866	1329	28.7866	1575
25.805	150	25.805	129	25.805	121	25.805	115	25.805	211			28.8084	1724	28.8084	1516	28.8084	1331	28.8084	1490
25.824	165	25.824	129	25.824	155	25.824	106	25.824	213			28.8301	1742	28.8301	1437	28.8301	1233	28.8301	1405
25.843	167	25.843	162	25.843	131	25.843	103	25.843	235			28.8518	1612	28.8518	1333	28.8518	1141	28.8518	1301
25.862	173	25.862	133	25.862	125	25.862	112	25.862	201			28.8736	1507	28.8736	1295	28.8736	1193	28.8736	1223
25.881	135	25.881	152	25.881	108	25.881	111	25.881	197			28.8953	1387	28.8953	1286	28.8953	1121	28.8953	1237
25.9	146	25.9	156	25.9	129	25.9	126	25.9	216			28.917	1361	28.917	1194	28.917	1002	28.917	1157
25.919	145	25.919	134	25.919	138	25.919	127	25.919	214			28.9388	1403	28.9388	1197	28.9388	1021	28.9388	1031
25.938	149	25.938	149	25.938	132	25.938	114	25.938	232			28.9605	1238	28.9605	1137	28.9605	982	28.9605	1046
25.957	180	25.957	139	25.957	137	25.957	136	25.957	206			28.9822	1158	28.9822	1063	28.9822	954	28.9822	924
25.976	179	25.976	124	25.976	153	25.976	115	25.976	202			29.004	1210	29.004	976	29.004	944	29.004	943
25.995	164	25.995	143	25.995	140	25.995	128	25.995	194			29.0257	1112	29.0257	948	29.0257	902	29.0257	895
26.014	162	26.014	140	26.014	125	26.014	130	26.014	194			29.0474	1130	29.0474	964	29.0474	838	29.0474	916
26.033	156	26.033	138	26.033	115	26.033	118	26.033	189			29.0692	1063	29.0692	887	29.0692	862	29.0692	894
26.052	150	26.052	137	26.052	127	26.052	128	26.052	213			29.0909	998	29.0909	929	29.0909	830	29.0909	825
26.071	155	26.071	116	26.071	131	26.071	137	26.071	226			29.1126	990	29.1126	888	29.1126	819	29.1126	842
26.09	143	26.09	115	26.09	133	26.09	132	26.09	176			29.1344	879	29.1344	831	29.1344	828	29.1344	825
26.109	144	26.109	139	26.109	160	26.109	128	26.109	198			29.1561	956	29.1561	824	29.1561	785	29.1561	811
26.128	186	26.128	133	26.128	146	26.128	128	26.128	225			29.1778	854	29.1778	790	29.1778	808	29.1778	760
26.147	184	26.147	136	26.147	138	26.147	134	26.147	211			29.1996	956	29.1996	769	29.1996	774	29.1996	783
26.166	171	26.166	141	26.166	146	26.166	127	26.166	203			29.2213	861	29.2213	751	29.2213	734	29.2213	732
26.185	169	26.185	147	26.185	153	26.185	120	26.185	206			29.243	830	29.243	806	29.243	724	29.243	739
26.204	169	26.204	143	26.204	146	26.204	130	26.204	221			29.2648	870	29.2648	769	29.2648	725	29.2648	686
26.223	173	26.223	136	26.223	156	26.223	151	26.223	230			29.2865	802	29.2865	717	29.2865	703	29.2865	710
26.242	177	26.242	143	26.242	152	26.242	161	26.242	239			29.3082	805	29.3082	727	29.3082	731	29.3082	725
26.261	163	26.261	157	26.261	129	26.261	144	26.261	250			29.33	801	29.33	738	29.33	699	29.33	621
26.28	150	26.28	156	26.28	131	26.28	126	26.28	237			29.3517	841	29.3517	701	29.3517	675	29.3517	650
26.299	153	26.299	144	26.299	137	26.299	125	26.299	230			29.3734	807	29.3734	699	29.3734	617	29.3734	647
26.318	161	26.318	155	26.318	149	26.318	124	26.318	262			29.3952	789	29.3952	728	29.3952	664	29.3952	652
26.337	183	26.337	171	26.337	168	26.337	134	26.337	259			29.4169	783	29.4169	688	29.4169	664	29.4169	645
26.356	187	26.356	165	26.356	168	26.356	157	26.356	216			29.4386	802	29.4386	686	29.4386	581	29.4386	627
26.375	177	26.375	156	26.375	156	26.375	153	26.375	239			29.4604	721	29.4604	669	29.4604	609	29.4604	661
26.394	185	26.394	165	26.394	144	26.394	145	26.394	259			29.4821	707	29.4821	643	29.4821	619	29.4821	654
26.413	189	26.413	185	26.413	151	26.413	148	26.413	267			29.5038	724	29.5038	629	29.5038	588	29.5038	645
26.432	189	26.432	176	26.432	155	26.432	151	26.432	265			29.5256	690	29.5256	606	29.5256	640	29.5256	596
26.451	205	26.451	174	26.451	160	26.451	164	26.451	287			29.5473	728	29.5473	625	29.5473	588	29.5473	592
26.47	201	26.47	164	26.47	166	26.47	145	26.47	254			29.569	739	29.569	630	29.569	545	29.569	565
26.489	209	26.489	179	26.489	157	26.489	157	26.489	278			29.5907	750	29.5907	656	29.5907	637	29.5907	559
26.508	215	26.508	196	26.508	164	26.508	169	26.508	263			29.6125	656	29.6125	597	29.6125	613	29.6125	614
26.527	211	26.527	169	26.527	184	26.527	182	26.527	278			29.6342	681	29.6342	591	29.6342	592	29.6342	620
26.546	230	26.546	175	26.546	162	26.546	176	26.546	292			29.656	672	29.656	562	29.656	573	29.656	542
26.565	210	26.565	186	26.565	168	26.565	160	26.565	287			29.6777	647	29.6777	522	29.6777	645	29.6777	563
26.584	228	26.584	188	26.584	184	26.584	179	26.584	272			29.6994	684	29.6994	572	29.6994	570	29.6994	588
26.603	220	26.603	195	26.603	159	26.603	182	26.603	285			29.7212	619	29.7212	586	29.7212	551	29.7212	544
26.622	216	26.622	179	26.622	169	26.622	186	26.622	299			29.7429	626	29.7429	517	29.7429	559	29.7429	512
26.641	212	26.641	180	26.641	186	26.641	172	26.641	364			29.7646	598	29.7646	556	29.7646	578	29.7646	556
26.66	249	26.66	180	26.66	159	26.66	172	26.66	341			29.7863	574	29.7863	584	29.7863	545	29.7863	551
26.679	241	26.679	199	26.679	168	26.679	182	26.679	311			29.8081	619	29.8081	575	29.8081	552	29.8081	539
26.698	247	26.698	208	26.698	180	26.698	177	26.698	333			29.8298	598	29.8298	537	29.8298	507	29.8298	532
26.717	197	26.717	194	26.717	216	26.717	197	26.717	349			29.8515	640	29.8515	558	29.8515	533	29.8515	499
26.736	243	26.736	210	26.736	197	26.736	205	26.736	317			29.8733	562	29.8733	537	29.8733	570	29.8733	550
26.755	273	26.755	197	26.755	227	26.755	183	26.755	327			29.895	612	29.895	548	29.895	502	29.895	528
26.774	266	26.774	209	26.774	213	26.774	203	26.774	359			29.9168	647	29.9168	523	29.9168	533	29.9168	522
26.793	271	26.793	237	26.793	227	26.793	215	26.793	402			29.9385	609	29.9385	527	29.9385	523	29.9385	491
26.812	284	26.812	246	26.812	230	26.812	231	26.812	368			29.9602	598	29.9602	529	29.9602	538	29.9602	528
26.831	262	26.831	237	26.831	230	26.831	224	26.831	359			29.982	589	29.982	499	29.982	521	29.982	505
26.85	261	26.85	228	26.85	220	26.85	226	26.85	371			30.0037	555	30.0037	542	30.0037	545	30.0037	530
26.869	272	26.869	249	26.869	260	26.869	239	26.869	398			30.0254	635	30.0254	503	30.0254	521	30.0254	473
26.888	293	26.888	270	26.888	265	26.888	251	26.888	430			30.0471	569	30.0471	532	30.0471	488	30.0471	500
26.907	308	26.907	271	26.907	267	26.907	240	26.907	427			30.0689	589	30.0689	505	30.0689	517	30.0689	496
26.926	326	26.926	271	26.926	279	26.926	260	26.926	424			30.0906	574	30.0906	521	30.0906	532	30.0906	527
26.945	337	26.945	299	26.945	295	26.945	264	26.945	435			30.1123	573	30.1123	517	30.1123	556	30.1123	471
26.964	341	26.964	314	26.964	301	26.964	267	26.964	447			30.1341	542	30.1341	487	30.1341	563	30.1341	505
26.983	341	26.983	313	26.983	293	26.983	273	26.983	483			30.1558	555	30.1558	485	30.1558	500	30.1558	516
27.002	351	27.002	335	27.002	305	27.002	281	27.002	472			30.1775	585	30.1775	506	30.1775	495	30.1775	521
27.021	363	27.021	323	27.021	310	27.021	305	27.021	461			30.1993	565	30.1993	490	30.1993	541	30.1993	460
27.04	372	27.04	321	27.04	312	27.04	305	27.04	466			30.221	557	30.221	491	30.221	520	30.221	479
27.059	386	27.059	342	27.059	321	27.059	292	27.059	456			30.2427	623	30.2427	493	30.2427	495	30.2427	474
27.078	395	27.078	347	27.078	318	27.078	314	27.078	464			30.2645	520	30.2645	461	30.2645	483	30.2645	511
27.097	416	27.097	375	27.097	337	27.097	334	27.097	473			30.2862	578	30.2862	488	30.2862	551	30.2862	491
27.116	429	27.116	372	27.116	350	27.116	332	27.116	503			30.3079	526	30.3079	476	30.3079	550	30.3079	454
27.135	408	27.135	378	27.135	337	27.135	339	27.135	497			30.3297	562	30.3297	527	30.3297	484	30.3297	434
27.154	413	27.154	388	27.154	335	27.154	328	27.154	481			30.3514	545	30.3514	505	30.3514	545	30.3514	499
27.173	443	27.173	389	27.173	345	27.173	317	27.173	490			30.3731	541	30.3731	462	30.3731	505	30.3731	472
27.192	434	27.192	384	27.192	337	27.192	293	27.192	485			30.3949	583	30.3949	515	30.3949	482	30.3949	482
27.211	426	27.211	378	27.211	330	27.211	339	27.211	469			30.4166	584	30.4166	494	30.4166	459	30.4166	446
27.23	424	27.23	372	27.23	344	27.23	351	27.23	507			30.4383	518	30.4383	436	30.4383	449	30.4383	454
27.249	417	27.249	374	27.249	335	27.249	340	27.249	509			30.4601	583	30.4601	445	30.4601	464	30.4601	460
27.268	428	27.268	373	27.268	356	27.268	367	27.268	480			30.4818	579	30.4818	486	30.4818	441	30.4818	431
27.287	433	27.287	368	27.287	369	27.287	361	27.287	537			30.5035	510	30.5035	474	30.5035	469	30.5035	496
27.306	468	27.306	373	27.306	363	27.306	317	27.306	556			30.5253	538	30.5253	464	30.5253	472	30.5253	463
27.325	445	27.325	373	27.325	361	27.325	325	27.325	555			30.547	535	30.547	435	30.547	489	30.547	449
27.344	464	27.344	389	27.344	355	27.344	354	27.344	576			30.5687	527	30.5687	492	30.5687	482	30.5687	486
27.363	452	27.363	386	27.363	351	27.363	373	27.363	623			30.5905	500	30.5905	494	30.5905	461	30.5905	456
27.382	481	27.382	349	27.382	343	27.382	344	27.382	604			30.6122	517	30.6122	426	30.6122	443	30.6122	461
27.401	524	27.401	386	27.401	364	27.401	329	27.401	694			30.6339	563	30.6339	421	30.6339	502	30.6339	445
27.42	504	27.42	414	27.42	368	27.42	376	27.42	670			30.6557	567	30.6557	502	30.6557	465	30.6557	425
27.439	461	27.439	369	27.439	365	27.439	367	27.439	683			30.6774	514	30.6774	508	30.6774	457	30.6774	427
27.458	485	27.458	413	27.458	366	27.458	405	27.458	776			30.6991	545	30.6991	469	30.6991	424	30.6991	416
27.477	547	27.477	441	27.477	393	27.477	350	27.477	706			30.7209	536	30.7209	488	30.7209	467	30.7209	457
27.496	548	27.496	424	27.496	398	27.496	369	27.496	803			30.7426	556	30.7426	490	30.7426	470	30.7426	441
27.515	545	27.515	455	27.515	408	27.515	432	27.515	823			30.7643	552	30.7643	508	30.7643	478	30.7643	452
27.534	581	27.534	463	27.534	446	27.534	415	27.534	860			30.7861	531	30.7861	482	30.7861	460	30.7861	516
27.553	585	27.553	453	27.553	439	27.553	419	27.553	919			30.8078	548	30.8078	435	30.8078	458	30.8078	463
27.572	642	27.572	487	27.572	443	27.572	432	27.572	1010			30.8295	534	30.8295	450	30.8295	460	30.8295	439
27.591	600	27.591	508	27.591	497	27.591	420	27.591	1051			30.8513	512	30.8513	450	30.8513	465	30.8513	429
27.61	642	27.61	521	27.61	458	27.61	452	27.61	1132			30.873	522	30.873	494	30.873	446	30.873	436
27.629	721	27.629	533	27.629	498	27.629	487	27.629	1197			30.8947	499	30.8947	446	30.8947	447	30.8947	442
27.648	719	27.648	559	27.648	530	27.648	497	27.648	1292			30.9165	562	30.9165	458	30.9165	445	30.9165	455
27.667	783	27.667	611	27.667	545	27.667	518	27.667	1404			30.9382	545	30.9382	472	30.9382	415	30.9382	478
27.686	839	27.686	638	27.686	596	27.686	521	27.686	1463			30.9599	545	30.9599	447	30.9599	461	30.9599	445
27.705	855	27.705	643	27.705	624	27.705	567	27.705	1534			30.9817	501	30.9817	452	30.9817	439	30.9817	416
27.724	904	27.724	629	27.724	622	27.724	620	27.724	1704			31.0034	519	31.0034	451	31.0034	413	31.0034	474
27.743	996	27.743	671	27.743	649	27.743	622	27.743	1851			31.0251	525	31.0251	464	31.0251	427	31.0251	443
27.762	1033	27.762	746	27.762	705	27.762	643	27.762	1954			31.0469	536	31.0469	466	31.0469	470	31.0469	407
27.781	1083	27.781	793	27.781	729	27.781	670	27.781	2123			31.0686	495	31.0686	463	31.0686	423	31.0686	444
27.8	1192	27.8	823	27.8	793	27.8	721	27.8	2226			31.0903	559	31.0903	457	31.0903	462	31.0903	475
27.819	1237	27.819	883	27.819	889	27.819	797	27.819	2282			31.1121	556	31.1121	452	31.1121	445	31.1121	500
27.838	1294	27.838	943	27.838	963	27.838	839	27.838	2423			31.1338	507	31.1338	476	31.1338	465	31.1338	476
27.857	1437	27.857	1015	27.857	1002	27.857	909	27.857	2590			31.1555	538	31.1555	470	31.1555	450	31.1555	432
27.876	1579	27.876	1142	27.876	1041	27.876	1024	27.876	2704			31.1773	543	31.1773	418	31.1773	441	31.1773	479
27.895	1713	27.895	1258	27.895	1169	27.895	1135	27.895	2759			31.199	516	31.199	455	31.199	449	31.199	452
27.914	1847	27.914	1379	27.914	1304	27.914	1246	27.914	2896			31.2207	515	31.2207	461	31.2207	474	31.2207	462
27.933	2065	27.933	1495	27.933	1493	27.933	1393	27.933	3003			31.2425	523	31.2425	487	31.2425	462	31.2425	458
27.952	2231	27.952	1656	27.952	1599	27.952	1525	27.952	3136			31.2642	507	31.2642	523	31.2642	416	31.2642	470
27.971	2418	27.971	1766	27.971	1796	27.971	1623	27.971	3240			31.2859	524	31.2859	479	31.2859	435	31.2859	410
27.99	2689	27.99	1972	27.99	1951	27.99	1889	27.99	3396			31.3076	550	31.3076	488	31.3076	474	31.3076	441
28.009	2828	28.009	2182	28.009	2162	28.009	2100	28.009	3505			31.3294	529	31.3294	472	31.3294	471	31.3294	454
28.028	3286	28.028	2542	28.028	2449	28.028	2295	28.028	3555			31.3511	538	31.3511	491	31.3511	501	31.3511	447
28.047	3640	28.047	2784	28.047	2769	28.047	2629	28.047	3661			31.3728	587	31.3728	486	31.3728	454	31.3728	513
28.066	3714	28.066	2962	28.066	2982	28.066	2913	28.066	3659			31.3946	552	31.3946	534	31.3946	509	31.3946	478
28.085	4143	28.085	3322	28.085	3309	28.085	3204	28.085	3824			31.4163	574	31.4163	479	31.4163	464	31.4163	450
28.104	4570	28.104	3861	28.104	3769	28.104	3683	28.104	3925			31.4381	611	31.4381	489	31.4381	480	31.4381	464
28.123	4810	28.123	4210	28.123	4104	28.123	4013	28.123	3904			31.4598	543	31.4598	465	31.4598	471	31.4598	455
28.142	5148	28.142	4666	28.142	4419	28.142	4375	28.142	3976			31.4815	552	31.4815	503	31.4815	482	31.4815	476
28.161	5575	28.161	5336	28.161	5028	28.161	4933	28.161	4223			31.5033	511	31.5033	490	31.5033	491	31.5033	510
28.18	5926	28.18	5698	28.18	5434	28.18	5258	28.18	4114			31.525	542	31.525	548	31.525	499	31.525	433
28.199	6234	28.199	6326	28.199	5853	28.199	5672	28.199	4125			31.5467	549	31.5467	510	31.5467	531	31.5467	479
28.218	6538	28.218	6865	28.218	6332	28.218	6165	28.218	4267			31.5684	609	31.5684	484	31.5684	516	31.5684	509
28.237	6699	28.237	7090	28.237	6732	28.237	6422	28.237	4189			31.5902	630	31.5902	497	31.5902	490	31.5902	502
28.256	6889	28.256	7595	28.256	7055	28.256	6625	28.256	4199			31.6119	561	31.6119	552	31.6119	515	31.6119	525
28.275	7233	28.275	7991	28.275	7256	28.275	7132	28.275	4170			31.6336	607	31.6336	514	31.6336	542	31.6336	505
28.294	7117	28.294	8105	28.294	7412	28.294	7257	28.294	4097			31.6554	577	31.6554	504	31.6554	494	31.6554	524
28.313	7129	28.313	8269	28.313	7370	28.313	7268	28.313	4083			31.6771	636	31.6771	544	31.6771	549	31.6771	547
28.332	7273	28.332	8269	28.332	7479	28.332	7224	28.332	4062			31.6988	618	31.6988	550	31.6988	514	31.6988	526
28.351	7025	28.351	8018	28.351	7240	28.351	7167	28.351	3852			31.7206	597	31.7206	580	31.7206	535	31.7206	595
28.37	6651	28.37	7661	28.37	6863	28.37	6905	28.37	3671			31.7423	617	31.7423	512	31.7423	518	31.7423	549
28.389	6474	28.389	7358	28.389	6616	28.389	6693	28.389	3550			31.764	644	31.764	621	31.764	562	31.764	526
28.408	6075	28.408	7104	28.408	6252	28.408	6405	28.408	3304			31.7858	610	31.7858	562	31.7858	566	31.7858	594
28.427	5755	28.427	6539	28.427	5872	28.427	5959	28.427	3117			31.8075	684	31.8075	604	31.8075	526	31.8075	591
28.446	5412	28.446	5975	28.446	5482	28.446	5553	28.446	3002			31.8292	689	31.8292	608	31.8292	536	31.8292	584
28.465	5022	28.465	5429	28.465	5036	28.465	5165	28.465	2784			31.851	666	31.851	588	31.851	580	31.851	609
28.484	4628	28.484	4867	28.484	4609	28.484	4717	28.484	2511			31.8727	689	31.8727	619	31.8727	612	31.8727	636
28.503	4352	28.503	4490	28.503	4224	28.503	4345	28.503	2267			31.8944	678	31.8944	647	31.8944	618	31.8944	616
28.522	4014	28.522	3966	28.522	3790	28.522	3929	28.522	2080			31.9162	663	31.9162	664	31.9162	662	31.9162	632
28.541	3640	28.541	3517	28.541	3333	28.541	3510	28.541	1875			31.9379	709	31.9379	605	31.9379	633	31.9379	601
28.56	3352	28.56	3218	28.56	3050	28.56	3120	28.56	1727			31.9596	762	31.9596	657	31.9596	600	31.9596	657
28.579	3067	28.579	2838	28.579	2804	28.579	2750	28.579	1596			31.9814	748	31.9814	645	31.9814	668	31.9814	622
28.598	2791	28.598	2511	28.598	2462	28.598	2457	28.598	1409			32.0031	754	32.0031	643	32.0031	667	32.0031	692
28.617	2560	28.617	2280	28.617	2175	28.617	2180	28.617	1306			32.0248	863	32.0248	719	32.0248	710	32.0248	602
28.636	2327	28.636	2067	28.636	1940	28.636	1941	28.636	1231			32.0466	897	32.0466	690	32.0466	698	32.0466	680
28.655	2131	28.655	1820	28.655	1773	28.655	1731	28.655	1123			32.0683	870	32.0683	673	32.0683	750	32.0683	754
28.674	2036	28.674	1688	28.674	1618	28.674	1549	28.674	1054			32.09	911	32.09	792	32.09	798	32.09	710
28.693	1903	28.693	1585	28.693	1405	28.693	1422	28.693	953			32.1118	926	32.1118	804	32.1118	841	32.1118	786
28.712	1732	28.712	1353	28.712	1317	28.712	1268	28.712	850			32.1335	998	32.1335	815	32.1335	852	32.1335	787
28.731	1583	28.731	1318	28.731	1173	28.731	1143	28.731	828			32.1552	1069	32.1552	910	32.1552	884	32.1552	853
28.75	1413	28.75	1190	28.75	1109	28.75	1056	28.75	792			32.177	1131	32.177	944	32.177	970	32.177	913
28.769	1305	28.769	1015	28.769	1025	28.769	933	28.769	736			32.1987	1103	32.1987	1019	32.1987	1034	32.1987	900
28.788	1254	28.788	1034	28.788	973	28.788	837	28.788	680			32.2204	1209	32.2204	1031	32.2204	1095	32.2204	996
28.807	1160	28.807	952	28.807	917	28.807	812	28.807	692			32.2422	1336	32.2422	1105	32.2422	1091	32.2422	1112
28.826	1043	28.826	864	28.826	849	28.826	763	28.826	607			32.2639	1304	32.2639	1221	32.2639	1262	32.2639	1107
28.845	961	28.845	825	28.845	719	28.845	698	28.845	560			32.2856	1470	32.2856	1288	32.2856	1333	32.2856	1203
28.864	946	28.864	794	28.864	756	28.864	667	28.864	538			32.3074	1564	32.3074	1453	32.3074	1435	32.3074	1347
28.883	919	28.883	713	28.883	651	28.883	621	28.883	562			32.3291	1693	32.3291	1521	32.3291	1534	32.3291	1448
28.902	908	28.902	668	28.902	611	28.902	545	28.902	555			32.3508	1902	32.3508	1672	32.3508	1607	32.3508	1671
28.921	834	28.921	636	28.921	590	28.921	560	28.921	507			32.3726	1990	32.3726	1719	32.3726	1813	32.3726	1770
28.94	765	28.94	622	28.94	528	28.94	515	28.94	471			32.3943	2119	32.3943	1930	32.3943	1941	32.3943	1927
28.959	749	28.959	630	28.959	522	28.959	454	28.959	439			32.416	2352	32.416	2064	32.416	2061	32.416	2121
28.978	770	28.978	566	28.978	480	28.978	508	28.978	499			32.4378	2594	32.4378	2241	32.4378	2274	32.4378	2207
28.997	665	28.997	504	28.997	491	28.997	452	28.997	463			32.4595	2728	32.4595	2414	32.4595	2329	32.4595	2555
29.016	653	29.016	514	29.016	490	29.016	460	29.016	435			32.4812	2993	32.4812	2590	32.4812	2499	32.4812	2662
29.035	624	29.035	456	29.035	491	29.035	439	29.035	433			32.503	3206	32.503	2841	32.503	2712	32.503	3106
29.054	618	29.054	458	29.054	444	29.054	396	29.054	415			32.5247	3602	32.5247	2913	32.5247	2978	32.5247	3270
29.073	598	29.073	451	29.073	434	29.073	386	29.073	436			32.5464	3916	32.5464	3276	32.5464	3105	32.5464	3657
29.092	566	29.092	446	29.092	427	29.092	409	29.092	389			32.5682	4158	32.5682	3575	32.5682	3371	32.5682	3829
29.111	546	29.111	420	29.111	372	29.111	366	29.111	416			32.5899	4460	32.5899	3755	32.5899	3519	32.5899	4100
29.13	508	29.13	418	29.13	386	29.13	364	29.13	371			32.6116	4916	32.6116	4058	32.6116	3769	32.6116	4508
29.149	498	29.149	433	29.149	367	29.149	335	29.149	357			32.6334	5286	32.6334	4422	32.6334	4223	32.6334	4868
29.168	478	29.168	416	29.168	356	29.168	338	29.168	373			32.6551	5783	32.6551	4814	32.6551	4489	32.6551	5397
29.187	476	29.187	371	29.187	348	29.187	340	29.187	388			32.6768	6056	32.6768	5157	32.6768	4912	32.6768	5733
29.206	486	29.206	355	29.206	336	29.206	325	29.206	361			32.6986	6848	32.6986	5463	32.6986	5111	32.6986	6457
29.225	429	29.225	363	29.225	325	29.225	315	29.225	364			32.7203	7287	32.7203	5999	32.7203	5379	32.7203	6971
29.244	407	29.244	358	29.244	313	29.244	304	29.244	349			32.742	7898	32.742	6281	32.742	5801	32.742	7630
29.263	410	29.263	365	29.263	322	29.263	322	29.263	363			32.7638	8236	32.7638	6829	32.7638	6047	32.7638	7817
29.282	415	29.282	341	29.282	318	29.282	299	29.282	369			32.7855	8755	32.7855	7079	32.7855	6080	32.7855	8564
29.301	407	29.301	318	29.301	303	29.301	271	29.301	356			32.8072	8708	32.8072	7233	32.8072	6078	32.8072	8463
29.32	383	29.32	319	29.32	299	29.32	280	29.32	342			32.8289	8714	32.8289	7226	32.8289	5869	32.8289	8412
29.339	373	29.339	313	29.339	282	29.339	282	29.339	335			32.8507	8434	32.8507	7182	32.8507	5785	32.8507	8079
29.358	359	29.358	309	29.358	279	29.358	285	29.358	349			32.8724	8030	32.8724	6863	32.8724	5372	32.8724	7445
29.377	350	29.377	296	29.377	289	29.377	278	29.377	348			32.8942	7591	32.8942	6471	32.8942	5004	32.8942	7074
29.396	358	29.396	279	29.396	274	29.396	245	29.396	325			32.9159	7016	32.9159	5886	32.9159	4499	32.9159	6292
29.415	355	29.415	278	29.415	267	29.415	242	29.415	310			32.9376	6258	32.9376	5457	32.9376	4051	32.9376	5643
29.434	363	29.434	266	29.434	262	29.434	258	29.434	312			32.9594	5405	32.9594	4790	32.9594	3614	32.9594	4882
29.453	357	29.453	248	29.453	250	29.453	248	29.453	326			32.9811	4913	32.9811	4199	32.9811	3156	32.9811	4203
29.472	340	29.472	252	29.472	243	29.472	245	29.472	328			33.0028	4201	33.0028	3675	33.0028	2804	33.0028	3531
29.491	326	29.491	260	29.491	247	29.491	247	29.491	316			33.0245	3666	33.0245	3209	33.0245	2440	33.0245	3025
29.51	310	29.51	274	29.51	242	29.51	245	29.51	308			33.0463	3195	33.0463	2792	33.0463	2166	33.0463	2507
29.529	314	29.529	264	29.529	256	29.529	239	29.529	307			33.068	2657	33.068	2416	33.068	1903	33.068	2139
29.548	316	29.548	265	29.548	267	29.548	227	29.548	328			33.0898	2421	33.0898	2075	33.0898	1665	33.0898	1956
29.567	306	29.567	240	29.567	297	29.567	226	29.567	308			33.1115	2121	33.1115	1934	33.1115	1525	33.1115	1578
29.586	302	29.586	261	29.586	239	29.586	228	29.586	300			33.1332	1901	33.1332	1637	33.1332	1414	33.1332	1562
29.605	292	29.605	224	29.605	237	29.605	221	29.605	295			33.1549	1694	33.1549	1444	33.1549	1312	33.1549	1368
29.624	290	29.624	235	29.624	224	29.624	228	29.624	278			33.1767	1594	33.1767	1420	33.1767	1154	33.1767	1209
29.643	300	29.643	255	29.643	233	29.643	217	29.643	325			33.1984	1453	33.1984	1217	33.1984	1101	33.1984	1125
29.662	290	29.662	228	29.662	261	29.662	223	29.662	328			33.2201	1309	33.2201	1159	33.2201	1025	33.2201	1037
29.681	286	29.681	214	29.681	239	29.681	214	29.681	293			33.2419	1220	33.2419	1011	33.2419	933	33.2419	993
29.7	274	29.7	250	29.7	201	29.7	212	29.7	294			33.2636	1117	33.2636	1008	33.2636	877	33.2636	938
29.719	250	29.719	199	29.719	188	29.719	219	29.719	302			33.2853	1091	33.2853	934	33.2853	856	33.2853	810
29.738	255	29.738	232	29.738	216	29.738	205	29.738	322			33.3071	1011	33.3071	886	33.3071	781	33.3071	795
29.757	268	29.757	191	29.757	203	29.757	188	29.757	280			33.3288	971	33.3288	792	33.3288	801	33.3288	769
29.776	242	29.776	223	29.776	193	29.776	193	29.776	274			33.3505	959	33.3505	806	33.3505	725	33.3505	777
29.795	259	29.795	235	29.795	211	29.795	199	29.795	283			33.3723	904	33.3723	753	33.3723	705	33.3723	747
29.814	237	29.814	197	29.814	202	29.814	182	29.814	252			33.394	843	33.394	736	33.394	662	33.394	816
29.833	226	29.833	182	29.833	204	29.833	197	29.833	288			33.4157	828	33.4157	689	33.4157	665	33.4157	741
29.852	234	29.852	198	29.852	181	29.852	189	29.852	287			33.4375	768	33.4375	712	33.4375	589	33.4375	613
29.871	250	29.871	174	29.871	193	29.871	189	29.871	262			33.4592	747	33.4592	710	33.4592	675	33.4592	640
29.89	227	29.89	172	29.89	185	29.89	177	29.89	266			33.4809	750	33.4809	687	33.4809	601	33.4809	689
29.909	229	29.909	195	29.909	182	29.909	187	29.909	277			33.5027	730	33.5027	647	33.5027	585	33.5027	579
29.928	230	29.928	198	29.928	170	29.928	178	29.928	305			33.5244	673	33.5244	624	33.5244	536	33.5244	597
29.947	228	29.947	188	29.947	166	29.947	165	29.947	293			33.5461	727	33.5461	578	33.5461	539	33.5461	581
29.966	223	29.966	178	29.966	175	29.966	158	29.966	264			33.5679	663	33.5679	617	33.5679	549	33.5679	586
29.985	236	29.985	168	29.985	171	29.985	159	29.985	266			33.5896	673	33.5896	592	33.5896	527	33.5896	546
30.004	235	30.004	177	30.004	156	30.004	154	30.004	294			33.6113	616	33.6113	586	33.6113	530	33.6113	549
30.023	237	30.023	174	30.023	183	30.023	162	30.023	273			33.6331	616	33.6331	545	33.6331	541	33.6331	514
30.042	225	30.042	171	30.042	183	30.042	174	30.042	280			33.6548	634	33.6548	587	33.6548	574	33.6548	553
30.061	215	30.061	178	30.061	161	30.061	172	30.061	288			33.6765	602	33.6765	567	33.6765	550	33.6765	550
30.08	208	30.08	177	30.08	165	30.08	164	30.08	275			33.6983	601	33.6983	548	33.6983	563	33.6983	501
30.099	196	30.099	184	30.099	168	30.099	163	30.099	264			33.72	596	33.72	526	33.72	500	33.72	511
30.118	200	30.118	180	30.118	169	30.118	161	30.118	268			33.7417	597	33.7417	532	33.7417	514	33.7417	514
30.137	213	30.137	166	30.137	173	30.137	168	30.137	277			33.7635	614	33.7635	585	33.7635	492	33.7635	533
30.156	206	30.156	174	30.156	170	30.156	167	30.156	276			33.7852	568	33.7852	514	33.7852	536	33.7852	500
30.175	203	30.175	181	30.175	160	30.175	141	30.175	274			33.8069	585	33.8069	510	33.8069	473	33.8069	477
30.194	216	30.194	176	30.194	153	30.194	142	30.194	274			33.8287	588	33.8287	485	33.8287	490	33.8287	483
30.213	199	30.213	177	30.213	161	30.213	153	30.213	279			33.8504	566	33.8504	494	33.8504	482	33.8504	471
30.232	198	30.232	174	30.232	158	30.232	156	30.232	261			33.8721	537	33.8721	502	33.8721	493	33.8721	476
30.251	209	30.251	171	30.251	161	30.251	172	30.251	248			33.8939	541	33.8939	485	33.8939	482	33.8939	461
30.27	209	30.27	176	30.27	154	30.27	152	30.27	259			33.9156	573	33.9156	517	33.9156	482	33.9156	486
30.289	212	30.289	158	30.289	155	30.289	142	30.289	237			33.9373	482	33.9373	458	33.9373	465	33.9373	478
30.308	214	30.308	163	30.308	166	30.308	149	30.308	262			33.9591	537	33.9591	494	33.9591	435	33.9591	478
30.327	208	30.327	167	30.327	153	30.327	144	30.327	271			33.9808	565	33.9808	445	33.9808	468	33.9808	436
30.346	211	30.346	167	30.346	149	30.346	147	30.346	272			34.0025	582	34.0025	447	34.0025	473	34.0025	449
30.365	193	30.365	169	30.365	161	30.365	153	30.365	245			34.0243	571	34.0243	487	34.0243	493	34.0243	429
30.384	196	30.384	162	30.384	172	30.384	148	30.384	274			34.046	556	34.046	479	34.046	459	34.046	461
30.403	232	30.403	152	30.403	154	30.403	161	30.403	243			34.0677	540	34.0677	484	34.0677	476	34.0677	460
30.422	205	30.422	176	30.422	141	30.422	165	30.422	234			34.0895	520	34.0895	504	34.0895	497	34.0895	449
30.441	183	30.441	143	30.441	160	30.441	158	30.441	238			34.1112	533	34.1112	467	34.1112	462	34.1112	438
30.46	188	30.46	150	30.46	158	30.46	122	30.46	249			34.1329	561	34.1329	480	34.1329	461	34.1329	400
30.479	175	30.479	173	30.479	158	30.479	176	30.479	252			34.1547	476	34.1547	450	34.1547	444	34.1547	435
30.498	197	30.498	163	30.498	146	30.498	165	30.498	243			34.1764	490	34.1764	505	34.1764	461	34.1764	410
30.517	185	30.517	157	30.517	132	30.517	142	30.517	255			34.1981	504	34.1981	446	34.1981	436	34.1981	424
30.536	202	30.536	146	30.536	148	30.536	150	30.536	266			34.2199	535	34.2199	466	34.2199	414	34.2199	481
30.555	191	30.555	180	30.555	155	30.555	151	30.555	256			34.2416	500	34.2416	424	34.2416	442	34.2416	438
30.574	201	30.574	159	30.574	141	30.574	147	30.574	248			34.2633	502	34.2633	468	34.2633	413	34.2633	450
30.593	180	30.593	162	30.593	149	30.593	147	30.593	273			34.2851	556	34.2851	440	34.2851	450	34.2851	463
30.612	196	30.612	149	30.612	157	30.612	144	30.612	273			34.3068	474	34.3068	415	34.3068	406	34.3068	434
30.631	178	30.631	170	30.631	169	30.631	137	30.631	258			34.3285	499	34.3285	499	34.3285	471	34.3285	448
30.65	190	30.65	160	30.65	169	30.65	138	30.65	243			34.3503	534	34.3503	467	34.3503	455	34.3503	447
30.669	192	30.669	151	30.669	178	30.669	143	30.669	245			34.372	520	34.372	491	34.372	436	34.372	427
30.688	182	30.688	177	30.688	154	30.688	158	30.688	237			34.3937	523	34.3937	438	34.3937	460	34.3937	468
30.707	186	30.707	158	30.707	161	30.707	140	30.707	234			34.4154	542	34.4154	469	34.4154	462	34.4154	485
30.726	210	30.726	151	30.726	169	30.726	133	30.726	252			34.4372	529	34.4372	486	34.4372	409	34.4372	472
30.745	191	30.745	156	30.745	169	30.745	136	30.745	227			34.4589	517	34.4589	455	34.4589	428	34.4589	449
30.764	178	30.764	160	30.764	159	30.764	149	30.764	242			34.4806	555	34.4806	470	34.4806	445	34.4806	460
30.783	177	30.783	155	30.783	154	30.783	139	30.783	255			34.5024	522	34.5024	507	34.5024	450	34.5024	524
30.802	185	30.802	146	30.802	149	30.802	137	30.802	245			34.5241	534	34.5241	486	34.5241	432	34.5241	496
30.821	192	30.821	136	30.821	135	30.821	153	30.821	250			34.5459	520	34.5459	487	34.5459	442	34.5459	488
30.84	197	30.84	158	30.84	156	30.84	155	30.84	250			34.5676	515	34.5676	469	34.5676	446	34.5676	487
30.859	183	30.859	165	30.859	162	30.859	153	30.859	234			34.5893	569	34.5893	505	34.5893	457	34.5893	511
30.878	181	30.878	148	30.878	159	30.878	152	30.878	239			34.611	605	34.611	477	34.611	415	34.611	494
30.897	200	30.897	154	30.897	172	30.897	148	30.897	241			34.6328	590	34.6328	432	34.6328	408	34.6328	476
30.916	201	30.916	164	30.916	166	30.916	139	30.916	233			34.6545	532	34.6545	493	34.6545	407	34.6545	493
30.935	192	30.935	161	30.935	152	30.935	138	30.935	240			34.6763	552	34.6763	492	34.6763	464	34.6763	475
30.954	194	30.954	159	30.954	157	30.954	152	30.954	248			34.698	524	34.698	468	34.698	431	34.698	464
30.973	196	30.973	161	30.973	171	30.973	155	30.973	249			34.7197	506	34.7197	488	34.7197	429	34.7197	494
30.992	194	30.992	160	30.992	148	30.992	148	30.992	251			34.7415	495	34.7415	474	34.7415	406	34.7415	420
31.011	206	31.011	163	31.011	141	31.011	149	31.011	253			34.7632	518	34.7632	439	34.7632	414	34.7632	437
31.03	207	31.03	165	31.03	156	31.03	157	31.03	251			34.7849	464	34.7849	452	34.7849	403	34.7849	418
31.049	189	31.049	164	31.049	157	31.049	162	31.049	258			34.8066	450	34.8066	451	34.8066	407	34.8066	448
31.068	188	31.068	176	31.068	163	31.068	164	31.068	264			34.8284	508	34.8284	417	34.8284	384	34.8284	405
31.087	203	31.087	174	31.087	166	31.087	165	31.087	267			34.8501	452	34.8501	425	34.8501	377	34.8501	455
31.106	214	31.106	163	31.106	147	31.106	160	31.106	262			34.8718	482	34.8718	432	34.8718	402	34.8718	380
31.125	204	31.125	174	31.125	165	31.125	150	31.125	250			34.8936	470	34.8936	399	34.8936	406	34.8936	418
31.144	199	31.144	165	31.144	192	31.144	160	31.144	248			34.9153	459	34.9153	394	34.9153	390	34.9153	400
31.163	207	31.163	177	31.163	172	31.163	176	31.163	273			34.937	472	34.937	418	34.937	378	34.937	380
31.182	204	31.182	172	31.182	175	31.182	165	31.182	242			34.9588	466	34.9588	405	34.9588	391	34.9588	407
31.201	200	31.201	156	31.201	173	31.201	177	31.201	275			34.9805	435	34.9805	434	34.9805	400	34.9805	386
31.22	199	31.22	196	31.22	165	31.22	175	31.22	279			35.0022	455	35.0022	422	35.0022	381	35.0022	399
31.239	224	31.239	206	31.239	206	31.239	183	31.239	249			35.024	443	35.024	398	35.024	339	35.024	371
31.258	198	31.258	185	31.258	185	31.258	174	31.258	277			35.0457	429	35.0457	438	35.0457	383	35.0457	407
31.277	223	31.277	181	31.277	189	31.277	181	31.277	262			35.0674	460	35.0674	411	35.0674	386	35.0674	389
31.296	265	31.296	202	31.296	168	31.296	191	31.296	274			35.0892	461	35.0892	393	35.0892	413	35.0892	410
31.315	246	31.315	188	31.315	196	31.315	205	31.315	271			35.1109	449	35.1109	382	35.1109	403	35.1109	385
31.334	235	31.334	200	31.334	198	31.334	192	31.334	271			35.1326	411	35.1326	460	35.1326	373	35.1326	410
31.353	214	31.353	197	31.353	208	31.353	194	31.353	275			35.1544	472	35.1544	376	35.1544	370	35.1544	398
31.372	231	31.372	212	31.372	207	31.372	182	31.372	272			35.1761	457	35.1761	388	35.1761	367	35.1761	423
31.391	226	31.391	199	31.391	193	31.391	212	31.391	288			35.1978	456	35.1978	410	35.1978	366	35.1978	405
31.41	228	31.41	206	31.41	205	31.41	199	31.41	275			35.2196	457	35.2196	444	35.2196	423	35.2196	389
31.429	253	31.429	230	31.429	206	31.429	224	31.429	306			35.2413	444	35.2413	407	35.2413	364	35.2413	402
31.448	251	31.448	235	31.448	218	31.448	223	31.448	289			35.263	473	35.263	432	35.263	439	35.263	371
31.467	265	31.467	221	31.467	204	31.467	232	31.467	276			35.2848	458	35.2848	444	35.2848	440	35.2848	392
31.486	272	31.486	225	31.486	229	31.486	225	31.486	310			35.3065	445	35.3065	413	35.3065	368	35.3065	393
31.505	253	31.505	241	31.505	237	31.505	196	31.505	307			35.3282	483	35.3282	443	35.3282	384	35.3282	425
31.524	254	31.524	232	31.524	216	31.524	211	31.524	292			35.35	494	35.35	420	35.35	389	35.35	396
31.543	267	31.543	218	31.543	190	31.543	197	31.543	292			35.3717	459	35.3717	434	35.3717	393	35.3717	438
31.562	262	31.562	217	31.562	209	31.562	196	31.562	305			35.3934	491	35.3934	450	35.3934	384	35.3934	391
31.581	265	31.581	213	31.581	211	31.581	198	31.581	295			35.4152	517	35.4152	443	35.4152	413	35.4152	357
31.6	249	31.6	213	31.6	191	31.6	194	31.6	303			35.4369	482	35.4369	410	35.4369	411	35.4369	450
31.619	246	31.619	218	31.619	195	31.619	193	31.619	318			35.4586	485	35.4586	439	35.4586	398	35.4586	397
31.638	261	31.638	222	31.638	182	31.638	198	31.638	311			35.4804	497	35.4804	415	35.4804	426	35.4804	455
31.657	279	31.657	222	31.657	182	31.657	194	31.657	302			35.5021	544	35.5021	454	35.5021	450	35.5021	437
31.676	275	31.676	208	31.676	201	31.676	191	31.676	315			35.5238	511	35.5238	487	35.5238	469	35.5238	461
31.695	258	31.695	198	31.695	199	31.695	204	31.695	324			35.5456	553	35.5456	471	35.5456	411	35.5456	470
31.714	272	31.714	210	31.714	197	31.714	210	31.714	325			35.5673	604	35.5673	518	35.5673	463	35.5673	523
31.733	297	31.733	215	31.733	196	31.733	217	31.733	332			35.589	576	35.589	514	35.589	482	35.589	500
31.752	307	31.752	204	31.752	205	31.752	218	31.752	317			35.6108	580	35.6108	530	35.6108	482	35.6108	440
31.771	291	31.771	226	31.771	219	31.771	198	31.771	339			35.6325	593	35.6325	491	35.6325	492	35.6325	584
31.79	286	31.79	240	31.79	233	31.79	206	31.79	360			35.6542	671	35.6542	507	35.6542	489	35.6542	569
31.809	268	31.809	218	31.809	225	31.809	208	31.809	358			35.676	641	35.676	576	35.676	529	35.676	604
31.828	284	31.828	231	31.828	224	31.828	228	31.828	390			35.6977	696	35.6977	607	35.6977	465	35.6977	623
31.847	313	31.847	255	31.847	221	31.847	221	31.847	405			35.7194	705	35.7194	571	35.7194	492	35.7194	663
31.866	285	31.866	255	31.866	234	31.866	204	31.866	361			35.7412	774	35.7412	585	35.7412	524	35.7412	660
31.885	321	31.885	260	31.885	238	31.885	210	31.885	406			35.7629	727	35.7629	626	35.7629	515	35.7629	663
31.904	309	31.904	246	31.904	256	31.904	223	31.904	455			35.7846	794	35.7846	635	35.7846	541	35.7846	659
31.923	332	31.923	260	31.923	252	31.923	212	31.923	424			35.8064	782	35.8064	642	35.8064	532	35.8064	693
31.942	323	31.942	253	31.942	239	31.942	239	31.942	434			35.8281	802	35.8281	630	35.8281	569	35.8281	688
31.961	362	31.961	269	31.961	283	31.961	268	31.961	479			35.8498	797	35.8498	664	35.8498	548	35.8498	724
31.98	373	31.98	285	31.98	247	31.98	258	31.98	450			35.8716	772	35.8716	651	35.8716	540	35.8716	758
31.999	392	31.999	305	31.999	282	31.999	259	31.999	485			35.8933	776	35.8933	646	35.8933	524	35.8933	718
32.018	393	32.018	306	32.018	294	32.018	301	32.018	555			35.915	770	35.915	594	35.915	501	35.915	717
32.037	386	32.037	303	32.037	308	32.037	290	32.037	564			35.9368	787	35.9368	594	35.9368	525	35.9368	733
32.056	389	32.056	358	32.056	307	32.056	295	32.056	581			35.9585	771	35.9585	572	35.9585	530	35.9585	636
32.075	414	32.075	326	32.075	335	32.075	318	32.075	617			35.9802	729	35.9802	589	35.9802	519	35.9802	614
32.094	449	32.094	349	32.094	333	32.094	369	32.094	619			36.002	750	36.002	548	36.002	502	36.002	603
32.113	442	32.113	369	32.113	352	32.113	340	32.113	685			36.0237	661	36.0237	556	36.0237	518	36.0237	540
32.132	474	32.132	397	32.132	379	32.132	370	32.132	730			36.0454	645	36.0454	512	36.0454	476	36.0454	532
32.151	493	32.151	415	32.151	387	32.151	389	32.151	726			36.0671	575	36.0671	529	36.0671	458	36.0671	498
32.17	515	32.17	411	32.17	423	32.17	415	32.17	808			36.0889	640	36.0889	542	36.0889	454	36.0889	453
32.189	578	32.189	432	32.189	439	32.189	415	32.189	870			36.1106	559	36.1106	491	36.1106	412	36.1106	426
32.208	574	32.208	464	32.208	447	32.208	444	32.208	894			36.1324	547	36.1324	508	36.1324	386	36.1324	421
32.227	592	32.227	491	32.227	490	32.227	492	32.227	917			36.1541	533	36.1541	491	36.1541	357	36.1541	446
32.246	624	32.246	490	32.246	506	32.246	536	32.246	982			36.1758	513	36.1758	486	36.1758	423	36.1758	388
32.265	665	32.265	565	32.265	543	32.265	558	32.265	1035			36.1975	491	36.1975	443	36.1975	417	36.1975	442
32.284	692	32.284	600	32.284	607	32.284	566	32.284	1099			36.2193	442	36.2193	450	36.2193	371	36.2193	443
32.303	734	32.303	651	32.303	618	32.303	607	32.303	1154			36.241	455	36.241	428	36.241	383	36.241	418
32.322	781	32.322	658	32.322	628	32.322	626	32.322	1218			36.2627	491	36.2627	378	36.2627	391	36.2627	362
32.341	817	32.341	699	32.341	673	32.341	675	32.341	1240			36.2845	451	36.2845	370	36.2845	358	36.2845	335
32.36	871	32.36	733	32.36	740	32.36	731	32.36	1304			36.3062	495	36.3062	371	36.3062	334	36.3062	411
32.379	888	32.379	825	32.379	775	32.379	777	32.379	1450			36.328	444	36.328	410	36.328	350	36.328	398
32.398	887	32.398	895	32.398	814	32.398	823	32.398	1509			36.3497	420	36.3497	378	36.3497	347	36.3497	363
32.417	950	32.417	899	32.417	863	32.417	854	32.417	1524			36.3714	437	36.3714	378	36.3714	350	36.3714	369
32.436	1038	32.436	955	32.436	918	32.436	916	32.436	1576			36.3931	384	36.3931	355	36.3931	378	36.3931	396
32.455	1086	32.455	1039	32.455	980	32.455	965	32.455	1609			36.4149	389	36.4149	386	36.4149	388	36.4149	351
32.474	1129	32.474	1101	32.474	1040	32.474	1027	32.474	1653			36.4366	436	36.4366	400	36.4366	347	36.4366	348
32.493	1226	32.493	1159	32.493	1096	32.493	1147	32.493	1738			36.4583	391	36.4583	387	36.4583	353	36.4583	350
32.512	1323	32.512	1205	32.512	1159	32.512	1197	32.512	1821			36.4801	385	36.4801	334	36.4801	345	36.4801	401
32.531	1390	32.531	1303	32.531	1239	32.531	1215	32.531	1858			36.5018	412	36.5018	356	36.5018	341	36.5018	348
32.55	1500	32.55	1461	32.55	1294	32.55	1262	32.55	1885			36.5235	399	36.5235	379	36.5235	350	36.5235	387
32.569	1527	32.569	1518	32.569	1392	32.569	1341	32.569	1900			36.5453	423	36.5453	384	36.5453	358	36.5453	353
32.588	1547	32.588	1585	32.588	1469	32.588	1346	32.588	1855			36.567	426	36.567	369	36.567	345	36.567	354
32.607	1726	32.607	1700	32.607	1564	32.607	1427	32.607	1967			36.5887	400	36.5887	381	36.5887	340	36.5887	324
32.626	1848	32.626	1728	32.626	1602	32.626	1529	32.626	1916			36.6105	382	36.6105	404	36.6105	324	36.6105	345
32.645	2033	32.645	1833	32.645	1692	32.645	1664	32.645	1973			36.6322	393	36.6322	337	36.6322	362	36.6322	344
32.664	2158	32.664	1983	32.664	1814	32.664	1781	32.664	2108			36.6539	411	36.6539	361	36.6539	353	36.6539	353
32.683	2311	32.683	2036	32.683	1947	32.683	1842	32.683	2125			36.6757	426	36.6757	349	36.6757	344	36.6757	385
32.702	2448	32.702	2223	32.702	2184	32.702	2007	32.702	2038			36.6974	405	36.6974	369	36.6974	315	36.6974	346
32.721	2701	32.721	2501	32.721	2264	32.721	2134	32.721	1996			36.7191	422	36.7191	360	36.7191	327	36.7191	330
32.74	2910	32.74	2716	32.74	2468	32.74	2224	32.74	1999			36.7409	404	36.7409	372	36.7409	319	36.7409	352
32.759	3197	32.759	2836	32.759	2772	32.759	2428	32.759	2047			36.7626	432	36.7626	340	36.7626	350	36.7626	341
32.778	3433	32.778	3179	32.778	3065	32.778	2916	32.778	2017			36.7843	404	36.7843	358	36.7843	318	36.7843	355
32.797	3661	32.797	3321	32.797	3348	32.797	2988	32.797	2028			36.8061	402	36.8061	357	36.8061	334	36.8061	358
32.816	3873	32.816	3690	32.816	3549	32.816	3208	32.816	2047			36.8278	381	36.8278	377	36.8278	308	36.8278	346
32.835	3991	32.835	3875	32.835	3754	32.835	3539	32.835	2130			36.8495	368	36.8495	340	36.8495	331	36.8495	371
32.854	4106	32.854	4123	32.854	3844	32.854	3828	32.854	2032			36.8713	411	36.8713	362	36.8713	336	36.8713	331
32.873	4112	32.873	4126	32.873	3815	32.873	3842	32.873	1955			36.893	441	36.893	362	36.893	357	36.893	349
32.892	4094	32.892	4066	32.892	3831	32.892	3870	32.892	1928			36.9147	424	36.9147	383	36.9147	334	36.9147	364
32.911	3917	32.911	3992	32.911	3683	32.911	3759	32.911	1862			36.9365	373	36.9365	347	36.9365	331	36.9365	351
32.93	3659	32.93	3844	32.93	3480	32.93	3695	32.93	1785			36.9582	416	36.9582	370	36.9582	354	36.9582	389
32.949	3403	32.949	3560	32.949	3377	32.949	3398	32.949	1740			36.9799	387	36.9799	399	36.9799	362	36.9799	392
32.968	3149	32.968	3331	32.968	3045	32.968	3161	32.968	1588			37.0017	436	37.0017	407	37.0017	375	37.0017	393
32.987	2846	32.987	2907	32.987	2740	32.987	2929	32.987	1437			37.0234	416	37.0234	392	37.0234	376	37.0234	372
33.006	2553	33.006	2648	33.006	2475	33.006	2596	33.006	1413			37.0451	425	37.0451	372	37.0451	387	37.0451	375
33.025	2162	33.025	2323	33.025	2139	33.025	2286	33.025	1223			37.0669	413	37.0669	361	37.0669	369	37.0669	384
33.044	1899	33.044	2043	33.044	1876	33.044	2038	33.044	1169			37.0886	441	37.0886	335	37.0886	366	37.0886	421
33.063	1717	33.063	1771	33.063	1667	33.063	1730	33.063	1070			37.1103	447	37.1103	403	37.1103	388	37.1103	400
33.082	1505	33.082	1498	33.082	1443	33.082	1499	33.082	931			37.1321	482	37.1321	399	37.1321	392	37.1321	456
33.101	1312	33.101	1305	33.101	1194	33.101	1298	33.101	838			37.1538	402	37.1538	405	37.1538	380	37.1538	425
33.12	1204	33.12	1157	33.12	1057	33.12	1139	33.12	782			37.1755	472	37.1755	375	37.1755	379	37.1755	421
33.139	1065	33.139	1016	33.139	955	33.139	981	33.139	722			37.1973	486	37.1973	429	37.1973	402	37.1973	425
33.158	952	33.158	896	33.158	859	33.158	848	33.158	658			37.219	475	37.219	422	37.219	386	37.219	468
33.177	872	33.177	822	33.177	799	33.177	754	33.177	618			37.2407	455	37.2407	413	37.2407	405	37.2407	420
33.196	804	33.196	734	33.196	714	33.196	685	33.196	579			37.2625	434	37.2625	394	37.2625	371	37.2625	473
33.215	757	33.215	662	33.215	618	33.215	622	33.215	539			37.2842	501	37.2842	439	37.2842	392	37.2842	438
33.234	688	33.234	629	33.234	569	33.234	576	33.234	516			37.3059	518	37.3059	442	37.3059	395	37.3059	458
33.253	633	33.253	562	33.253	546	33.253	553	33.253	516			37.3277	424	37.3277	421	37.3277	375	37.3277	460
33.272	592	33.272	509	33.272	508	33.272	494	33.272	502			37.3494	448	37.3494	460	37.3494	373	37.3494	405
33.291	543	33.291	494	33.291	466	33.291	445	33.291	443			37.3711	494	37.3711	370	37.3711	431	37.3711	439
33.31	516	33.31	473	33.31	431	33.31	414	33.31	411			37.3929	407	37.3929	405	37.3929	411	37.3929	451
33.329	484	33.329	431	33.329	383	33.329	369	33.329	403			37.4146	445	37.4146	420	37.4146	355	37.4146	444
33.348	465	33.348	380	33.348	369	33.348	353	33.348	397			37.4363	431	37.4363	377	37.4363	377	37.4363	420
33.367	427	33.367	369	33.367	364	33.367	317	33.367	349			37.4581	453	37.4581	409	37.4581	372	37.4581	421
33.386	410	33.386	354	33.386	344	33.386	307	33.386	325			37.4798	428	37.4798	335	37.4798	361	37.4798	386
33.405	390	33.405	332	33.405	316	33.405	298	33.405	325			37.5015	433	37.5015	355	37.5015	354	37.5015	395
33.424	350	33.424	319	33.424	319	33.424	278	33.424	310			37.5232	399	37.5232	367	37.5232	335	37.5232	378
33.443	382	33.443	307	33.443	284	33.443	277	33.443	267			37.545	387	37.545	410	37.545	359	37.545	334
33.462	341	33.462	277	33.462	271	33.462	275	33.462	261			37.5667	416	37.5667	376	37.5667	319	37.5667	358
33.481	333	33.481	272	33.481	257	33.481	249	33.481	302			37.5885	418	37.5885	327	37.5885	345	37.5885	347
33.5	311	33.5	290	33.5	249	33.5	246	33.5	283			37.6102	373	37.6102	362	37.6102	310	37.6102	354
33.519	317	33.519	260	33.519	265	33.519	240	33.519	267			37.6319	356	37.6319	324	37.6319	305	37.6319	355
33.538	309	33.538	255	33.538	240	33.538	207	33.538	265			37.6536	389	37.6536	357	37.6536	301	37.6536	330
33.557	303	33.557	248	33.557	220	33.557	207	33.557	276			37.6754	369	37.6754	350	37.6754	328	37.6754	350
33.576	291	33.576	233	33.576	252	33.576	188	33.576	256			37.6971	374	37.6971	370	37.6971	370	37.6971	323
33.595	313	33.595	243	33.595	224	33.595	221	33.595	261			37.7189	386	37.7189	337	37.7189	348	37.7189	335
33.614	287	33.614	231	33.614	209	33.614	198	33.614	218			37.7406	395	37.7406	364	37.7406	347	37.7406	342
33.633	281	33.633	212	33.633	196	33.633	188	33.633	237			37.7623	404	37.7623	362	37.7623	322	37.7623	343
33.652	285	33.652	224	33.652	220	33.652	189	33.652	259			37.7841	387	37.7841	334	37.7841	313	37.7841	333
33.671	270	33.671	206	33.671	221	33.671	217	33.671	277			37.8058	388	37.8058	364	37.8058	339	37.8058	326
33.69	252	33.69	205	33.69	200	33.69	205	33.69	239			37.8275	370	37.8275	350	37.8275	303	37.8275	343
33.709	236	33.709	191	33.709	199	33.709	185	33.709	249			37.8492	370	37.8492	340	37.8492	317	37.8492	345
33.728	222	33.728	177	33.728	176	33.728	171	33.728	247			37.871	353	37.871	338	37.871	364	37.871	287
33.747	236	33.747	186	33.747	165	33.747	170	33.747	244			37.8927	365	37.8927	307	37.8927	325	37.8927	306
33.766	212	33.766	191	33.766	182	33.766	174	33.766	247			37.9145	334	37.9145	359	37.9145	364	37.9145	290
33.785	222	33.785	184	33.785	174	33.785	171	33.785	249			37.9362	370	37.9362	279	37.9362	376	37.9362	324
33.804	213	33.804	203	33.804	169	33.804	176	33.804	225			37.9579	365	37.9579	346	37.9579	359	37.9579	310
33.823	203	33.823	195	33.823	162	33.823	165	33.823	231			37.9796	349	37.9796	345	37.9796	347	37.9796	334
33.842	210	33.842	192	33.842	161	33.842	160	33.842	227			38.0014	370	38.0014	349	38.0014	360	38.0014	305
33.861	220	33.861	191	33.861	156	33.861	166	33.861	233			38.0231	382	38.0231	339	38.0231	336	38.0231	317
33.88	216	33.88	192	33.88	170	33.88	166	33.88	226			38.0448	363	38.0448	339	38.0448	355	38.0448	323
33.899	215	33.899	200	33.899	170	33.899	164	33.899	228			38.0666	402	38.0666	308	38.0666	325	38.0666	331
33.918	205	33.918	191	33.918	166	33.918	154	33.918	212			38.0883	328	38.0883	298	38.0883	307	38.0883	309
33.937	197	33.937	187	33.937	161	33.937	158	33.937	212			38.11	364	38.11	338	38.11	329	38.11	325
33.956	194	33.956	184	33.956	156	33.956	164	33.956	231			38.1318	348	38.1318	317	38.1318	302	38.1318	320
33.975	190	33.975	175	33.975	160	33.975	158	33.975	224			38.1535	331	38.1535	312	38.1535	348	38.1535	354
33.994	204	33.994	177	33.994	161	33.994	157	33.994	212			38.1752	364	38.1752	357	38.1752	324	38.1752	329
34.013	201	34.013	174	34.013	161	34.013	159	34.013	205			38.197	388	38.197	346	38.197	298	38.197	322
34.032	194	34.032	158	34.032	155	34.032	152	34.032	190			38.2187	418	38.2187	327	38.2187	314	38.2187	332
34.051	199	34.051	153	34.051	148	34.051	143	34.051	198			38.2404	371	38.2404	301	38.2404	311	38.2404	331
34.07	176	34.07	150	34.07	160	34.07	159	34.07	213			38.2622	394	38.2622	327	38.2622	338	38.2622	357
34.089	185	34.089	135	34.089	161	34.089	164	34.089	208			38.2839	349	38.2839	347	38.2839	328	38.2839	339
34.108	196	34.108	139	34.108	141	34.108	140	34.108	202			38.3056	370	38.3056	351	38.3056	358	38.3056	358
34.127	185	34.127	145	34.127	155	34.127	154	34.127	184			38.3274	391	38.3274	365	38.3274	319	38.3274	403
34.146	165	34.146	152	34.146	170	34.146	136	34.146	206			38.3491	354	38.3491	342	38.3491	317	38.3491	346
34.165	170	34.165	160	34.165	160	34.165	136	34.165	232			38.3708	373	38.3708	367	38.3708	361	38.3708	368
34.184	170	34.184	172	34.184	142	34.184	149	34.184	214			38.3926	391	38.3926	342	38.3926	322	38.3926	398
34.203	164	34.203	163	34.203	139	34.203	144	34.203	198			38.4143	390	38.4143	347	38.4143	345	38.4143	324
34.222	163	34.222	150	34.222	146	34.222	132	34.222	185			38.436	389	38.436	363	38.436	379	38.436	385
34.241	168	34.241	139	34.241	148	34.241	146	34.241	208			38.4578	392	38.4578	376	38.4578	335	38.4578	393
34.26	174	34.26	145	34.26	146	34.26	151	34.26	207			38.4795	387	38.4795	381	38.4795	311	38.4795	362
34.279	178	34.279	161	34.279	133	34.279	113	34.279	220			38.5012	399	38.5012	354	38.5012	348	38.5012	368
34.298	172	34.298	137	34.298	128	34.298	142	34.298	208			38.523	398	38.523	370	38.523	320	38.523	386
34.317	164	34.317	129	34.317	149	34.317	147	34.317	234			38.5447	394	38.5447	365	38.5447	359	38.5447	350
34.336	165	34.336	137	34.336	126	34.336	129	34.336	225			38.5664	402	38.5664	365	38.5664	339	38.5664	336
34.355	161	34.355	134	34.355	150	34.355	144	34.355	209			38.5882	423	38.5882	346	38.5882	334	38.5882	365
34.374	146	34.374	172	34.374	146	34.374	159	34.374	193			38.6099	396	38.6099	342	38.6099	315	38.6099	393
34.393	180	34.393	144	34.393	145	34.393	140	34.393	198			38.6316	372	38.6316	355	38.6316	311	38.6316	343
34.412	194	34.412	147	34.412	139	34.412	138	34.412	205			38.6534	370	38.6534	325	38.6534	333	38.6534	356
34.431	192	34.431	152	34.431	155	34.431	138	34.431	204			38.6751	329	38.6751	351	38.6751	279	38.6751	342
34.45	169	34.45	149	34.45	147	34.45	136	34.45	200			38.6968	375	38.6968	336	38.6968	312	38.6968	327
34.469	164	34.469	153	34.469	155	34.469	151	34.469	203			38.7186	389	38.7186	375	38.7186	327	38.7186	357
34.488	181	34.488	173	34.488	148	34.488	156	34.488	198			38.7403	358	38.7403	313	38.7403	295	38.7403	355
34.507	190	34.507	157	34.507	148	34.507	140	34.507	209			38.762	327	38.762	304	38.762	301	38.762	335
34.526	166	34.526	166	34.526	172	34.526	148	34.526	214			38.7838	362	38.7838	290	38.7838	332	38.7838	329
34.545	170	34.545	159	34.545	155	34.545	158	34.545	216			38.8055	346	38.8055	309	38.8055	303	38.8055	306
34.564	172	34.564	150	34.564	164	34.564	143	34.564	215			38.8272	369	38.8272	327	38.8272	322	38.8272	310
34.583	177	34.583	167	34.583	166	34.583	152	34.583	207			38.849	364	38.849	340	38.849	320	38.849	354
34.602	185	34.602	153	34.602	159	34.602	154	34.602	210			38.8707	354	38.8707	326	38.8707	307	38.8707	357
34.621	193	34.621	170	34.621	165	34.621	152	34.621	219			38.8924	352	38.8924	344	38.8924	270	38.8924	307
34.64	199	34.64	168	34.64	156	34.64	166	34.64	202			38.9142	375	38.9142	316	38.9142	277	38.9142	343
34.659	193	34.659	159	34.659	172	34.659	165	34.659	173			38.9359	338	38.9359	335	38.9359	298	38.9359	288
34.678	189	34.678	175	34.678	173	34.678	158	34.678	181			38.9576	366	38.9576	321	38.9576	304	38.9576	344
34.697	199	34.697	167	34.697	159	34.697	157	34.697	205			38.9794	358	38.9794	282	38.9794	297	38.9794	293
34.716	183	34.716	153	34.716	160	34.716	157	34.716	216			39.0011	348	39.0011	310	39.0011	323	39.0011	286
34.735	154	34.735	154	34.735	154	34.735	144	34.735	207			39.0228	351	39.0228	323	39.0228	293	39.0228	309
34.754	161	34.754	154	34.754	139	34.754	140	34.754	194			39.0446	373	39.0446	279	39.0446	305	39.0446	327
34.773	168	34.773	148	34.773	135	34.773	138	34.773	187			39.0663	339	39.0663	331	39.0663	296	39.0663	347
34.792	165	34.792	143	34.792	134	34.792	130	34.792	181			39.088	348	39.088	302	39.088	323	39.088	287
34.811	157	34.811	143	34.811	131	34.811	135	34.811	184			39.1098	371	39.1098	320	39.1098	304	39.1098	314
34.83	138	34.83	143	34.83	141	34.83	135	34.83	195			39.1315	351	39.1315	308	39.1315	295	39.1315	275
34.849	150	34.849	142	34.849	137	34.849	133	34.849	196			39.1532	353	39.1532	325	39.1532	251	39.1532	296
34.868	160	34.868	144	34.868	120	34.868	126	34.868	185			39.175	358	39.175	305	39.175	300	39.175	318
34.887	159	34.887	137	34.887	124	34.887	129	34.887	182			39.1967	368	39.1967	312	39.1967	329	39.1967	330
34.906	159	34.906	126	34.906	119	34.906	128	34.906	189			39.2184	350	39.2184	320	39.2184	301	39.2184	333
34.925	147	34.925	123	34.925	133	34.925	122	34.925	174			39.2401	351	39.2401	328	39.2401	305	39.2401	314
34.944	157	34.944	126	34.944	116	34.944	122	34.944	176			39.2619	329	39.2619	290	39.2619	305	39.2619	328
34.963	147	34.963	127	34.963	122	34.963	117	34.963	187			39.2836	325	39.2836	301	39.2836	289	39.2836	331
34.982	144	34.982	115	34.982	112	34.982	126	34.982	178			39.3053	334	39.3053	313	39.3053	293	39.3053	396
35.001	137	35.001	129	35.001	115	35.001	127	35.001	195			39.3271	348	39.3271	302	39.3271	310	39.3271	310
35.02	150	35.02	128	35.02	141	35.02	106	35.02	205			39.3488	381	39.3488	309	39.3488	318	39.3488	337
35.039	148	35.039	124	35.039	124	35.039	115	35.039	205			39.3706	388	39.3706	339	39.3706	325	39.3706	300
35.058	144	35.058	132	35.058	116	35.058	113	35.058	227			39.3923	348	39.3923	314	39.3923	318	39.3923	333
35.077	145	35.077	114	35.077	113	35.077	129	35.077	198			39.414	402	39.414	317	39.414	320	39.414	318
35.096	123	35.096	117	35.096	112	35.096	123	35.096	181			39.4357	400	39.4357	316	39.4357	309	39.4357	338
35.115	131	35.115	118	35.115	139	35.115	102	35.115	175			39.4575	387	39.4575	313	39.4575	341	39.4575	309
35.134	148	35.134	118	35.134	124	35.134	106	35.134	207			39.4792	388	39.4792	370	39.4792	326	39.4792	346
35.153	152	35.153	114	35.153	117	35.153	115	35.153	170			39.501	389	39.501	345	39.501	342	39.501	305
35.172	123	35.172	134	35.172	125	35.172	93	35.172	185			39.5227	380	39.5227	349	39.5227	327	39.5227	347
35.191	167	35.191	126	35.191	102	35.191	114	35.191	202			39.5444	400	39.5444	322	39.5444	353	39.5444	393
35.21	130	35.21	115	35.21	120	35.21	105	35.21	183			39.5662	404	39.5662	345	39.5662	351	39.5662	351
35.229	165	35.229	107	35.229	112	35.229	117	35.229	184			39.5879	415	39.5879	375	39.5879	371	39.5879	353
35.248	154	35.248	119	35.248	107	35.248	89	35.248	198			39.6096	414	39.6096	368	39.6096	345	39.6096	380
35.267	149	35.267	124	35.267	108	35.267	104	35.267	201			39.6313	420	39.6313	346	39.6313	360	39.6313	401
35.286	150	35.286	127	35.286	122	35.286	116	35.286	213			39.6531	433	39.6531	367	39.6531	337	39.6531	379
35.305	144	35.305	116	35.305	113	35.305	110	35.305	217			39.6748	394	39.6748	313	39.6748	332	39.6748	388
35.324	152	35.324	121	35.324	122	35.324	114	35.324	207			39.6965	396	39.6965	407	39.6965	323	39.6965	363
35.343	151	35.343	128	35.343	125	35.343	123	35.343	195			39.7183	363	39.7183	417	39.7183	324	39.7183	358
35.362	139	35.362	127	35.362	112	35.362	125	35.362	195			39.74	404	39.74	372	39.74	356	39.74	348
35.381	129	35.381	130	35.381	118	35.381	111	35.381	209			39.7617	410	39.7617	367	39.7617	329	39.7617	351
35.4	148	35.4	127	35.4	118	35.4	110	35.4	217			39.7835	416	39.7835	345	39.7835	341	39.7835	321
35.419	155	35.419	122	35.419	120	35.419	126	35.419	235			39.8052	405	39.8052	336	39.8052	333	39.8052	334
35.438	154	35.438	143	35.438	137	35.438	135	35.438	241			39.8269	395	39.8269	348	39.8269	348	39.8269	368
35.457	165	35.457	143	35.457	147	35.457	142	35.457	230			39.8487	414	39.8487	373	39.8487	350	39.8487	356
35.476	182	35.476	131	35.476	142	35.476	139	35.476	223			39.8704	348	39.8704	326	39.8704	345	39.8704	331
35.495	193	35.495	137	35.495	134	35.495	135	35.495	213			39.8921	333	39.8921	301	39.8921	319	39.8921	325
35.514	195	35.514	154	35.514	139	35.514	143	35.514	222			39.9139	343	39.9139	349	39.9139	301	39.9139	338
35.533	191	35.533	165	35.533	145	35.533	136	35.533	240			39.9356	379	39.9356	357	39.9356	318	39.9356	356
35.552	188	35.552	165	35.552	157	35.552	140	35.552	236			39.9573	347	39.9573	325	39.9573	314	39.9573	335
35.571	189	35.571	165	35.571	173	35.571	152	35.571	239			39.9791	399	39.9791	284	39.9791	333	39.9791	307
35.59	203	35.59	163	35.59	164	35.59	144	35.59	238			40.0008	369	40.0008	306	40.0008	288	40.0008	309
35.609	220	35.609	167	35.609	167	35.609	163	35.609	225			40.0225	379	40.0225	303	40.0225	307	40.0225	299
35.628	222	35.628	178	35.628	182	35.628	180	35.628	228			40.0443	341	40.0443	302	40.0443	321	40.0443	317
35.647	222	35.647	183	35.647	177	35.647	186	35.647	236			40.066	336	40.066	340	40.066	298	40.066	327
35.666	221	35.666	188	35.666	193	35.666	182	35.666	233			40.0877	357	40.0877	309	40.0877	290	40.0877	331
35.685	229	35.685	218	35.685	195	35.685	190	35.685	239			40.1095	369	40.1095	305	40.1095	316	40.1095	322
35.704	233	35.704	218	35.704	203	35.704	222	35.704	249			40.1312	371	40.1312	300	40.1312	316	40.1312	333
35.723	231	35.723	199	35.723	216	35.723	212	35.723	249			40.1529	341	40.1529	300	40.1529	283	40.1529	317
35.742	255	35.742	208	35.742	212	35.742	230	35.742	244			40.1747	336	40.1747	311	40.1747	304	40.1747	320
35.761	258	35.761	221	35.761	216	35.761	237	35.761	249			40.1964	351	40.1964	339	40.1964	297	40.1964	286
35.78	249	35.78	258	35.78	216	35.78	215	35.78	256			40.2181	334	40.2181	314	40.2181	325	40.2181	308
35.799	258	35.799	240	35.799	231	35.799	211	35.799	240			40.2399	362	40.2399	299	40.2399	308	40.2399	319
35.818	261	35.818	263	35.818	238	35.818	228	35.818	242			40.2616	370	40.2616	291	40.2616	292	40.2616	308
35.837	261	35.837	275	35.837	236	35.837	265	35.837	255			40.2833	363	40.2833	322	40.2833	293	40.2833	338
35.856	258	35.856	274	35.856	247	35.856	256	35.856	226			40.3051	314	40.3051	330	40.3051	321	40.3051	318
35.875	254	35.875	271	35.875	237	35.875	242	35.875	233			40.3268	343	40.3268	308	40.3268	298	40.3268	302
35.894	276	35.894	266	35.894	287	35.894	227	35.894	211			40.3485	341	40.3485	281	40.3485	284	40.3485	346
35.913	258	35.913	282	35.913	226	35.913	245	35.913	244			40.3703	323	40.3703	333	40.3703	271	40.3703	325
35.932	245	35.932	253	35.932	224	35.932	234	35.932	229			40.392	358	40.392	297	40.392	273	40.392	346
35.951	221	35.951	264	35.951	222	35.951	248	35.951	230			40.4137	355	40.4137	301	40.4137	295	40.4137	355
35.97	237	35.97	246	35.97	241	35.97	242	35.97	206			40.4355	333	40.4355	338	40.4355	315	40.4355	336
35.989	242	35.989	234	35.989	213	35.989	237	35.989	204			40.4572	318	40.4572	320	40.4572	320	40.4572	313
36.008	215	36.008	237	36.008	225	36.008	216	36.008	183			40.4789	344	40.4789	333	40.4789	324	40.4789	305
36.027	233	36.027	228	36.027	211	36.027	214	36.027	202			40.5007	342	40.5007	317	40.5007	296	40.5007	311
36.046	222	36.046	221	36.046	214	36.046	197	36.046	211			40.5224	361	40.5224	311	40.5224	284	40.5224	316
36.065	214	36.065	189	36.065	210	36.065	205	36.065	211			40.5441	353	40.5441	301	40.5441	309	40.5441	337
36.084	209	36.084	183	36.084	183	36.084	190	36.084	200			40.5659	339	40.5659	319	40.5659	300	40.5659	313
36.103	205	36.103	177	36.103	201	36.103	182	36.103	151			40.5876	333	40.5876	314	40.5876	278	40.5876	315
36.122	188	36.122	177	36.122	182	36.122	162	36.122	162			40.6093	342	40.6093	322	40.6093	318	40.6093	314
36.141	193	36.141	162	36.141	165	36.141	159	36.141	174			40.6311	377	40.6311	288	40.6311	285	40.6311	324
36.16	188	36.16	162	36.16	149	36.16	158	36.16	179			40.6528	356	40.6528	307	40.6528	281	40.6528	323
36.179	180	36.179	177	36.179	155	36.179	161	36.179	179			40.6745	340	40.6745	281	40.6745	295	40.6745	288
36.198	171	36.198	166	36.198	142	36.198	164	36.198	185			40.6963	320	40.6963	310	40.6963	281	40.6963	344
36.217	162	36.217	154	36.217	145	36.217	158	36.217	177			40.718	317	40.718	319	40.718	284	40.718	323
36.236	157	36.236	143	36.236	149	36.236	143	36.236	174			40.7397	328	40.7397	291	40.7397	305	40.7397	324
36.255	160	36.255	122	36.255	137	36.255	143	36.255	181			40.7615	328	40.7615	300	40.7615	273	40.7615	340
36.274	175	36.274	138	36.274	124	36.274	131	36.274	175			40.7832	315	40.7832	296	40.7832	279	40.7832	305
36.293	170	36.293	154	36.293	118	36.293	116	36.293	161			40.8049	328	40.8049	292	40.8049	289	40.8049	297
36.312	146	36.312	138	36.312	109	36.312	116	36.312	149			40.8267	332	40.8267	275	40.8267	256	40.8267	309
36.331	136	36.331	130	36.331	103	36.331	110	36.331	152			40.8484	344	40.8484	307	40.8484	285	40.8484	333
36.35	140	36.35	130	36.35	120	36.35	112	36.35	154			40.8701	340	40.8701	315	40.8701	288	40.8701	315
36.369	145	36.369	128	36.369	130	36.369	120	36.369	154			40.8918	353	40.8918	267	40.8918	262	40.8918	287
36.388	143	36.388	121	36.388	126	36.388	114	36.388	175			40.9136	360	40.9136	318	40.9136	295	40.9136	306
36.407	149	36.407	123	36.407	120	36.407	103	36.407	167			40.9353	312	40.9353	319	40.9353	301	40.9353	312
36.426	137	36.426	124	36.426	96	36.426	93	36.426	158			40.9571	307	40.9571	324	40.9571	309	40.9571	304
36.445	120	36.445	125	36.445	94	36.445	107	36.445	155			40.9788	369	40.9788	292	40.9788	316	40.9788	276
36.464	115	36.464	114	36.464	92	36.464	103	36.464	152			41.0005	316	41.0005	323	41.0005	326	41.0005	310
36.483	110	36.483	99	36.483	98	36.483	110	36.483	153			41.0222	322	41.0222	288	41.0222	305	41.0222	297
36.502	129	36.502	112	36.502	97	36.502	99	36.502	137			41.044	332	41.044	273	41.044	284	41.044	309
36.521	145	36.521	113	36.521	108	36.521	105	36.521	156			41.0657	302	41.0657	329	41.0657	309	41.0657	300
36.54	126	36.54	113	36.54	105	36.54	109	36.54	169			41.0874	368	41.0874	309	41.0874	328	41.0874	272
36.559	120	36.559	123	36.559	116	36.559	107	36.559	145			41.1092	341	41.1092	304	41.1092	290	41.1092	301
36.578	118	36.578	107	36.578	96	36.578	104	36.578	164			41.1309	317	41.1309	258	41.1309	286	41.1309	315
36.597	122	36.597	131	36.597	106	36.597	104	36.597	163			41.1527	350	41.1527	287	41.1527	286	41.1527	323
36.616	91	36.616	101	36.616	89	36.616	93	36.616	163			41.1744	333	41.1744	287	41.1744	276	41.1744	271
36.635	123	36.635	101	36.635	81	36.635	104	36.635	162			41.1961	368	41.1961	277	41.1961	281	41.1961	314
36.654	113	36.654	115	36.654	101	36.654	107	36.654	157			41.2178	303	41.2178	277	41.2178	304	41.2178	312
36.673	105	36.673	112	36.673	97	36.673	84	36.673	171			41.2396	305	41.2396	296	41.2396	270	41.2396	295
36.692	122	36.692	111	36.692	111	36.692	98	36.692	162			41.2613	315	41.2613	306	41.2613	267	41.2613	298
36.711	122	36.711	95	36.711	95	36.711	104	36.711	181			41.283	314	41.283	304	41.283	309	41.283	284
36.73	113	36.73	107	36.73	92	36.73	117	36.73	169			41.3048	338	41.3048	303	41.3048	260	41.3048	321
36.749	123	36.749	94	36.749	106	36.749	113	36.749	174			41.3265	315	41.3265	277	41.3265	275	41.3265	280
36.768	125	36.768	88	36.768	114	36.768	105	36.768	155			41.3482	319	41.3482	316	41.3482	296	41.3482	280
36.787	113	36.787	112	36.787	95	36.787	108	36.787	166			41.37	333	41.37	329	41.37	277	41.37	322
36.806	123	36.806	87	36.806	104	36.806	112	36.806	158			41.3917	374	41.3917	314	41.3917	270	41.3917	286
36.825	111	36.825	105	36.825	104	36.825	100	36.825	174			41.4134	317	41.4134	312	41.4134	296	41.4134	298
36.844	115	36.844	98	36.844	111	36.844	110	36.844	146			41.4352	334	41.4352	276	41.4352	281	41.4352	307
36.863	119	36.863	111	36.863	106	36.863	110	36.863	157			41.4569	313	41.4569	312	41.4569	313	41.4569	305
36.882	117	36.882	99	36.882	102	36.882	113	36.882	168			41.4786	325	41.4786	277	41.4786	296	41.4786	293
36.901	102	36.901	97	36.901	104	36.901	104	36.901	160			41.5004	329	41.5004	325	41.5004	287	41.5004	308
36.92	98	36.92	110	36.92	119	36.92	101	36.92	182			41.5221	357	41.5221	295	41.5221	283	41.5221	301
36.939	108	36.939	105	36.939	131	36.939	112	36.939	176			41.5438	354	41.5438	264	41.5438	285	41.5438	303
36.958	117	36.958	106	36.958	130	36.958	109	36.958	167			41.5656	334	41.5656	282	41.5656	299	41.5656	317
36.977	115	36.977	114	36.977	113	36.977	113	36.977	171			41.5873	316	41.5873	306	41.5873	294	41.5873	288
36.996	122	36.996	106	36.996	102	36.996	118	36.996	155			41.609	333	41.609	313	41.609	291	41.609	266
37.015	133	37.015	107	37.015	118	37.015	105	37.015	158			41.6308	334	41.6308	314	41.6308	290	41.6308	296
37.034	129	37.034	125	37.034	118	37.034	107	37.034	171			41.6525	327	41.6525	305	41.6525	305	41.6525	302
37.053	128	37.053	122	37.053	116	37.053	110	37.053	164			41.6742	330	41.6742	281	41.6742	285	41.6742	277
37.072	128	37.072	112	37.072	114	37.072	97	37.072	168			41.696	345	41.696	320	41.696	278	41.696	277
37.091	123	37.091	115	37.091	103	37.091	104	37.091	170			41.7177	319	41.7177	308	41.7177	280	41.7177	301
37.11	143	37.11	123	37.11	109	37.11	126	37.11	178			41.7394	322	41.7394	331	41.7394	283	41.7394	310
37.129	161	37.129	121	37.129	114	37.129	123	37.129	190			41.7612	304	41.7612	313	41.7612	284	41.7612	301
37.148	145	37.148	114	37.148	112	37.148	115	37.148	175			41.7829	330	41.7829	302	41.7829	315	41.7829	287
37.167	133	37.167	122	37.167	119	37.167	121	37.167	178			41.8046	365	41.8046	280	41.8046	300	41.8046	284
37.186	138	37.186	113	37.186	128	37.186	122	37.186	171			41.8264	336	41.8264	290	41.8264	289	41.8264	301
37.205	154	37.205	126	37.205	138	37.205	130	37.205	163			41.8481	319	41.8481	309	41.8481	284	41.8481	246
37.224	163	37.224	138	37.224	133	37.224	127	37.224	155			41.8698	321	41.8698	274	41.8698	271	41.8698	296
37.243	152	37.243	148	37.243	142	37.243	131	37.243	182			41.8916	345	41.8916	320	41.8916	296	41.8916	243
37.262	157	37.262	146	37.262	149	37.262	124	37.262	175			41.9133	345	41.9133	328	41.9133	300	41.9133	305
37.281	150	37.281	147	37.281	141	37.281	144	37.281	176			41.935	326	41.935	354	41.935	266	41.935	333
37.3	142	37.3	157	37.3	163	37.3	124	37.3	181			41.9568	336	41.9568	319	41.9568	295	41.9568	295
37.319	167	37.319	156	37.319	160	37.319	140	37.319	163			41.9785	293	41.9785	299	41.9785	281	41.9785	302
37.338	177	37.338	157	37.338	157	37.338	146	37.338	173			42.0002	325	42.0002	311	42.0002	281	42.0002	263
37.357	158	37.357	141	37.357	140	37.357	130	37.357	161			42.022	345	42.022	301	42.022	332	42.022	282
37.376	141	37.376	144	37.376	126	37.376	129	37.376	199			42.0437	330	42.0437	304	42.0437	342	42.0437	296
37.395	165	37.395	147	37.395	167	37.395	153	37.395	174			42.0654	304	42.0654	320	42.0654	292	42.0654	299
37.414	144	37.414	134	37.414	141	37.414	137	37.414	185			42.0872	354	42.0872	346	42.0872	280	42.0872	321
37.433	159	37.433	137	37.433	152	37.433	147	37.433	189			42.1089	356	42.1089	322	42.1089	328	42.1089	321
37.452	165	37.452	146	37.452	135	37.452	143	37.452	157			42.1306	332	42.1306	316	42.1306	303	42.1306	307
37.471	110	37.471	145	37.471	108	37.471	122	37.471	172			42.1524	323	42.1524	272	42.1524	320	42.1524	283
37.49	126	37.49	135	37.49	118	37.49	113	37.49	181			42.1741	335	42.1741	311	42.1741	320	42.1741	306
37.509	139	37.509	123	37.509	112	37.509	143	37.509	175			42.1958	317	42.1958	345	42.1958	281	42.1958	294
37.528	136	37.528	109	37.528	117	37.528	110	37.528	154			42.2176	354	42.2176	289	42.2176	298	42.2176	350
37.547	132	37.547	117	37.547	102	37.547	132	37.547	136			42.2393	390	42.2393	311	42.2393	306	42.2393	307
37.566	129	37.566	121	37.566	115	37.566	106	37.566	158			42.261	365	42.261	351	42.261	315	42.261	348
37.585	142	37.585	130	37.585	126	37.585	111	37.585	158			42.2828	353	42.2828	316	42.2828	312	42.2828	304
37.604	109	37.604	115	37.604	125	37.604	100	37.604	168			42.3045	331	42.3045	303	42.3045	328	42.3045	298
37.623	111	37.623	119	37.623	103	37.623	103	37.623	170			42.3262	355	42.3262	345	42.3262	285	42.3262	300
37.642	116	37.642	112	37.642	109	37.642	115	37.642	166			42.3479	350	42.3479	299	42.3479	294	42.3479	321
37.661	112	37.661	113	37.661	112	37.661	106	37.661	151			42.3697	328	42.3697	331	42.3697	305	42.3697	339
37.68	114	37.68	107	37.68	106	37.68	108	37.68	157			42.3914	335	42.3914	317	42.3914	307	42.3914	316
37.699	116	37.699	102	37.699	109	37.699	106	37.699	151			42.4132	326	42.4132	301	42.4132	276	42.4132	320
37.718	105	37.718	100	37.718	119	37.718	111	37.718	148			42.4349	328	42.4349	305	42.4349	294	42.4349	314
37.737	123	37.737	106	37.737	116	37.737	106	37.737	168			42.4566	360	42.4566	298	42.4566	302	42.4566	314
37.756	126	37.756	106	37.756	110	37.756	96	37.756	174			42.4783	369	42.4783	285	42.4783	283	42.4783	260
37.775	97	37.775	107	37.775	106	37.775	94	37.775	155			42.5001	340	42.5001	324	42.5001	285	42.5001	270
37.794	91	37.794	109	37.794	99	37.794	92	37.794	147			42.5218	322	42.5218	305	42.5218	321	42.5218	300
37.813	103	37.813	100	37.813	100	37.813	91	37.813	139			42.5436	271	42.5436	314	42.5436	289	42.5436	309
37.832	111	37.832	104	37.832	94	37.832	99	37.832	125			42.5653	294	42.5653	276	42.5653	305	42.5653	274
37.851	118	37.851	106	37.851	100	37.851	114	37.851	135			42.587	300	42.587	308	42.587	326	42.587	284
37.87	114	37.87	92	37.87	114	37.87	104	37.87	153			42.6088	368	42.6088	278	42.6088	289	42.6088	274
37.889	104	37.889	98	37.889	97	37.889	89	37.889	156			42.6305	344	42.6305	300	42.6305	289	42.6305	302
37.908	100	37.908	104	37.908	93	37.908	101	37.908	151			42.6522	337	42.6522	290	42.6522	265	42.6522	293
37.927	98	37.927	96	37.927	106	37.927	96	37.927	141			42.6739	311	42.6739	277	42.6739	313	42.6739	315
37.946	96	37.946	93	37.946	107	37.946	94	37.946	136			42.6957	325	42.6957	316	42.6957	321	42.6957	284
37.965	99	37.965	100	37.965	105	37.965	108	37.965	145			42.7174	330	42.7174	325	42.7174	302	42.7174	283
37.984	120	37.984	99	37.984	106	37.984	101	37.984	154			42.7392	331	42.7392	301	42.7392	297	42.7392	298
38.003	110	38.003	100	38.003	104	38.003	86	38.003	154			42.7609	319	42.7609	289	42.7609	285	42.7609	310
38.022	92	38.022	107	38.022	102	38.022	103	38.022	151			42.7826	317	42.7826	301	42.7826	340	42.7826	314
38.041	118	38.041	102	38.041	98	38.041	111	38.041	138			42.8043	338	42.8043	321	42.8043	310	42.8043	343
38.06	109	38.06	125	38.06	116	38.06	109	38.06	141			42.8261	310	42.8261	317	42.8261	317	42.8261	289
38.079	106	38.079	112	38.079	105	38.079	96	38.079	158			42.8478	324	42.8478	306	42.8478	305	42.8478	326
38.098	115	38.098	100	38.098	105	38.098	86	38.098	147			42.8695	359	42.8695	301	42.8695	300	42.8695	269
38.117	127	38.117	99	38.117	93	38.117	104	38.117	145			42.8913	343	42.8913	296	42.8913	352	42.8913	289
38.136	109	38.136	101	38.136	92	38.136	102	38.136	146			42.913	317	42.913	307	42.913	279	42.913	306
38.155	92	38.155	116	38.155	115	38.155	91	38.155	159			42.9347	342	42.9347	327	42.9347	305	42.9347	320
38.174	114	38.174	118	38.174	110	38.174	108	38.174	157			42.9565	356	42.9565	320	42.9565	280	42.9565	315
38.193	118	38.193	107	38.193	97	38.193	93	38.193	167			42.9782	345	42.9782	309	42.9782	294	42.9782	329
38.212	129	38.212	137	38.212	91	38.212	103	38.212	121			42.9999	353	42.9999	268	42.9999	314	42.9999	324
38.231	115	38.231	104	38.231	100	38.231	97	38.231	163			43.0217	397	43.0217	307	43.0217	288	43.0217	341
38.25	121	38.25	119	38.25	103	38.25	91	38.25	170			43.0434	322	43.0434	311	43.0434	317	43.0434	324
38.269	120	38.269	120	38.269	99	38.269	118	38.269	142			43.0651	365	43.0651	338	43.0651	277	43.0651	307
38.288	124	38.288	114	38.288	91	38.288	96	38.288	145			43.0869	323	43.0869	298	43.0869	291	43.0869	295
38.307	131	38.307	124	38.307	105	38.307	111	38.307	162			43.1086	341	43.1086	346	43.1086	302	43.1086	330
38.326	117	38.326	115	38.326	118	38.326	119	38.326	167			43.1303	321	43.1303	334	43.1303	320	43.1303	306
38.345	122	38.345	120	38.345	97	38.345	116	38.345	155			43.1521	361	43.1521	319	43.1521	298	43.1521	327
38.364	119	38.364	119	38.364	118	38.364	110	38.364	142			43.1738	365	43.1738	318	43.1738	286	43.1738	308
38.383	126	38.383	117	38.383	117	38.383	103	38.383	162			43.1955	312	43.1955	316	43.1955	324	43.1955	282
38.402	139	38.402	121	38.402	113	38.402	117	38.402	157			43.2173	362	43.2173	359	43.2173	341	43.2173	305
38.421	125	38.421	121	38.421	118	38.421	117	38.421	148			43.239	336	43.239	312	43.239	267	43.239	300
38.44	130	38.44	109	38.44	134	38.44	125	38.44	142			43.2607	392	43.2607	315	43.2607	287	43.2607	312
38.459	130	38.459	129	38.459	122	38.459	118	38.459	141			43.2825	316	43.2825	314	43.2825	326	43.2825	302
38.478	136	38.478	135	38.478	119	38.478	115	38.478	142			43.3042	357	43.3042	335	43.3042	320	43.3042	326
38.497	126	38.497	128	38.497	118	38.497	108	38.497	143			43.3259	333	43.3259	291	43.3259	287	43.3259	329
38.516	120	38.516	119	38.516	120	38.516	103	38.516	158			43.3477	319	43.3477	299	43.3477	286	43.3477	305
38.535	123	38.535	117	38.535	128	38.535	115	38.535	157			43.3694	365	43.3694	320	43.3694	276	43.3694	325
38.554	143	38.554	117	38.554	119	38.554	127	38.554	143			43.3911	313	43.3911	344	43.3911	313	43.3911	311
38.573	143	38.573	116	38.573	114	38.573	123	38.573	147			43.4129	363	43.4129	304	43.4129	296	43.4129	299
38.592	125	38.592	125	38.592	110	38.592	119	38.592	152			43.4346	350	43.4346	317	43.4346	273	43.4346	284
38.611	125	38.611	136	38.611	97	38.611	114	38.611	146			43.4563	329	43.4563	355	43.4563	311	43.4563	295
38.63	122	38.63	124	38.63	98	38.63	103	38.63	148			43.4781	345	43.4781	319	43.4781	277	43.4781	295
38.649	110	38.649	100	38.649	108	38.649	103	38.649	147			43.4998	383	43.4998	311	43.4998	289	43.4998	313
38.668	116	38.668	96	38.668	113	38.668	106	38.668	145			43.5215	299	43.5215	326	43.5215	329	43.5215	298
38.687	130	38.687	107	38.687	111	38.687	105	38.687	145			43.5433	306	43.5433	309	43.5433	304	43.5433	304
38.706	135	38.706	117	38.706	111	38.706	114	38.706	137			43.565	301	43.565	313	43.565	277	43.565	294
38.725	124	38.725	119	38.725	106	38.725	117	38.725	141			43.5867	355	43.5867	328	43.5867	310	43.5867	296
38.744	115	38.744	115	38.744	94	38.744	99	38.744	154			43.6085	346	43.6085	349	43.6085	273	43.6085	285
38.763	111	38.763	106	38.763	102	38.763	105	38.763	164			43.6302	324	43.6302	331	43.6302	283	43.6302	324
38.782	111	38.782	100	38.782	107	38.782	102	38.782	156			43.6519	311	43.6519	330	43.6519	316	43.6519	328
38.801	112	38.801	104	38.801	90	38.801	108	38.801	154			43.6737	328	43.6737	309	43.6737	278	43.6737	318
38.82	118	38.82	98	38.82	88	38.82	93	38.82	150			43.6954	335	43.6954	303	43.6954	304	43.6954	306
38.839	109	38.839	88	38.839	88	38.839	87	38.839	146			43.7171	307	43.7171	314	43.7171	263	43.7171	299
38.858	99	38.858	102	38.858	93	38.858	94	38.858	139			43.7389	346	43.7389	326	43.7389	307	43.7389	314
38.877	105	38.877	101	38.877	102	38.877	107	38.877	143			43.7606	323	43.7606	312	43.7606	290	43.7606	299
38.896	115	38.896	103	38.896	102	38.896	108	38.896	153			43.7823	327	43.7823	316	43.7823	301	43.7823	303
38.915	94	38.915	97	38.915	93	38.915	88	38.915	145			43.8041	325	43.8041	315	43.8041	279	43.8041	326
38.934	103	38.934	97	38.934	80	38.934	99	38.934	146			43.8258	311	43.8258	293	43.8258	301	43.8258	326
38.953	101	38.953	88	38.953	102	38.953	99	38.953	171			43.8475	335	43.8475	301	43.8475	328	43.8475	299
38.972	103	38.972	110	38.972	104	38.972	100	38.972	148			43.8693	353	43.8693	288	43.8693	307	43.8693	315
38.991	109	38.991	90	38.991	67	38.991	93	38.991	162			43.891	353	43.891	287	43.891	318	43.891	347
39.01	104	39.01	76	39.01	94	39.01	87	39.01	140			43.9127	295	43.9127	309	43.9127	284	43.9127	279
39.029	124	39.029	106	39.029	103	39.029	83	39.029	153			43.9344	309	43.9344	306	43.9344	304	43.9344	306
39.048	112	39.048	89	39.048	98	39.048	103	39.048	140			43.9562	323	43.9562	288	43.9562	310	43.9562	313
39.067	110	39.067	81	39.067	89	39.067	101	39.067	135			43.9779	329	43.9779	345	43.9779	281	43.9779	331
39.086	122	39.086	99	39.086	89	39.086	81	39.086	136			43.9997	343	43.9997	310	43.9997	337	43.9997	318
39.105	125	39.105	89	39.105	96	39.105	89	39.105	158			44.0214	328	44.0214	313	44.0214	287	44.0214	306
39.124	109	39.124	99	39.124	84	39.124	100	39.124	133			44.0431	340	44.0431	313	44.0431	313	44.0431	318
39.143	84	39.143	106	39.143	82	39.143	83	39.143	146			44.0648	343	44.0648	321	44.0648	275	44.0648	286
39.162	94	39.162	91	39.162	104	39.162	89	39.162	165			44.0866	346	44.0866	316	44.0866	329	44.0866	340
39.181	108	39.181	89	39.181	97	39.181	99	39.181	144			44.1083	312	44.1083	296	44.1083	322	44.1083	309
39.2	112	39.2	102	39.2	92	39.2	106	39.2	132			44.13	341	44.13	334	44.13	269	44.13	284
39.219	117	39.219	100	39.219	89	39.219	102	39.219	129			44.1518	366	44.1518	348	44.1518	287	44.1518	296
39.238	115	39.238	103	39.238	87	39.238	103	39.238	148			44.1735	379	44.1735	328	44.1735	306	44.1735	317
39.257	115	39.257	94	39.257	97	39.257	92	39.257	155			44.1953	329	44.1953	265	44.1953	292	44.1953	335
39.276	103	39.276	85	39.276	100	39.276	88	39.276	147			44.217	351	44.217	295	44.217	290	44.217	299
39.295	91	39.295	83	39.295	101	39.295	94	39.295	138			44.2387	377	44.2387	318	44.2387	290	44.2387	292
39.314	102	39.314	91	39.314	104	39.314	92	39.314	141			44.2604	380	44.2604	296	44.2604	317	44.2604	303
39.333	113	39.333	90	39.333	93	39.333	95	39.333	145			44.2822	379	44.2822	296	44.2822	285	44.2822	319
39.352	110	39.352	88	39.352	92	39.352	94	39.352	154			44.3039	358	44.3039	297	44.3039	318	44.3039	329
39.371	109	39.371	99	39.371	93	39.371	86	39.371	166			44.3257	423	44.3257	264	44.3257	273	44.3257	325
39.39	110	39.39	100	39.39	93	39.39	85	39.39	168			44.3474	366	44.3474	332	44.3474	326	44.3474	332
39.409	113	39.409	100	39.409	93	39.409	88	39.409	160			44.3691	366	44.3691	313	44.3691	316	44.3691	357
39.428	114	39.428	112	39.428	91	39.428	102	39.428	151			44.3909	336	44.3909	318	44.3909	288	44.3909	323
39.447	117	39.447	112	39.447	98	39.447	106	39.447	144			44.4126	356	44.4126	305	44.4126	338	44.4126	309
39.466	119	39.466	104	39.466	103	39.466	93	39.466	152			44.4343	335	44.4343	322	44.4343	304	44.4343	306
39.485	114	39.485	106	39.485	111	39.485	101	39.485	169			44.456	331	44.456	322	44.456	323	44.456	304
39.504	109	39.504	109	39.504	112	39.504	107	39.504	159			44.4778	371	44.4778	352	44.4778	318	44.4778	282
39.523	106	39.523	112	39.523	105	39.523	118	39.523	164			44.4995	352	44.4995	321	44.4995	290	44.4995	306
39.542	115	39.542	117	39.542	112	39.542	120	39.542	169			44.5212	390	44.5212	299	44.5212	314	44.5212	311
39.561	113	39.561	106	39.561	116	39.561	115	39.561	156			44.543	353	44.543	302	44.543	318	44.543	325
39.58	118	39.58	106	39.58	108	39.58	122	39.58	150			44.5647	376	44.5647	325	44.5647	322	44.5647	325
39.599	128	39.599	96	39.599	102	39.599	136	39.599	151			44.5864	356	44.5864	340	44.5864	319	44.5864	297
39.618	122	39.618	116	39.618	119	39.618	126	39.618	141			44.6082	356	44.6082	302	44.6082	292	44.6082	325
39.637	141	39.637	126	39.637	118	39.637	114	39.637	151			44.6299	353	44.6299	332	44.6299	292	44.6299	309
39.656	139	39.656	102	39.656	103	39.656	129	39.656	142			44.6516	358	44.6516	352	44.6516	342	44.6516	315
39.675	119	39.675	98	39.675	125	39.675	118	39.675	171			44.6734	332	44.6734	339	44.6734	329	44.6734	342
39.694	137	39.694	107	39.694	127	39.694	128	39.694	154			44.6951	358	44.6951	314	44.6951	343	44.6951	347
39.713	131	39.713	112	39.713	95	39.713	117	39.713	164			44.7168	408	44.7168	335	44.7168	344	44.7168	309
39.732	130	39.732	127	39.732	144	39.732	123	39.732	144			44.7386	345	44.7386	310	44.7386	325	44.7386	332
39.751	134	39.751	130	39.751	121	39.751	123	39.751	166			44.7603	384	44.7603	337	44.7603	321	44.7603	305
39.77	147	39.77	138	39.77	128	39.77	93	39.77	150			44.782	367	44.782	348	44.782	353	44.782	317
39.789	107	39.789	123	39.789	117	39.789	114	39.789	152			44.8038	362	44.8038	353	44.8038	320	44.8038	316
39.808	122	39.808	116	39.808	121	39.808	131	39.808	151			44.8255	365	44.8255	367	44.8255	335	44.8255	341
39.827	114	39.827	114	39.827	109	39.827	129	39.827	146			44.8472	341	44.8472	332	44.8472	319	44.8472	308
39.846	107	39.846	106	39.846	118	39.846	125	39.846	168			44.869	333	44.869	351	44.869	340	44.869	319
39.865	121	39.865	104	39.865	116	39.865	120	39.865	175			44.8907	394	44.8907	336	44.8907	314	44.8907	352
39.884	104	39.884	106	39.884	110	39.884	88	39.884	154			44.9124	383	44.9124	331	44.9124	347	44.9124	318
39.903	119	39.903	98	39.903	109	39.903	102	39.903	139			44.9342	397	44.9342	344	44.9342	362	44.9342	314
39.922	117	39.922	98	39.922	104	39.922	105	39.922	153			44.9559	437	44.9559	350	44.9559	364	44.9559	395
39.941	117	39.941	103	39.941	82	39.941	103	39.941	166			44.9776	408	44.9776	373	44.9776	388	44.9776	320
39.96	116	39.96	108	39.96	100	39.96	100	39.96	139			44.9994	381	44.9994	397	44.9994	366	44.9994	345
39.979	107	39.979	102	39.979	108	39.979	98	39.979	141			45.0211	380	45.0211	391	45.0211	362	45.0211	354
39.998	104	39.998	98	39.998	89	39.998	105	39.998	139			45.0428	440	45.0428	377	45.0428	364	45.0428	400
40.017	116	40.017	106	40.017	99	40.017	95	40.017	140			45.0646	368	45.0646	361	45.0646	353	45.0646	369
40.036	117	40.036	98	40.036	107	40.036	101	40.036	153			45.0863	405	45.0863	404	45.0863	357	45.0863	363
40.055	111	40.055	96	40.055	101	40.055	97	40.055	161			45.108	407	45.108	352	45.108	377	45.108	393
40.074	119	40.074	113	40.074	98	40.074	95	40.074	151			45.1298	422	45.1298	368	45.1298	361	45.1298	398
40.093	123	40.093	106	40.093	100	40.093	102	40.093	161			45.1515	414	45.1515	391	45.1515	365	45.1515	407
40.112	110	40.112	98	40.112	99	40.112	101	40.112	159			45.1732	441	45.1732	389	45.1732	360	45.1732	340
40.131	104	40.131	104	40.131	96	40.131	103	40.131	147			45.195	390	45.195	378	45.195	385	45.195	386
40.15	109	40.15	98	40.15	94	40.15	103	40.15	148			45.2167	399	45.2167	411	45.2167	406	45.2167	378
40.169	113	40.169	95	40.169	92	40.169	97	40.169	144			45.2384	453	45.2384	378	45.2384	367	45.2384	390
40.188	111	40.188	113	40.188	89	40.188	93	40.188	146			45.2602	386	45.2602	418	45.2602	383	45.2602	386
40.207	110	40.207	116	40.207	90	40.207	83	40.207	143			45.2819	449	45.2819	437	45.2819	365	45.2819	393
40.226	114	40.226	91	40.226	93	40.226	80	40.226	147			45.3036	430	45.3036	394	45.3036	374	45.3036	355
40.245	112	40.245	85	40.245	92	40.245	88	40.245	157			45.3254	418	45.3254	418	45.3254	385	45.3254	373
40.264	107	40.264	93	40.264	90	40.264	98	40.264	136			45.3471	407	45.3471	403	45.3471	380	45.3471	386
40.283	107	40.283	91	40.283	85	40.283	114	40.283	137			45.3688	453	45.3688	399	45.3688	364	45.3688	343
40.302	106	40.302	90	40.302	85	40.302	88	40.302	129			45.3906	403	45.3906	368	45.3906	388	45.3906	381
40.321	107	40.321	91	40.321	78	40.321	87	40.321	138			45.4123	411	45.4123	400	45.4123	364	45.4123	376
40.34	102	40.34	85	40.34	74	40.34	89	40.34	131			45.434	472	45.434	410	45.434	375	45.434	361
40.359	101	40.359	102	40.359	90	40.359	96	40.359	143			45.4558	462	45.4558	397	45.4558	372	45.4558	339
40.378	94	40.378	97	40.378	93	40.378	81	40.378	141			45.4775	477	45.4775	363	45.4775	343	45.4775	375
40.397	99	40.397	107	40.397	107	40.397	76	40.397	145			45.4992	498	45.4992	359	45.4992	366	45.4992	383
40.416	92	40.416	89	40.416	99	40.416	82	40.416	152			45.5209	446	45.5209	408	45.5209	383	45.5209	376
40.435	89	40.435	95	40.435	108	40.435	96	40.435	130			45.5427	448	45.5427	372	45.5427	369	45.5427	362
40.454	109	40.454	89	40.454	94	40.454	99	40.454	142			45.5644	477	45.5644	412	45.5644	372	45.5644	384
40.473	103	40.473	89	40.473	81	40.473	76	40.473	154			45.5862	436	45.5862	407	45.5862	378	45.5862	414
40.492	114	40.492	99	40.492	85	40.492	108	40.492	137			45.6079	454	45.6079	417	45.6079	392	45.6079	342
40.511	121	40.511	89	40.511	97	40.511	98	40.511	140			45.6296	490	45.6296	441	45.6296	365	45.6296	406
40.53	108	40.53	95	40.53	92	40.53	106	40.53	144			45.6514	461	45.6514	419	45.6514	385	45.6514	377
40.549	113	40.549	95	40.549	89	40.549	92	40.549	148			45.6731	445	45.6731	416	45.6731	406	45.6731	372
40.568	124	40.568	91	40.568	87	40.568	88	40.568	138			45.6948	426	45.6948	402	45.6948	390	45.6948	408
40.587	110	40.587	105	40.587	85	40.587	98	40.587	135			45.7165	475	45.7165	391	45.7165	416	45.7165	384
40.606	113	40.606	90	40.606	99	40.606	104	40.606	129			45.7383	472	45.7383	445	45.7383	405	45.7383	422
40.625	83	40.625	96	40.625	111	40.625	92	40.625	141			45.76	424	45.76	411	45.76	425	45.76	390
40.644	85	40.644	113	40.644	101	40.644	93	40.644	143			45.7818	485	45.7818	442	45.7818	429	45.7818	377
40.663	108	40.663	90	40.663	93	40.663	93	40.663	152			45.8035	512	45.8035	445	45.8035	435	45.8035	404
40.682	118	40.682	79	40.682	93	40.682	82	40.682	161			45.8252	468	45.8252	432	45.8252	403	45.8252	403
40.701	109	40.701	93	40.701	83	40.701	85	40.701	143			45.8469	477	45.8469	452	45.8469	436	45.8469	450
40.72	100	40.72	93	40.72	83	40.72	98	40.72	145			45.8687	491	45.8687	442	45.8687	430	45.8687	442
40.739	105	40.739	96	40.739	77	40.739	102	40.739	147			45.8904	488	45.8904	434	45.8904	471	45.8904	422
40.758	104	40.758	81	40.758	83	40.758	98	40.758	150			45.9121	497	45.9121	454	45.9121	439	45.9121	464
40.777	103	40.777	87	40.777	88	40.777	94	40.777	141			45.9339	466	45.9339	489	45.9339	413	45.9339	431
40.796	106	40.796	80	40.796	84	40.796	84	40.796	135			45.9556	515	45.9556	481	45.9556	454	45.9556	461
40.815	90	40.815	81	40.815	94	40.815	92	40.815	121			45.9774	527	45.9774	462	45.9774	464	45.9774	413
40.834	90	40.834	98	40.834	98	40.834	97	40.834	132			45.9991	528	45.9991	452	45.9991	415	45.9991	420
40.853	96	40.853	95	40.853	91	40.853	90	40.853	133			46.0208	537	46.0208	478	46.0208	501	46.0208	446
40.872	95	40.872	84	40.872	92	40.872	93	40.872	133			46.0425	587	46.0425	504	46.0425	483	46.0425	469
40.891	98	40.891	92	40.891	87	40.891	90	40.891	136			46.0643	604	46.0643	515	46.0643	476	46.0643	454
40.91	92	40.91	101	40.91	84	40.91	88	40.91	136			46.086	574	46.086	476	46.086	483	46.086	481
40.929	93	40.929	96	40.929	91	40.929	93	40.929	130			46.1077	587	46.1077	471	46.1077	505	46.1077	469
40.948	106	40.948	87	40.948	96	40.948	85	40.948	134			46.1295	622	46.1295	484	46.1295	504	46.1295	507
40.967	104	40.967	77	40.967	88	40.967	77	40.967	141			46.1512	625	46.1512	560	46.1512	553	46.1512	494
40.986	102	40.986	73	40.986	76	40.986	81	40.986	130			46.1729	610	46.1729	552	46.1729	491	46.1729	516
41.005	110	41.005	80	41.005	80	41.005	83	41.005	141			46.1947	615	46.1947	582	46.1947	520	46.1947	538
41.024	111	41.024	89	41.024	82	41.024	80	41.024	154			46.2164	655	46.2164	599	46.2164	576	46.2164	552
41.043	106	41.043	91	41.043	88	41.043	83	41.043	148			46.2381	677	46.2381	575	46.2381	578	46.2381	545
41.062	93	41.062	89	41.062	100	41.062	85	41.062	148			46.2599	697	46.2599	634	46.2599	589	46.2599	552
41.081	93	41.081	100	41.081	91	41.081	78	41.081	141			46.2816	718	46.2816	605	46.2816	577	46.2816	567
41.1	94	41.1	86	41.1	103	41.1	83	41.1	137			46.3033	718	46.3033	645	46.3033	604	46.3033	628
41.119	98	41.119	81	41.119	102	41.119	80	41.119	146			46.3251	786	46.3251	638	46.3251	632	46.3251	681
41.138	106	41.138	86	41.138	97	41.138	88	41.138	143			46.3468	761	46.3468	672	46.3468	732	46.3468	672
41.157	99	41.157	114	41.157	87	41.157	81	41.157	139			46.3685	796	46.3685	780	46.3685	744	46.3685	666
41.176	111	41.176	82	41.176	84	41.176	76	41.176	136			46.3903	857	46.3903	740	46.3903	729	46.3903	710
41.195	101	41.195	79	41.195	83	41.195	81	41.195	130			46.412	879	46.412	730	46.412	745	46.412	748
41.214	97	41.214	81	41.214	85	41.214	81	41.214	127			46.4337	922	46.4337	782	46.4337	782	46.4337	704
41.233	91	41.233	79	41.233	92	41.233	88	41.233	131			46.4555	960	46.4555	851	46.4555	853	46.4555	782
41.252	129	41.252	101	41.252	83	41.252	84	41.252	142			46.4772	947	46.4772	882	46.4772	910	46.4772	804
41.271	110	41.271	87	41.271	90	41.271	77	41.271	140			46.4989	1039	46.4989	942	46.4989	932	46.4989	846
41.29	83	41.29	78	41.29	80	41.29	101	41.29	153			46.5207	1073	46.5207	982	46.5207	1028	46.5207	965
41.309	106	41.309	73	41.309	75	41.309	101	41.309	139			46.5424	1162	46.5424	1006	46.5424	1022	46.5424	1039
41.328	88	41.328	90	41.328	77	41.328	95	41.328	123			46.5641	1289	46.5641	1071	46.5641	1134	46.5641	1061
41.347	105	41.347	85	41.347	83	41.347	93	41.347	138			46.5859	1321	46.5859	1197	46.5859	1214	46.5859	1127
41.366	105	41.366	78	41.366	90	41.366	97	41.366	144			46.6076	1385	46.6076	1192	46.6076	1371	46.6076	1258
41.385	93	41.385	73	41.385	86	41.385	97	41.385	151			46.6293	1577	46.6293	1340	46.6293	1475	46.6293	1306
41.404	84	41.404	86	41.404	90	41.404	95	41.404	121			46.6511	1718	46.6511	1538	46.6511	1506	46.6511	1436
41.423	86	41.423	85	41.423	88	41.423	109	41.423	139			46.6728	1875	46.6728	1610	46.6728	1638	46.6728	1482
41.442	93	41.442	83	41.442	76	41.442	101	41.442	129			46.6945	2030	46.6945	1789	46.6945	1851	46.6945	1789
41.461	82	41.461	79	41.461	66	41.461	89	41.461	138			46.7163	2201	46.7163	1953	46.7163	1954	46.7163	1941
41.48	99	41.48	90	41.48	82	41.48	100	41.48	133			46.738	2403	46.738	1994	46.738	2148	46.738	2120
41.499	102	41.499	89	41.499	95	41.499	87	41.499	131			46.7597	2621	46.7597	2401	46.7597	2349	46.7597	2386
41.518	89	41.518	83	41.518	96	41.518	83	41.518	139			46.7815	2833	46.7815	2465	46.7815	2562	46.7815	2578
41.537	93	41.537	92	41.537	96	41.537	90	41.537	144			46.8032	3231	46.8032	2733	46.8032	2741	46.8032	2902
41.556	101	41.556	102	41.556	90	41.556	87	41.556	140			46.8249	3288	46.8249	3087	46.8249	2961	46.8249	3201
41.575	94	41.575	96	41.575	97	41.575	81	41.575	138			46.8467	3783	46.8467	3260	46.8467	3079	46.8467	3585
41.594	83	41.594	97	41.594	93	41.594	89	41.594	134			46.8684	3866	46.8684	3561	46.8684	3375	46.8684	3837
41.613	79	41.613	91	41.613	81	41.613	80	41.613	144			46.8901	4093	46.8901	3602	46.8901	3495	46.8901	4170
41.632	94	41.632	81	41.632	79	41.632	88	41.632	142			46.9119	4443	46.9119	4017	46.9119	3712	46.9119	4377
41.651	94	41.651	91	41.651	74	41.651	102	41.651	146			46.9336	4861	46.9336	4156	46.9336	3825	46.9336	4728
41.67	87	41.67	95	41.67	84	41.67	99	41.67	148			46.9553	5082	46.9553	4446	46.9553	4098	46.9553	5039
41.689	92	41.689	92	41.689	91	41.689	92	41.689	146			46.9771	5211	46.9771	4693	46.9771	4258	46.9771	5432
41.708	96	41.708	105	41.708	103	41.708	89	41.708	142			46.9988	5617	46.9988	4760	46.9988	4287	46.9988	5626
41.727	91	41.727	108	41.727	100	41.727	90	41.727	131			47.0205	5694	47.0205	5097	47.0205	4439	47.0205	5934
41.746	92	41.746	97	41.746	74	41.746	84	41.746	135			47.0423	5902	47.0423	5207	47.0423	4622	47.0423	6087
41.765	105	41.765	96	41.765	81	41.765	79	41.765	146			47.064	6197	47.064	5250	47.064	4609	47.064	6246
41.784	96	41.784	92	41.784	89	41.784	78	41.784	143			47.0857	6211	47.0857	5300	47.0857	4544	47.0857	6267
41.803	88	41.803	88	41.803	93	41.803	83	41.803	135			47.1075	6371	47.1075	5522	47.1075	4541	47.1075	6196
41.822	96	41.822	82	41.822	97	41.822	88	41.822	147			47.1292	6240	47.1292	5341	47.1292	4327	47.1292	6300
41.841	95	41.841	89	41.841	104	41.841	72	41.841	150			47.1509	5920	47.1509	5325	47.1509	4090	47.1509	5871
41.86	86	41.86	83	41.86	99	41.86	91	41.86	152			47.1726	5677	47.1726	5105	47.1726	3921	47.1726	5487
41.879	82	41.879	73	41.879	94	41.879	96	41.879	148			47.1944	5365	47.1944	4703	47.1944	3629	47.1944	5123
41.898	96	41.898	88	41.898	108	41.898	77	41.898	132			47.2161	4927	47.2161	4295	47.2161	3326	47.2161	4693
41.917	107	41.917	85	41.917	87	41.917	81	41.917	141			47.2379	4605	47.2379	4063	47.2379	3095	47.2379	4210
41.936	104	41.936	87	41.936	93	41.936	108	41.936	167			47.2596	4261	47.2596	3769	47.2596	2915	47.2596	3757
41.955	105	41.955	86	41.955	87	41.955	89	41.955	163			47.2813	3948	47.2813	3396	47.2813	2571	47.2813	3323
41.974	99	41.974	91	41.974	97	41.974	100	41.974	153			47.303	3509	47.303	3010	47.303	2363	47.303	2993
41.993	93	41.993	99	41.993	95	41.993	81	41.993	154			47.3248	3199	47.3248	2747	47.3248	2133	47.3248	2572
42.012	107	42.012	101	42.012	84	42.012	98	42.012	143			47.3465	2783	47.3465	2338	47.3465	1862	47.3465	2209
42.031	103	42.031	93	42.031	86	42.031	80	42.031	162			47.3683	2481	47.3683	2137	47.3683	1650	47.3683	2059
42.05	110	42.05	114	42.05	95	42.05	88	42.05	147			47.39	2330	47.39	1988	47.39	1577	47.39	1785
42.069	117	42.069	99	42.069	82	42.069	96	42.069	133			47.4117	2027	47.4117	1706	47.4117	1434	47.4117	1628
42.088	92	42.088	76	42.088	99	42.088	86	42.088	145			47.4335	1833	47.4335	1553	47.4335	1375	47.4335	1489
42.107	99	42.107	88	42.107	92	42.107	91	42.107	143			47.4552	1763	47.4552	1421	47.4552	1189	47.4552	1310
42.126	114	42.126	96	42.126	94	42.126	88	42.126	156			47.4769	1590	47.4769	1250	47.4769	1110	47.4769	1178
42.145	94	42.145	91	42.145	96	42.145	88	42.145	144			47.4986	1415	47.4986	1248	47.4986	1057	47.4986	1139
42.164	100	42.164	111	42.164	96	42.164	97	42.164	131			47.5204	1335	47.5204	1018	47.5204	953	47.5204	1024
42.183	93	42.183	100	42.183	89	42.183	88	42.183	165			47.5421	1209	47.5421	1028	47.5421	870	47.5421	1016
42.202	98	42.202	95	42.202	91	42.202	104	42.202	168			47.5639	1211	47.5639	940	47.5639	841	47.5639	868
42.221	99	42.221	96	42.221	94	42.221	100	42.221	146			47.5856	1083	47.5856	940	47.5856	841	47.5856	904
42.24	100	42.24	107	42.24	107	42.24	104	42.24	146			47.6073	1081	47.6073	863	47.6073	808	47.6073	786
42.259	100	42.259	96	42.259	105	42.259	86	42.259	156			47.629	968	47.629	787	47.629	746	47.629	724
42.278	119	42.278	108	42.278	107	42.278	91	42.278	153			47.6508	950	47.6508	741	47.6508	707	47.6508	696
42.297	114	42.297	115	42.297	90	42.297	101	42.297	151			47.6725	847	47.6725	758	47.6725	686	47.6725	727
42.316	105	42.316	110	42.316	85	42.316	103	42.316	137			47.6942	837	47.6942	775	47.6942	642	47.6942	643
42.335	99	42.335	103	42.335	88	42.335	103	42.335	134			47.716	798	47.716	716	47.716	600	47.716	664
42.354	100	42.354	102	42.354	96	42.354	92	42.354	152			47.7377	773	47.7377	648	47.7377	596	47.7377	625
42.373	109	42.373	100	42.373	107	42.373	96	42.373	162			47.7594	750	47.7594	650	47.7594	572	47.7594	638
42.392	108	42.392	105	42.392	105	42.392	93	42.392	158			47.7812	738	47.7812	698	47.7812	574	47.7812	611
42.411	106	42.411	119	42.411	103	42.411	93	42.411	157			47.8029	688	47.8029	640	47.8029	511	47.8029	592
42.43	108	42.43	112	42.43	115	42.43	115	42.43	144			47.8246	669	47.8246	556	47.8246	518	47.8246	560
42.449	109	42.449	97	42.449	117	42.449	116	42.449	137			47.8464	651	47.8464	594	47.8464	525	47.8464	519
42.468	113	42.468	116	42.468	117	42.468	103	42.468	148			47.8681	647	47.8681	557	47.8681	524	47.8681	568
42.487	115	42.487	125	42.487	111	42.487	100	42.487	155			47.8898	687	47.8898	589	47.8898	504	47.8898	535
42.506	115	42.506	113	42.506	101	42.506	98	42.506	150			47.9116	631	47.9116	493	47.9116	541	47.9116	522
42.525	121	42.525	100	42.525	104	42.525	105	42.525	147			47.9333	650	47.9333	520	47.9333	524	47.9333	489
42.544	115	42.544	90	42.544	97	42.544	108	42.544	151			47.955	591	47.955	563	47.955	507	47.955	537
42.563	107	42.563	103	42.563	90	42.563	98	42.563	148			47.9768	605	47.9768	496	47.9768	491	47.9768	512
42.582	117	42.582	98	42.582	89	42.582	104	42.582	155			47.9985	565	47.9985	468	47.9985	508	47.9985	495
42.601	120	42.601	94	42.601	97	42.601	91	42.601	150			48.0202	606	48.0202	486	48.0202	469	48.0202	439
42.62	115	42.62	93	42.62	100	42.62	86	42.62	132			48.042	582	48.042	484	48.042	503	48.042	412
42.639	106	42.639	90	42.639	98	42.639	99	42.639	139			48.0637	589	48.0637	469	48.0637	455	48.0637	488
42.658	112	42.658	102	42.658	92	42.658	92	42.658	141			48.0854	551	48.0854	457	48.0854	453	48.0854	434
42.677	102	42.677	93	42.677	93	42.677	92	42.677	154			48.1072	511	48.1072	487	48.1072	487	48.1072	430
42.696	118	42.696	85	42.696	90	42.696	94	42.696	152			48.1289	542	48.1289	480	48.1289	431	48.1289	456
42.715	104	42.715	100	42.715	99	42.715	96	42.715	126			48.1506	542	48.1506	484	48.1506	418	48.1506	453
42.734	89	42.734	105	42.734	89	42.734	108	42.734	137			48.1724	550	48.1724	489	48.1724	434	48.1724	456
42.753	92	42.753	98	42.753	96	42.753	85	42.753	135			48.1941	507	48.1941	448	48.1941	446	48.1941	436
42.772	106	42.772	101	42.772	112	42.772	113	42.772	143			48.2158	502	48.2158	455	48.2158	425	48.2158	453
42.791	113	42.791	89	42.791	85	42.791	85	42.791	142			48.2376	450	48.2376	434	48.2376	454	48.2376	485
42.81	101	42.81	101	42.81	94	42.81	80	42.81	144			48.2593	516	48.2593	465	48.2593	430	48.2593	452
42.829	106	42.829	112	42.829	79	42.829	80	42.829	164			48.281	526	48.281	473	48.281	409	48.281	427
42.848	106	42.848	75	42.848	93	42.848	81	42.848	154			48.3028	511	48.3028	440	48.3028	471	48.3028	460
42.867	93	42.867	75	42.867	91	42.867	82	42.867	127			48.3245	530	48.3245	443	48.3245	438	48.3245	452
42.886	91	42.886	106	42.886	102	42.886	93	42.886	141			48.3462	483	48.3462	447	48.3462	439	48.3462	462
42.905	99	42.905	107	42.905	99	42.905	106	42.905	149			48.368	539	48.368	424	48.368	423	48.368	443
42.924	85	42.924	93	42.924	82	42.924	112	42.924	136			48.3897	506	48.3897	461	48.3897	442	48.3897	457
[truncated: 1,951 more rows]

## Sheet: Sheet2
Supplementary Fig. 4
BWO		BWO-S		BWO-E		BWO-ES
Relative Pressure	Adsorption volume	Relative Pressure	Adsorption volume	Relative Pressure	Adsorption volume	Relative Pressure	Adsorption volume
p/p0	cm3 STP /g	p/p0	cm3 STP /g	p/p0	cm3 STP /g	p/p0	cm3 STP /g
0.01294	2.65048	0.00357	2.65029	0.00156	2.95893	0.00105	2.69962
0.03069	3.06347	0.01251	3.10013	0.01306	4.75858	0.00996	5.30198
0.06576	3.63598	0.03682	3.54894	0.03093	5.70062	0.01309	5.72015
0.07742	3.79695	0.07575	3.99209	0.05807	6.56669	0.02739	6.75562
0.09839	4.06595	0.07979	4.03213	0.07394	6.95759	0.07063	8.32066
0.11844	4.3019	0.09961	4.22282	0.09765	7.46375	0.0783	8.52556
0.13841	4.52037	0.11973	4.40803	0.11798	7.85271	0.09864	9.01975
0.1585	4.72461	0.13969	4.59117	0.138	8.20907	0.11857	9.4643
0.17863	4.91499	0.15965	4.77561	0.15796	8.54778	0.13855	9.88424
0.19882	5.09436	0.17944	4.96065	0.17799	8.87628	0.15843	10.2891
0.24583	5.46987	0.19948	5.15303	0.19809	9.19861	0.17817	10.6839
0.29974	5.85581	0.24847	5.63794	0.24211	9.88911	0.19832	11.0813
0.35095	6.20523	0.29897	6.13337	0.2962	10.744	0.24351	11.9755
0.39716	6.52585	0.34949	6.59326	0.34735	11.5767	0.29557	13.0397
0.44651	6.89995	0.3992	7.01195	0.39485	12.3995	0.34561	14.1182
0.49623	7.31775	0.44908	7.45542	0.44411	13.3258	0.39469	15.2563
0.54544	7.78623	0.49919	7.93304	0.49319	14.3468	0.44357	16.5116
0.59464	8.31804	0.54896	8.46318	0.54243	15.5011	0.49276	17.9226
0.64363	8.9193	0.59852	9.08011	0.59952	17.0823	0.54932	19.8056
0.69241	9.60891	0.6482	9.81419	0.65014	18.7786	0.59886	21.7885
0.74799	10.5825	0.69748	10.6996	0.6974	20.7807	0.64649	24.1225
0.79655	11.7134	0.74693	11.79	0.74423	23.3661	0.69275	27.0149
0.81549	12.2826	0.79524	13.1932	0.79923	27.7523	0.74147	31.0983
0.84782	13.506	0.81803	14.0303	0.815	29.51	0.79762	37.9909
0.86634	14.4241	0.84597	15.2991	0.84531	33.6617	0.81452	40.8434
0.89199	16.1277	0.86987	16.7395	0.86748	37.808	0.84458	46.9378
0.92073	19.1859	0.89342	18.6385	0.89345	44.3222	0.86826	52.8114
0.94374	23.3216	0.92258	22.2419	0.91955	53.1702	0.89372	59.7595
0.96821	32.2546	0.94652	27.4176	0.94277	62.4692	0.9258	66.3946
0.97267	35.4432	0.96691	35.694	0.97219	73.0501	0.94355	68.2656
0.98186	44.6593	0.97574	42.1083	0.97573	74.3111	0.9721	70.71
0.98611	51.6517	0.98235	49.2135	0.98367	77.7641	0.97533	71.0279
0.98244	50.6161	0.98662	55.9449	0.98672	79.3791	0.98481	72.2708
0.98017	49.5226	0.97999	52.424	0.98064	78.4488	0.99202	73.5922
0.95509	32.9411	0.97531	49.1099	0.97659	77.501	0.98274	72.4644
0.92588	22.8113	0.95626	36.8416	0.95687	72.771	0.97282	71.3727
0.9076	19.7173	0.92299	26.0588	0.92599	65.6688	0.95082	69.7768
0.87952	16.7354	0.90327	22.7205	0.90828	61.1854	0.93242	68.8093
0.84847	14.7158	0.86928	19.0514	0.88064	53.2442	0.908	67.702
0.8234	13.5686	0.85725	18.1249	0.85661	45.3417	0.88177	66.574
0.80807	13.0007	0.83157	16.4818	0.82687	37.0856	0.85725	65.4
0.75337	11.4569	0.80371	15.1251	0.80428	32.7466	0.82846	63.2785
0.70291	10.438	0.75573	13.3667	0.75055	26.1531	0.80645	57.7106
0.63614	9.38833	0.70444	11.9713	0.70366	22.6135	0.75258	37.9917
0.60689	8.99402	0.65357	10.8789	0.65178	19.9603	0.69876	29.9992
0.5564	8.38459	0.60251	9.97425	0.59157	17.7561	0.65604	26.1323
0.50479	7.83713	0.5517	9.22373	0.54362	16.3403	0.5957	22.3743
0.45686	7.30317	0.50146	8.58782	0.508	15.4156	0.54295	20.0109
0.40526	6.69854	0.45273	7.87402	0.45221	14.0366	0.48748	18.0535
0.35164	6.29122	0.40057	7.17461	0.4018	12.6611	0.45677	17.1346
0.30496	5.96165	0.3501	6.69978	0.35361	11.7575	0.40713	15.7749
0.25284	5.58765	0.30129	6.2452	0.28469	10.626	0.35538	14.5069
0.20264	5.19026	0.25078	5.74741	0.25427	10.1452	0.30436	13.3812
0.14348	4.63138	0.20032	5.2439	0.20378	9.35281	0.25413	12.3429

## Sheet: Sheet3
Supplementary Fig. 8
Supplementary Fig. 8a							Supplementary Fig. 8b							Supplementary Fig. 8c							Supplementary Fig. 8d							Supplementary Fig. 8e							Supplementary Fig. 8f
Distance	Atomic mole ratio	Distance	Atomic mole ratio	Distance	Atomic mole ratio		Distance	Atomic mole ratio	Distance	Atomic mole ratio	Distance	Atomic mole ratio		Distance	Atomic mole ratio	Distance	Atomic mole ratio	Distance	Atomic mole ratio		Distance	Atomic mole ratio	Distance	Atomic mole ratio	Distance	Atomic mole ratio		Distance	Atomic mole ratio	Distance	Atomic mole ratio	Distance	Atomic mole ratio		Distance	Atomic mole ratio	Distance	Atomic mole ratio	Distance	Atomic mole ratio
nm	%	nm	%	nm	%		nm	%	nm	%	nm	%		nm	%	nm	%	nm	%		nm	%	nm	%	nm	%		nm	%	nm	%	nm	%		nm	%	nm	%	nm	%
0	30	0	14	0	41		0	30	0	32	0	21		0	42	0	49	0	17		0	40	0	27	0	28		0	35	0	19	0	32		0	47	0	42	0	32
0.23967	28	0.23967	16	0.23967	35		0.12643	22	0.12643	30	0.12643	17		0.11858	47	0.11858	26	0.11858	13		0.08692	30	0.08692	17	0.08692	22		0.11178	33	0.11178	14	0.11178	21		0.11178	42	0.11178	32	0.11178	21
0.47933	33	0.47933	8	0.47933	32		0.25287	29	0.25287	30	0.25287	18		0.23716	38	0.23716	37	0.23716	22		0.17384	35	0.17384	18	0.17384	30		0.22357	27	0.22357	11	0.22357	28		0.22357	46	0.22357	42	0.22357	28
0.719	32	0.719	16	0.719	39		0.3793	35	0.3793	29	0.3793	20		0.35574	31	0.35574	35	0.35574	12		0.26076	36	0.26076	22	0.26076	18		0.33535	30	0.33535	18	0.33535	35		0.33535	41	0.33535	38	0.33535	35
0.95866	26	0.95866	10	0.95866	36		0.50574	27	0.50574	26	0.50574	17		0.47432	28	0.47432	26	0.47432	30		0.34768	39	0.34768	17	0.34768	22		0.44713	30	0.44713	19	0.44713	27		0.44713	48	0.44713	29	0.44713	27
1.19833	33	1.19833	11	1.19833	32		0.63217	32	0.63217	25	0.63217	20		0.5929	32	0.5929	31	0.5929	36		0.4346	37	0.4346	18	0.4346	24		0.55891	41	0.55891	11	0.55891	28		0.55891	41	0.55891	24	0.55891	28
1.43799	26	1.43799	12	1.43799	35		0.7586	29	0.7586	27	0.7586	18		0.71148	30	0.71148	28	0.71148	36		0.52152	37	0.52152	13	0.52152	28		0.6707	37	0.6707	13	0.6707	20		0.6707	48	0.6707	33	0.6707	20
1.67766	27	1.67766	16	1.67766	32		0.88504	26	0.88504	24	0.88504	23		0.83006	33	0.83006	42	0.83006	24		0.60843	35	0.60843	14	0.60843	28		0.78248	35	0.78248	14	0.78248	24		0.78248	47	0.78248	28	0.78248	24
1.91732	34	1.91732	12	1.91732	29		1.01147	28	1.01147	22	1.01147	19		0.94864	40	0.94864	29	0.94864	48		0.69535	32	0.69535	15	0.69535	38		0.89426	32	0.89426	11	0.89426	18		0.89426	44	0.89426	26	0.89426	18
2.15699	22	2.15699	9	2.15699	36		1.1379	37	1.1379	22	1.1379	22		1.06722	39	1.06722	14	1.06722	33		0.78227	32	0.78227	18	0.78227	20		1.00604	37	1.00604	19	1.00604	20		1.00604	46	1.00604	36	1.00604	20
2.39665	33	2.39665	12	2.39665	34		1.26434	27	1.26434	25	1.26434	17		1.1858	36	1.1858	15	1.1858	33		0.86919	42	0.86919	17	0.86919	18		1.11783	40	1.11783	12	1.11783	23		1.11783	36	1.11783	34	1.11783	23
2.63632	32	2.63632	17	2.63632	33		1.39077	40	1.39077	29	1.39077	17		1.30438	42	1.30438	24	1.30438	39		0.95611	30	0.95611	25	0.95611	32		1.22961	31	1.22961	16	1.22961	29		1.22961	39	1.22961	29	1.22961	29
2.87599	31	2.87599	13	2.87599	34		1.51721	30	1.51721	28	1.51721	15		1.42296	41	1.42296	23	1.42296	27		1.04303	43	1.04303	18	1.04303	28		1.34139	43	1.34139	10	1.34139	22		1.34139	47	1.34139	30	1.34139	22
3.11565	27	3.11565	17	3.11565	37		1.64364	29	1.64364	25	1.64364	18		1.54154	38	1.54154	18	1.54154	30		1.12995	35	1.12995	15	1.12995	46		1.45317	45	1.45317	11	1.45317	21		1.45317	48	1.45317	22	1.45317	21
3.35532	34	3.35532	10	3.35532	36		1.77007	30	1.77007	22	1.77007	12		1.66012	45	1.66012	23	1.66012	24		1.21687	37	1.21687	23	1.21687	22		1.56496	46	1.56496	13	1.56496	18		1.56496	45	1.56496	23	1.56496	18
3.59498	36	3.59498	23	3.59498	37		1.89651	32	1.89651	21	1.89651	13		1.7787	47	1.7787	34	1.7787	39		1.30379	40	1.30379	20	1.30379	32		1.67674	38	1.67674	5	1.67674	17		1.67674	38	1.67674	25	1.67674	17
3.83465	31	3.83465	12	3.83465	39		2.02294	31	2.02294	24	2.02294	14		1.89728	48	1.89728	33	1.89728	21		1.39071	25	1.39071	16	1.39071	30		1.78852	42	1.78852	14	1.78852	22		1.78852	48	1.78852	32	1.78852	22
4.07431	27	4.07431	15	4.07431	33		2.14938	36	2.14938	28	2.14938	21		2.01586	50	2.01586	27	2.01586	12		1.47763	39	1.47763	18	1.47763	28		1.9003	31	1.9003	13	1.9003	17		1.9003	43	1.9003	27	1.9003	17
4.31398	34	4.31398	6	4.31398	39		2.27581	34	2.27581	23	2.27581	17		2.13444	41	2.13444	22	2.13444	24		1.56455	26	1.56455	20	1.56455	28		2.01209	36	2.01209	7	2.01209	22		2.01209	41	2.01209	30	2.01209	22
4.55364	26	4.55364	12	4.55364	38		2.40224	38	2.40224	22	2.40224	15		2.25302	37	2.25302	30	2.25302	18		1.65147	40	1.65147	24	1.65147	44		2.12387	34	2.12387	11	2.12387	20		2.12387	42	2.12387	25	2.12387	20
4.79331	28	4.79331	21	4.79331	37		2.52868	30	2.52868	24	2.52868	17		2.3716	45	2.3716	21	2.3716	33		1.73838	32	1.73838	17	1.73838	36		2.23565	30	2.23565	13	2.23565	28		2.23565	43	2.23565	19	2.23565	28
5.03297	35	5.03297	13	5.03297	30		2.65511	33	2.65511	30	2.65511	23		2.49018	42	2.49018	18	2.49018	31		1.8253	27	1.8253	24	1.8253	34		2.34743	31	2.34743	11	2.34743	26		2.34743	42	2.34743	22	2.34743	26
5.27264	30	5.27264	10	5.27264	38		2.78154	32	2.78154	28	2.78154	25		2.60876	42	2.60876	22	2.60876	21		1.91222	33	1.91222	21	1.91222	26		2.45922	29	2.45922	12	2.45922	22		2.45922	41	2.45922	15	2.45922	22
5.5123	30	5.5123	16	5.5123	33		2.90798	29	2.90798	27	2.90798	24		2.72734	42	2.72734	28	2.72734	30		1.99914	32	1.99914	16	1.99914	24		2.571	37	2.571	9	2.571	21		2.571	48	2.571	23	2.571	17
5.75197	30	5.75197	18	5.75197	31		3.03441	35	3.03441	24	3.03441	22		2.84592	47	2.84592	28	2.84592	39		2.08606	34	2.08606	20	2.08606	16		2.68278	37	2.68278	12	2.68278	30		2.68278	42	2.68278	32	2.68278	30
5.99164	40	5.99164	8	5.99164	36		3.16085	34	3.16085	27	3.16085	27		2.9645	50	2.9645	32	2.9645	18		2.17298	36	2.17298	16	2.17298	30		2.79456	35	2.79456	11	2.79456	20		2.79456	43	2.79456	23	2.79456	17
6.2313	39	6.2313	13	6.2313	33		3.28728	32	3.28728	26	3.28728	24		3.08308	40	3.08308	30	3.08308	27		2.2599	33	2.2599	24	2.2599	30		2.90635	31	2.90635	11	2.90635	25		2.90635	39	2.90635	21	2.90635	25
6.47097	34	6.47097	10	6.47097	39		3.41371	32	3.41371	24	3.41371	16		3.20166	40	3.20166	27	3.20166	21		2.34682	39	2.34682	11	2.34682	24		3.01813	33	3.01813	15	3.01813	23		3.01813	38	3.01813	32	3.01813	13
6.71063	33	6.71063	15	6.71063	37		3.54015	38	3.54015	27	3.54015	26		3.32024	38	3.32024	23	3.32024	18		2.43374	34	2.43374	25	2.43374	22		3.12991	35	3.12991	14	3.12991	26		3.12991	31	3.12991	22	3.12991	26
6.9503	19	6.9503	14	6.9503	32		3.66658	35	3.66658	23	3.66658	28		3.43882	30	3.43882	28	3.43882	27		2.52066	33	2.52066	21	2.52066	14		3.24169	34	3.24169	17	3.24169	22		3.24169	40	3.24169	18	3.24169	22
7.18996	26	7.18996	12	7.18996	34		3.79301	35	3.79301	25	3.79301	23		3.5574	36	3.5574	26	3.5574	12		2.60758	36	2.60758	14	2.60758	20		3.35348	35	3.35348	11	3.35348	32		3.35348	34	3.35348	23	3.35348	32
7.42963	31	7.42963	12	7.42963	38		3.91945	37	3.91945	21	3.91945	19		3.67598	42	3.67598	26	3.67598	36		2.6945	42	2.6945	22	2.6945	12		3.46526	38	3.46526	15	3.46526	24		3.46526	35	3.46526	21	3.46526	17
7.66929	23	7.66929	7	7.66929	37		4.04588	36	4.04588	28	4.04588	24		3.79456	47	3.79456	25	3.79456	27		2.78142	28	2.78142	12	2.78142	28		3.57704	38	3.57704	8	3.57704	26		3.57704	45	3.57704	28	3.57704	16
7.90896	30	7.90896	8	7.90896	31		4.17232	33	4.17232	29	4.17232	23		3.91314	46	3.91314	31	3.91314	30		2.86833	35	2.86833	19	2.86833	20		3.68883	36	3.68883	9	3.68883	21		3.68883	39	3.68883	28	3.68883	19
8.14862	29	8.14862	13	8.14862	34		4.29875	29	4.29875	25	4.29875	27		4.03172	42	4.03172	29	4.03172	30		2.95525	38	2.95525	15	2.95525	26		3.80061	32	3.80061	8	3.80061	23		3.80061	41	3.80061	34	3.80061	18
8.38829	28	8.38829	9	8.38829	39		4.42518	35	4.42518	21	4.42518	25		4.1503	39	4.1503	30	4.1503	27		3.04217	34	3.04217	20	3.04217	26		3.91239	31	3.91239	12	3.91239	28		3.91239	40	3.91239	28	3.91239	28
8.62795	24	8.62795	11	8.62795	38		4.55162	35	4.55162	24	4.55162	22		4.26888	41	4.26888	22	4.26888	18		3.12909	36	3.12909	16	3.12909	14		4.02417	30	4.02417	12	4.02417	27		4.02417	39	4.02417	37	4.02417	27
8.86762	45	8.86762	8	8.86762	39		4.67805	30	4.67805	23	4.67805	27		4.38746	38	4.38746	27	4.38746	15		3.21601	30	3.21601	21	3.21601	26		4.13596	31	4.13596	17	4.13596	21		4.13596	38	4.13596	26	4.13596	21
9.10729	36	9.10729	8	9.10729	37		4.80449	34	4.80449	23	4.80449	23		4.50604	37	4.50604	30	4.50604	24		3.30293	29	3.30293	15	3.30293	14		4.24774	33	4.24774	13	4.24774	20		4.24774	41	4.24774	35	4.24774	20
9.34695	33	9.34695	11	9.34695	34		4.93092	29	4.93092	22	4.93092	21		4.62462	31	4.62462	25	4.62462	18		3.38985	32	3.38985	20	3.38985	12		4.35952	29	4.35952	17	4.35952	24		4.35952	48	4.35952	34	4.35952	14
9.58662	35	9.58662	18	9.58662	38		5.05735	34	5.05735	28	5.05735	22		4.7432	33	4.7432	27	4.7432	21		3.47677	28	3.47677	19	3.47677	24		4.4713	36	4.4713	10	4.4713	22		4.4713	46	4.4713	37	4.4713	13
9.82628	32	9.82628	8	9.82628	36		5.18379	31	5.18379	20	5.18379	30		4.86178	42	4.86178	26	4.86178	21		3.56369	22	3.56369	17	3.56369	32		4.58309	33	4.58309	13	4.58309	20		4.58309	42	4.58309	31	4.58309	20
10.066	29	10.066	10	10.066	38		5.31022	40	5.31022	29	5.31022	23		4.98036	49	4.98036	24	4.98036	21		3.65061	41	3.65061	17	3.65061	22		4.69487	30	4.69487	18	4.69487	22		4.69487	34	4.69487	14	4.69487	22
10.3056	34	10.3056	13	10.3056	30		5.43665	35	5.43665	26	5.43665	25		5.09894	45	5.09894	25	5.09894	15		3.73753	29	3.73753	14	3.73753	30		4.80665	32	4.80665	18	4.80665	21		4.80665	36	4.80665	26	4.80665	20
10.5453	32	10.5453	16	10.5453	34		5.56309	34	5.56309	34	5.56309	20		5.21752	44	5.21752	25	5.21752	36		3.82445	27	3.82445	16	3.82445	22		4.91843	32	4.91843	16	4.91843	24		4.91843	44	4.91843	26	4.91843	24
10.7849	36	10.7849	9	10.7849	36		5.68952	36	5.68952	28	5.68952	24		5.3361	46	5.3361	29	5.3361	29		3.91136	38	3.91136	19	3.91136	16		5.03022	37	5.03022	13	5.03022	24		5.03022	46	5.03022	27	5.03022	24
11.0246	28	11.0246	4	11.0246	40		5.81596	38	5.81596	29	5.81596	19		5.45468	44	5.45468	27	5.45468	27		3.99828	41	3.99828	17	3.99828	32		5.142	37	5.142	12	5.142	25		5.142	42	5.142	23	5.142	25
11.2643	30	11.2643	12	11.2643	42		5.94239	31	5.94239	24	5.94239	21		5.57326	47	5.57326	37	5.57326	18		4.0852	30	4.0852	17	4.0852	18		5.25378	27	5.25378	17	5.25378	24		5.25378	41	5.25378	38	5.25378	14
11.5039	31	11.5039	10	11.5039	42		6.06882	37	6.06882	22	6.06882	21		5.69184	42	5.69184	24	5.69184	15		4.17212	38	4.17212	15	4.17212	30		5.36556	25	5.36556	18	5.36556	20		5.36556	45	5.36556	31	5.36556	19
11.7436	33	11.7436	18	11.7436	40		6.19526	43	6.19526	26	6.19526	20		5.81042	48	5.81042	17	5.81042	30		4.25904	31	4.25904	11	4.25904	28		5.47735	30	5.47735	11	5.47735	26		5.47735	41	5.47735	35	5.47735	26
11.9833	25	11.9833	19	11.9833	43		6.32169	32	6.32169	24	6.32169	22		5.929	39	5.929	21	5.929	27		4.34596	38	4.34596	15	4.34596	28		5.58913	32	5.58913	18	5.58913	24		5.58913	36	5.58913	28	5.58913	16
12.2229	24	12.2229	8	12.2229	44		6.44812	30	6.44812	27	6.44812	18		6.04758	40	6.04758	26	6.04758	18		4.43288	22	4.43288	15	4.43288	40		5.70091	34	5.70091	17	5.70091	23		5.70091	31	5.70091	31	5.70091	23
12.4626	24	12.4626	10	12.4626	46		6.57456	30	6.57456	33	6.57456	24		6.16616	37	6.16616	32	6.16616	20		4.5198	44	4.5198	22	4.5198	32		5.81269	38	5.81269	12	5.81269	24		5.81269	49	5.81269	24	5.81269	24
12.7023	31	12.7023	16	12.7023	35		6.70099	41	6.70099	24	6.70099	19		6.28473	42	6.28473	26	6.28473	18		4.60672	28	4.60672	18	4.60672	14		5.92448	31	5.92448	15	5.92448	21		5.92448	45	5.92448	33	5.92448	21
12.9419	33	12.9419	9	12.9419	40		6.82743	31	6.82743	20	6.82743	19		6.40331	41	6.40331	29	6.40331	21		4.69364	25	4.69364	17	4.69364	26		6.03626	21	6.03626	14	6.03626	27		6.03626	44	6.03626	35	6.03626	27
13.1816	29	13.1816	14	13.1816	48		6.95386	37	6.95386	23	6.95386	16		6.52189	42	6.52189	21	6.52189	21		4.78056	36	4.78056	9	4.78056	26		6.14804	34	6.14804	14	6.14804	21		6.14804	39	6.14804	34	6.14804	21
13.4213	39	13.4213	10	13.4213	47		7.08029	28	7.08029	25	7.08029	15		6.64047	34	6.64047	25	6.64047	27		4.86748	25	4.86748	10	4.86748	22		6.25982	36	6.25982	9	6.25982	20		6.25982	46	6.25982	27	6.25982	18
13.6609	41	13.6609	17	13.6609	45		7.20673	22	7.20673	27	7.20673	25		6.75905	38	6.75905	32	6.75905	12		4.9544	29	4.9544	14	4.9544	24		6.37161	37	6.37161	14	6.37161	16		6.37161	41	6.37161	23	6.37161	16
13.9006	32	13.9006	18	13.9006	42		7.33316	23	7.33316	25	7.33316	21		6.87763	44	6.87763	20	6.87763	21		5.04131	41	5.04131	20	5.04131	28		6.48339	30	6.48339	17	6.48339	27		6.48339	48	6.48339	29	6.48339	17
14.1403	30	14.1403	7	14.1403	42		7.4596	33	7.4596	22	7.4596	20		6.99621	45	6.99621	25	6.99621	12		5.12823	34	5.12823	17	5.12823	22		6.59517	37	6.59517	14	6.59517	21		6.59517	40	6.59517	30	6.59517	21
14.3799	38	14.3799	16	14.3799	41		7.58603	29	7.58603	33	7.58603	19		7.11479	44	7.11479	22	7.11479	18		5.21515	23	5.21515	18	5.21515	22		6.70695	38	6.70695	11	6.70695	23		6.70695	45	6.70695	22	6.70695	13
14.6196	31	14.6196	6	14.6196	45		7.71246	29	7.71246	24	7.71246	25		7.23337	44	7.23337	25	7.23337	24		5.30207	41	5.30207	20	5.30207	20		6.81874	34	6.81874	11	6.81874	24		6.81874	47	6.81874	28	6.81874	15
14.8592	26	14.8592	4	14.8592	44		7.8389	30	7.8389	26	7.8389	28		7.35195	40	7.35195	22	7.35195	21		5.38899	25	5.38899	14	5.38899	38		6.93052	36	6.93052	11	6.93052	20		6.93052	42	6.93052	24	6.93052	20
15.0989	34	15.0989	17	15.0989	39		7.96533	30	7.96533	24	7.96533	23		7.47053	41	7.47053	18	7.47053	24		5.47591	31	5.47591	15	5.47591	30		7.0423	34	7.0423	13	7.0423	25		7.0423	40	7.0423	34	7.0423	29
15.3386	32	15.3386	14	15.3386	38		8.09176	35	8.09176	20	8.09176	20		7.58911	32	7.58911	23	7.58911	21		5.56283	32	5.56283	17	5.56283	32		7.15408	37	7.15408	16	7.15408	26		7.15408	39	7.15408	25	7.15408	26
15.5783	29	15.5783	14	15.5783	40		8.2182	32	8.2182	23	8.2182	26		7.70769	37	7.70769	28	7.70769	12		5.64975	27	5.64975	20	5.64975	28		7.26587	31	7.26587	19	7.26587	26		7.26587	36	7.26587	25	7.26587	24
15.8179	38	15.8179	9	15.8179	38		8.34463	32	8.34463	24	8.34463	24		7.82627	36	7.82627	32	7.82627	12		5.73667	18	5.73667	18	5.73667	24		7.37765	26	7.37765	13	7.37765	24		7.37765	32	7.37765	24	7.37765	28
16.0576	28	16.0576	18	16.0576	40		8.47107	34	8.47107	27	8.47107	17		7.94485	44	7.94485	29	7.94485	16		5.82359	24	5.82359	13	5.82359	16		7.48943	31	7.48943	13	7.48943	19		7.48943	40	7.48943	23	7.48943	23
16.2972	32	16.2972	9	16.2972	44		8.5975	32	8.5975	22	8.5975	12		8.06343	42	8.06343	26	8.06343	18		5.91051	38	5.91051	8	5.91051	28		7.60121	37	7.60121	9	7.60121	25		7.60121	39	7.60121	29	7.60121	25
16.5369	29	16.5369	12	16.5369	40		8.72393	36	8.72393	28	8.72393	21		8.18201	48	8.18201	29	8.18201	13		5.99743	29	5.99743	11	5.99743	28		7.713	29	7.713	8	7.713	27		7.713	42	7.713	31	7.713	24
16.7766	34	16.7766	12	16.7766	40		8.85037	35	8.85037	22	8.85037	15		8.30059	39	8.30059	29	8.30059	27		6.08434	32	6.08434	13	6.08434	34		7.82478	21	7.82478	14	7.82478	21		7.82478	44	7.82478	30	7.82478	21
17.0162	29	17.0162	10	17.0162	38		8.9768	32	8.9768	24	8.9768	16		8.41917	43	8.41917	11	8.41917	21		6.17126	38	6.17126	16	6.17126	24		7.93656	27	7.93656	18	7.93656	21		7.93656	41	7.93656	27	7.93656	21
17.2559	32	17.2559	10	17.2559	38		9.10323	35	9.10323	23	9.10323	17		8.53775	36	8.53775	22	8.53775	18		6.25818	31	6.25818	23	6.25818	16		8.04834	34	8.04834	11	8.04834	24		8.04834	49	8.04834	28	8.04834	27
17.4956	28	17.4956	3	17.4956	40		9.22967	33	9.22967	23	9.22967	17		8.65633	38	8.65633	27	8.65633	16		6.3451	46	6.3451	18	6.3451	30		8.16013	39	8.16013	8	8.16013	23		8.16013	41	8.16013	23	8.16013	23
17.7352	33	17.7352	6	17.7352	36		9.3561	32	9.3561	28	9.3561	14		8.77491	45	8.77491	18	8.77491	24		6.43202	50	6.43202	19	6.43202	22		8.27191	36	8.27191	15	8.27191	26		8.27191	46	8.27191	23	8.27191	26
17.9749	32	17.9749	8	17.9749	43		9.48254	30	9.48254	25	9.48254	17		8.89349	43	8.89349	21	8.89349	27		6.51894	33	6.51894	22	6.51894	26		8.38369	34	8.38369	12	8.38369	18		8.38369	49	8.38369	24	8.38369	28
18.2146	31	18.2146	9	18.2146	41		9.60897	31	9.60897	17	9.60897	21		9.01207	50	9.01207	20	9.01207	18		6.60586	28	6.60586	23	6.60586	24		8.49548	35	8.49548	13	8.49548	21		8.49548	45	8.49548	31	8.49548	30
18.4542	31	18.4542	7	18.4542	42		9.7354	32	9.7354	24	9.7354	15		9.13065	42	9.13065	22	9.13065	20		6.69278	23	6.69278	21	6.69278	40		8.60726	30	8.60726	10	8.60726	25		8.60726	42	8.60726	30	8.60726	25
18.6939	23	18.6939	11	18.6939	44		9.86184	28	9.86184	18	9.86184	13		9.24923	49	9.24923	30	9.24923	17		6.7797	37	6.7797	17	6.7797	28		8.71904	31	8.71904	20	8.71904	18		8.71904	44	8.71904	36	8.71904	28
18.9336	25	18.9336	5	18.9336	43		9.98827	35	9.98827	17	9.98827	18		9.36781	38	9.36781	19	9.36781	24		6.86662	34	6.86662	11	6.86662	32		8.83082	36	8.83082	10	8.83082	20		8.83082	47	8.83082	21	8.83082	21
19.1732	25	19.1732	8	19.1732	40		10.1147	30	10.1147	23	10.1147	13		9.48639	39	9.48639	18	9.48639	24		6.95354	30	6.95354	15	6.95354	20		8.94261	37	8.94261	10	8.94261	15		8.94261	43	8.94261	19	8.94261	25
19.4129	28	19.4129	6	19.4129	39		10.2411	29	10.2411	18	10.2411	19		9.60497	41	9.60497	23	9.60497	16		7.04046	25	7.04046	27	7.04046	22		9.05439	30	9.05439	10	9.05439	22		9.05439	36	9.05439	26	9.05439	22
19.6526	27	19.6526	9	19.6526	42		10.3676	26	10.3676	17	10.3676	16		9.72355	47	9.72355	33	9.72355	12		7.12738	34	7.12738	14	7.12738	34		9.16617	33	9.16617	8	9.16617	19		9.16617	47	9.16617	15	9.16617	19
19.8922	33	19.8922	1	19.8922	44		10.494	32	10.494	26	10.494	18		9.84213	47	9.84213	32	9.84213	15		7.21429	42	7.21429	27	7.21429	21		9.27795	37	9.27795	9	9.27795	21		9.27795	43	9.27795	25	9.27795	21
20.1319	25	20.1319	5	20.1319	42		10.6204	33	10.6204	17	10.6204	21		9.96071	43	9.96071	22	9.96071	27		7.30121	39	7.30121	21	7.30121	24		9.38974	30	9.38974	13	9.38974	24		9.38974	39	9.38974	17	9.38974	26
20.3716	30	20.3716	5	20.3716	40		10.7469	30	10.7469	18	10.7469	18		10.0793	45	10.0793	22	10.0793	12		7.38813	25	7.38813	15	7.38813	22		9.50152	34	9.50152	14	9.50152	21		9.50152	45	9.50152	30	9.50152	31
20.6112	31	20.6112	10	20.6112	36		10.8733	19	10.8733	15	10.8733	15		10.1979	37	10.1979	17	10.1979	19		7.47505	39	7.47505	23	7.47505	32		9.6133	29	9.6133	8	9.6133	26		9.6133	47	9.6133	25	9.6133	30
20.8509	30	20.8509	2	20.8509	41		10.9997	32	10.9997	16	10.9997	15		10.3164	42	10.3164	13	10.3164	15		7.56197	30	7.56197	14	7.56197	30		9.72508	36	9.72508	9	9.72508	28		9.72508	48	9.72508	24	9.72508	32
21.0906	31	21.0906	4	21.0906	39		11.1262	35	11.1262	12	11.1262	19		10.435	44	10.435	18	10.435	21		7.64889	37	7.64889	12	7.64889	24		9.83687	28	9.83687	10	9.83687	30		9.83687	32	9.83687	36	9.83687	36
21.3302	32	21.3302	1	21.3302	43		11.2526	32	11.2526	23	11.2526	13		10.5536	35	10.5536	26	10.5536	30		7.73581	37	7.73581	11	7.73581	28		9.94865	25	9.94865	16	9.94865	26		9.94865	37	9.94865	25	9.94865	35
21.5699	29	21.5699	8	21.5699	42		11.379	31	11.379	13	11.379	17		10.6722	34	10.6722	26	10.6722	26		7.82273	31	7.82273	20	7.82273	30		10.0604	26	10.0604	10	10.0604	21		10.0604	40	10.0604	25	10.0604	31
21.8096	28	21.8096	2	21.8096	39		11.5055	34	11.5055	18	11.5055	24		10.7908	47	10.7908	22	10.7908	34		7.90965	33	7.90965	8	7.90965	36		10.1722	30	10.1722	6	10.1722	23		10.1722	36	10.1722	26	10.1722	34
22.0492	26	22.0492	5	22.0492	38		11.6319	30	11.6319	23	11.6319	16		10.9093	43	10.9093	32	10.9093	38		7.99657	32	7.99657	10	7.99657	32		10.284	36	10.284	12	10.284	27		10.284	38	10.284	21	10.284	35
22.2889	28	22.2889	4	22.2889	38		11.7583	35	11.7583	18	11.7583	17		11.0279	44	11.0279	22	11.0279	33		8.08349	24	8.08349	9	8.08349	28		10.3958	30	10.3958	18	10.3958	29		10.3958	48	10.3958	22	10.3958	39
22.5285	25	22.5285	4	22.5285	40		11.8848	36	11.8848	18	11.8848	34		11.1465	44	11.1465	19	11.1465	30		8.17041	31	8.17041	9	8.17041	18		10.5076	33	10.5076	9	10.5076	25		10.5076	43	10.5076	20	10.5076	31
22.7682	25	22.7682	4	22.7682	40		12.0112	33	12.0112	12	12.0112	27		11.2651	41	11.2651	27	11.2651	42		8.25733	43	8.25733	18	8.25733	32		10.6193	32	10.6193	8	10.6193	29		10.6193	38	10.6193	20	10.6193	33
23.0079	23	23.0079	2	23.0079	43		12.1377	31	12.1377	15	12.1377	19		11.3837	34	11.3837	17	11.3837	30		8.34424	34	8.34424	17	8.34424	23		10.7311	33	10.7311	13	10.7311	25		10.7311	42	10.7311	19	10.7311	30
23.2475	22	23.2475	2	23.2475	42		12.2641	25	12.2641	11	12.2641	21		11.5023	33	11.5023	34	11.5023	42		8.43116	26	8.43116	11	8.43116	26		10.8429	34	10.8429	10	10.8429	30		10.8429	41	10.8429	25	10.8429	29
23.4872	29	23.4872	6	23.4872	45		12.3905	24	12.3905	14	12.3905	22		11.6208	49	11.6208	25	11.6208	40		8.51808	38	8.51808	13	8.51808	32		10.9547	31	10.9547	9	10.9547	35		10.9547	37	10.9547	25	10.9547	30
23.7269	30	23.7269	5	23.7269	39		12.5169	27	12.5169	20	12.5169	19		11.7394	38	11.7394	22	11.7394	30		8.605	29	8.605	5	8.605	30		11.0665	33	11.0665	12	11.0665	40		11.0665	33	11.0665	21	11.0665	25
23.9665	24	23.9665	2	23.9665	40		12.6434	33	12.6434	14	12.6434	22		11.858	42	11.858	28	11.858	39		8.69192	37	8.69192	9	8.69192	44		11.1783	32	11.1783	6	11.1783	32		11.1783	44	11.1783	23	11.1783	27
24.2062	31	24.2062	0	24.2062	43		12.7698	36	12.7698	10	12.7698	18		11.9766	40	11.9766	14	11.9766	42		8.77884	28	8.77884	15	8.77884	40		11.29	30	11.29	11	11.29	38		11.29	41	11.29	21	11.29	30
24.4459	25	24.4459	11	24.4459	39		12.8963	38	12.8963	15	12.8963	17		12.0952	42	12.0952	24	12.0952	47		8.86576	33	8.86576	11	8.86576	32		11.4018	37	11.4018	8	11.4018	40		11.4018	38	11.4018	27	11.4018	24
24.6855	28	24.6855	4	24.6855	40		13.0227	29	13.0227	14	13.0227	21		12.2137	41	12.2137	28	12.2137	27		8.95268	28	8.95268	16	8.95268	35		11.5136	26	11.5136	12	11.5136	42		11.5136	37	11.5136	20	11.5136	22
24.9252	26	24.9252	4	24.9252	45		13.1491	30	13.1491	18	13.1491	24		12.3323	43	12.3323	25	12.3323	37		9.0396	25	9.0396	15	9.0396	32		11.6254	28	11.6254	7	11.6254	37		11.6254	32	11.6254	22	11.6254	30
25.1649	26	25.1649	1	25.1649	46		13.2756	30	13.2756	13	13.2756	25		12.4509	53	12.4509	15	12.4509	33		9.12652	23	9.12652	5	9.12652	50		11.7372	31	11.7372	7	11.7372	26		11.7372	45	11.7372	16	11.7372	26
25.4045	32	25.4045	6	25.4045	40		13.402	30	13.402	17	13.402	22		12.5695	41	12.5695	20	12.5695	36		9.21344	29	9.21344	10	9.21344	54		11.849	37	11.849	11	11.849	27		11.849	43	11.849	19	11.849	28
25.6442	29	25.6442	3	25.6442	47		13.5284	35	13.5284	9	13.5284	18		12.6881	47	12.6881	25	12.6881	34		9.30036	34	9.30036	11	9.30036	52		11.9607	24	11.9607	9	11.9607	31		11.9607	39	11.9607	20	11.9607	21
25.8839	34	25.8839	7	25.8839	46		13.6548	38	13.6548	11	13.6548	17		12.8066	37	12.8066	20	12.8066	37		9.38727	20	9.38727	8	9.38727	54		12.0725	21	12.0725	4	12.0725	35		12.0725	36	12.0725	17	12.0725	30
							13.7813	37	13.7813	16	13.7813	16		12.9252	46	12.9252	18	12.9252	36		9.47419	34	9.47419	10	9.47419	56		12.1843	20	12.1843	7	12.1843	40		12.1843	37	12.1843	21	12.1843	28
							13.9077	28	13.9077	10	13.9077	24		13.0438	43	13.0438	21	13.0438	24		9.56111	19	9.56111	8	9.56111	52		12.2961	29	12.2961	9	12.2961	32		12.2961	33	12.2961	14	12.2961	26
							14.0342	29	14.0342	16	14.0342	26		13.1624	43	13.1624	28	13.1624	36		9.64803	22	9.64803	10	9.64803	52		12.4079	21	12.4079	6	12.4079	37		12.4079	29	12.4079	18	12.4079	28
							14.1606	27	14.1606	11	14.1606	22		13.281	46	13.281	26	13.281	44		9.73495	20	9.73495	16	9.73495	46		12.5197	28	12.5197	3	12.5197	31		12.5197	46	12.5197	12	12.5197	27
							14.287	31	14.287	14	14.287	26		13.3995	39	13.3995	26	13.3995	42		9.82187	27	9.82187	5	9.82187	50		12.6314	25	12.6314	6	12.6314	36		12.6314	44	12.6314	7	12.6314	28
							14.4134	32	14.4134	10	14.4134	20		13.5181	44	13.5181	26	13.5181	45		9.90879	23	9.90879	13	9.90879	56		12.7432	23	12.7432	6	12.7432	34		12.7432	41	12.7432	15	12.7432	24
							14.5399	30	14.5399	9	14.5399	24		13.6367	38	13.6367	19	13.6367	42		9.99571	29	9.99571	11	9.99571	52		12.855	22	12.855	5	12.855	26		12.855	41	12.855	15	12.855	21
							14.6663	27	14.6663	12	14.6663	27		13.7553	37	13.7553	18	13.7553	42		10.0826	34	10.0826	11	10.0826	58		12.9668	30	12.9668	3	12.9668	21		12.9668	40	12.9668	21	12.9668	22
							14.7928	28	14.7928	12	14.7928	33		13.8738	42	13.8738	28	13.8738	45		10.1695	35	10.1695	7	10.1695	50		13.0786	32	13.0786	4	13.0786	26		13.0786	39	13.0786	11	13.0786	30
							14.9192	30	14.9192	9	14.9192	31		13.9924	54	13.9924	27	13.9924	39		10.2565	34	10.2565	10	10.2565	36		13.1903	30	13.1903	11	13.1903	30		13.1903	38	13.1903	9	13.1903	26
							15.0456	34	15.0456	12	15.0456	36		14.111	45	14.111	26	14.111	24		10.3434	39	10.3434	8	10.3434	40		13.3021	36	13.3021	7	13.3021	34		13.3021	31	13.3021	15	13.3021	31
							15.1721	31	15.1721	11	15.1721	30		14.2296	40	14.2296	13	14.2296	42		10.4303	35	10.4303	12	10.4303	42		13.4139	36	13.4139	6	13.4139	28		13.4139	40	13.4139	10	13.4139	29
							15.2985	30	15.2985	13	15.2985	32		14.3482	33	14.3482	19	14.3482	30		10.5172	31	10.5172	14	10.5172	26		13.5257	31	13.5257	7	13.5257	40		13.5257	39	13.5257	15	13.5257	25
							15.4249	26	15.4249	11	15.4249	29		14.4667	35	14.4667	20	14.4667	36		10.6041	35	10.6041	8	10.6041	36		13.6375	39	13.6375	3	13.6375	34		13.6375	40	13.6375	15	13.6375	21
							15.5514	30	15.5514	10	15.5514	26		14.5853	37	14.5853	24	14.5853	33		10.6911	24	10.6911	7	10.6911	37		13.7493	37	13.7493	7	13.7493	38		13.7493	37	13.7493	10	13.7493	28
							15.6778	22	15.6778	12	15.6778	36		14.7039	37	14.7039	18	14.7039	48		10.778	35	10.778	15	10.778	40		13.861	31	13.861	0	13.861	33		13.861	32	13.861	12	13.861	23
							15.8042	32	15.8042	9	15.8042	38		14.8225	36	14.8225	26	14.8225	50		10.8649	34	10.8649	10	10.8649	51		13.9728	36	13.9728	3	13.9728	35		13.9728	36	13.9728	10	13.9728	24
							15.9307	35	15.9307	10	15.9307	31		14.9411	35	14.9411	17	14.9411	48		10.9518	38	10.9518	7	10.9518	44		14.0846	37	14.0846	3	14.0846	35		14.0846	37	14.0846	11	14.0846	30
							16.0571	30	16.0571	13	16.0571	37		15.0596	32	15.0596	21	15.0596	30		11.0387	37	11.0387	10	11.0387	50		14.1964	24	14.1964	3	14.1964	38		14.1964	33	14.1964	12	14.1964	29
							16.1835	31	16.1835	12	16.1835	39		15.1782	45	15.1782	21	15.1782	33		11.1257	33	11.1257	10	11.1257	43		14.3082	34	14.3082	2	14.3082	37		14.3082	41	14.3082	8	14.3082	31
							16.31	35	16.31	10	16.31	31		15.2968	39	15.2968	14	15.2968	42		11.2126	36	11.2126	13	11.2126	38		14.42	33	14.42	5	14.42	33		14.42	42	14.42	12	14.42	22
							16.4364	36	16.4364	12	16.4364	33		15.4154	36	15.4154	14	15.4154	60		11.2995	34	11.2995	9	11.2995	27		14.5317	35	14.5317	3	14.5317	35		14.5317	37	14.5317	7	14.5317	32
							16.5628	40	16.5628	16	16.5628	25		15.534	47	15.534	25	15.534	45		11.3864	36	11.3864	8	11.3864	32		14.6435	34	14.6435	1	14.6435	26		14.6435	36	14.6435	8	14.6435	33
							16.6893	35	16.6893	14	16.6893	37		15.6525	33	15.6525	26	15.6525	48		11.4733	34	11.4733	7	11.4733	48		14.7553	36	14.7553	3	14.7553	47		14.7553	33	14.7553	9	14.7553	37
							16.8157	30	16.8157	12	16.8157	28		15.7711	41	15.7711	23	15.7711	27		11.5602	36	11.5602	8	11.5602	44		14.8671	39	14.8671	2	14.8671	38		14.8671	39	14.8671	10	14.8671	38
							16.9421	32	16.9421	9	16.9421	32		15.8897	29	15.8897	21	15.8897	33		11.6472	38	11.6472	14	11.6472	40		14.9789	33	14.9789	3	14.9789	45		14.9789	31	14.9789	6	14.9789	35
							17.0686	37	17.0686	8	17.0686	34		16.0083	39	16.0083	24	16.0083	39		11.7341	37	11.7341	8	11.7341	41		15.0907	36	15.0907	5	15.0907	42		15.0907	28	15.0907	17	15.0907	27
							17.195	30	17.195	14	17.195	36		16.1269	38	16.1269	20	16.1269	33		11.821	39	11.821	11	11.821	43		15.2024	35	15.2024	3	15.2024	45		15.2024	25	15.2024	9	15.2024	35
							17.3214	27	17.3214	10	17.3214	34		16.2455	36	16.2455	19	16.2455	30		11.9079	36	11.9079	9	11.9079	46		15.3142	31	15.3142	3	15.3142	44		15.3142	24	15.3142	6	15.3142	39
							17.4479	31	17.4479	8	17.4479	38		16.364	34	16.364	20	16.364	45		11.9948	35	11.9948	11	11.9948	42		15.426	31	15.426	4	15.426	46		15.426	37	15.426	10	15.426	36
							17.5743	36	17.5743	11	17.5743	33		16.4826	46	16.4826	14	16.4826	40		12.0818	32	12.0818	8	12.0818	44		15.5378	34	15.5378	3	15.5378	50		15.5378	31	15.5378	14	15.5378	30
							17.7007	27	17.7007	13	17.7007	39		16.6012	33	16.6012	24	16.6012	48		12.1687	30	12.1687	7	12.1687	43		15.6496	37	15.6496	5	15.6496	38		15.6496	34	15.6496	12	15.6496	28
							17.8272	29	17.8272	14	17.8272	33		16.7198	41	16.7198	14	16.7198	45		12.2556	31	12.2556	12	12.2556	48		15.7613	30	15.7613	3	15.7613	47		15.7613	36	15.7613	7	15.7613	26
							17.9536	30	17.9536	9	17.9536	36		16.8383	35	16.8383	16	16.8383	30		12.3425	33	12.3425	7	12.3425	42		15.8731	35	15.8731	1	15.8731	51		15.8731	31	15.8731	9	15.8731	21
							18.08	33	18.08	6	18.08	39		16.9569	38	16.9569	14	16.9569	37		12.4294	40	12.4294	10	12.4294	42		15.9849	37	15.9849	3	15.9849	39		15.9849	39	15.9849	7	15.9849	30
							18.2065	34	18.2065	8	18.2065	38		17.0755	39	17.0755	16	17.0755	36		12.5164	42	12.5164	6	12.5164	32		16.0967	39	16.0967	3	16.0967	41		16.0967	31	16.0967	11	16.0967	36
							18.3329	36	18.3329	6	18.3329	30		17.1941	28	17.1941	13	17.1941	33		12.6033	40	12.6033	7	12.6033	38		16.2085	34	16.2085	2	16.2085	31		16.2085	31	16.2085	7	16.2085	39
							18.4593	34	18.4593	10	18.4593	31		17.3127	37	17.3127	14	17.3127	41		12.6902	36	12.6902	13	12.6902	28		16.3203	37	16.3203	4	16.3203	44		16.3203	34	16.3203	9	16.3203	34
							18.5858	22	18.5858	11	18.5858	39		17.4312	38	17.4312	16	17.4312	44		12.7771	37	12.7771	6	12.7771	42		16.432	40	16.432	6	16.432	39		16.432	35	16.432	14	16.432	39
							18.7122	31	18.7122	12	18.7122	37		17.5498	35	17.5498	23	17.5498	42		12.864	34	12.864	8	12.864	50		16.5438	35	16.5438	5	16.5438	37		16.5438	33	16.5438	16	16.5438	38
							18.8386	28	18.8386	10	18.8386	39		17.6684	34	17.6684	11	17.6684	36		12.951	35	12.951	11	12.951	46		16.6556	37	16.6556	5	16.6556	40		16.6556	31	16.6556	9	16.6556	40
							18.9651	32	18.9651	8	18.9651	38		17.787	38	17.787	16	17.787	46		13.0379	32	13.0379	6	13.0379	34		16.7674	41	16.7674	3	16.7674	37		16.7674	36	16.7674	13	16.7674	42
							19.0915	30	19.0915	6	19.0915	33		17.9056	35	17.9056	10	17.9056	48		13.1248	30	13.1248	12	13.1248	40		16.8792	30	16.8792	3	16.8792	40		16.8792	40	16.8792	9	16.8792	40
							19.2179	35	19.2179	8	19.2179	37		18.0241	37	18.0241	16	18.0241	48		13.2117	22	13.2117	5	13.2117	42		16.991	39	16.991	9	16.991	39		16.991	34	16.991	10	16.991	47
							19.3444	33	19.3444	4	19.3444	31		18.1427	34	18.1427	7	18.1427	41		13.2986	34	13.2986	3	13.2986	50		17.1027	35	17.1027	4	17.1027	45		17.1027	46	17.1027	10	17.1027	41
							19.4708	34	19.4708	8	19.4708	32		18.2613	32	18.2613	13	18.2613	45		13.3856	22	13.3856	8	13.3856	54		17.2145	31	17.2145	1	17.2145	41		17.2145	37	17.2145	8	17.2145	40
							19.5972	30	19.5972	9	19.5972	36		18.3799	33	18.3799	9	18.3799	42		13.4725	34	13.4725	8	13.4725	43		17.3263	31	17.3263	1	17.3263	47		17.3263	40	17.3263	6	17.3263	37
							19.7237	32	19.7237	7	19.7237	31		18.4985	26	18.4985	11	18.4985	45		13.5594	30	13.5594	8	13.5594	18		17.4381	34	17.4381	5	17.4381	47		17.4381	44	17.4381	9	17.4381	31
							19.8501	33	19.8501	8	19.8501	36		18.617	39	18.617	8	18.617	39		13.6463	37	13.6463	6	13.6463	50		17.5499	32	17.5499	4	17.5499	45		17.5499	30	17.5499	8	17.5499	35
							19.9765	32	19.9765	9	19.9765	34		18.7356	34	18.7356	12	18.7356	60		13.7332	39	13.7332	10	13.7332	46		17.6616	37	17.6616	2	17.6616	44		17.6616	40	17.6616	8	17.6616	34
							20.103	32	20.103	9	20.103	39		18.8542	36	18.8542	7	18.8542	24		13.8201	33	13.8201	4	13.8201	38		17.7734	30	17.7734	1	17.7734	47		17.7734	39	17.7734	5	17.7734	36
							20.2294	30	20.2294	10	20.2294	31		18.9728	30	18.9728	8	18.9728	48		13.9071	29	13.9071	6	13.9071	42		17.8852	45	17.8852	3	17.8852	38		17.8852	38	17.8852	6	17.8852	38
							20.3558	28	20.3558	4	20.3558	30		19.0914	36	19.0914	8	19.0914	36		13.994	35	13.994	12	13.994	40		17.997	42	17.997	5	17.997	35		17.997	31	17.997	7	17.997	35
							20.4823	34	20.4823	5	20.4823	31		19.2099	38	19.2099	7	19.2099	30		14.0809	36	14.0809	9	14.0809	38		18.1088	41	18.1088	5	18.1088	38		18.1088	37	18.1088	4	18.1088	37
							20.6087	34	20.6087	2	20.6087	34		19.3285	34	19.3285	11	19.3285	37		14.1678	42	14.1678	8	14.1678	36		18.2206	40	18.2206	4	18.2206	33		18.2206	42	18.2206	8	18.2206	33
							20.7351	32	20.7351	10	20.7351	37		19.4471	33	19.4471	7	19.4471	45		14.2547	45	14.2547	6	14.2547	42		18.3323	43	18.3323	1	18.3323	32		18.3323	37	18.3323	3	18.3323	32
							20.8616	33	20.8616	7	20.8616	35		19.5657	31	19.5657	5	19.5657	42		14.3417	35	14.3417	10	14.3417	44		18.4441	45	18.4441	2	18.4441	37		18.4441	34	18.4441	5	18.4441	37
							20.988	34	20.988	6	20.988	35		19.6843	34	19.6843	6	19.6843	45		14.4286	38	14.4286	7	14.4286	38		18.5559	40	18.5559	3	18.5559	38		18.5559	35	18.5559	4	18.5559	38
							21.1145	28	21.1145	5	21.1145	40		19.8028	36	19.8028	7	19.8028	48		14.5155	37	14.5155	5	14.5155	36		18.6677	41	18.6677	2	18.6677	45		18.6677	42	18.6677	7	18.6677	35
							21.2409	32	21.2409	5	21.2409	36		19.9214	31	19.9214	7	19.9214	48		14.6024	34	14.6024	0	14.6024	40		18.7795	41	18.7795	1	18.7795	43		18.7795	36	18.7795	9	18.7795	33
							21.3673	40	21.3673	7	21.3673	33		20.04	29	20.01	8	20.04	36		14.6893	37	14.6893	5	14.6893	42		18.8912	37	18.8912	3	18.8912	39		18.8912	33	18.8912	6	18.8912	39
							21.4937	35	21.4937	6	21.4937	32		20.1586	31	20.1586	11	20.1586	32		14.7763	33	14.7763	9	14.7763	50		19.003	21	19.003	3	19.003	48		19.003	35	19.003	12	19.003	42
							21.6202	35	21.6202	5	21.6202	31		20.2772	38	20.2772	9	20.2772	30		14.8632	36	14.8632	10	14.8632	51		19.1148	33	19.1148	4	19.1148	44		19.1148	38	19.1148	7	19.1148	44
							21.7466	34	21.7466	7	21.7466	39		20.3957	40	20.3957	7	20.3957	36		14.9501	32	14.9501	4	14.9501	52		19.2266	34	19.2266	4	19.2266	39		19.2266	35	19.2266	9	19.2266	46
							21.873	31	21.873	8	21.873	38		20.5143	44	20.5143	8	20.5143	42		15.037	34	15.037	8	15.037	56		19.3384	34	19.3384	0	19.3384	36		19.3384	37	19.3384	5	19.3384	47
							21.9995	32	21.9995	6	21.9995	32		20.6329	39	20.6329	6	20.6329	34		15.1239	33	15.1239	4	15.1239	44		19.4502	27	19.4502	1	19.4502	37		19.4502	35	19.4502	3	19.4502	41
							22.1259	32	22.1259	6	22.1259	36		20.7515	44	20.7515	11	20.7515	37		15.2109	37	15.2109	3	15.2109	46		19.5619	30	19.5619	2	19.5619	32		19.5619	36	19.5619	13	19.5619	36
							22.2523	40	22.2523	6	22.2523	34		20.8701	42	20.8701	11	20.8701	36		15.2978	33	15.2978	8	15.2978	51		19.6737	37	19.6737	4	19.6737	37		19.6737	33	19.6737	6	19.6737	37
							22.3788	38	22.3788	5	22.3788	40		20.9886	39	20.9886	6	20.9886	42		15.3847	42	15.3847	7	15.3847	54		19.7855	32	19.7855	1	19.7855	33		19.7855	38	19.7855	4	19.7855	33
							22.5052	36	22.5052	4	22.5052	36		21.1072	30	21.1072	2	21.1072	36		15.4716	41	15.4716	8	15.4716	52		19.8973	32	19.8973	5	19.8973	35		19.8973	36	19.8973	8	19.8973	35
							22.6317	30	22.6317	6	22.6317	38		21.2258	32	21.2258	3	21.2258	47		15.5585	45	15.5585	12	15.5585	44		20.0091	30	20.0091	2	20.0091	34		20.0091	31	20.0091	5	20.0091	34
							22.7581	34	22.7581	8	22.7581	40		21.3444	34	21.3444	9	21.3444	35		15.6455	44	15.6455	5	15.6455	46		20.1209	29	20.1209	1	20.1209	37		20.1209	35	20.1209	7	20.1209	37
							22.8845	30	22.8845	6	22.8845	39		21.463	38	21.463	5	21.463	33		15.7324	37	15.7324	6	15.7324	54		20.2326	24	20.2326	1	20.2326	44		20.2326	31	20.2326	4	20.2326	44
							23.011	31	23.011	6	23.011	33		21.5815	36	21.5815	4	21.5815	43		15.8193	45	15.8193	10	15.8193	50		20.3444	24	20.3444	0	20.3444	37		20.3444	33	20.3444	4	20.3444	41
							23.1374	32	23.1374	6	23.1374	36		21.7001	34	21.7001	11	21.7001	42		15.9062	39	15.9062	5	15.9062	35		20.4562	21	20.4562	1	20.4562	38		20.4562	30	20.4562	5	20.4562	39
							23.2638	31	23.2638	7	23.2638	38		21.8187	35	21.8187	5	21.8187	32		15.9931	19	15.9931	8	15.9931	29		20.568	32	20.568	3	20.568	40		20.568	35	20.568	4	20.568	47
							23.3903	30	23.3903	4	23.3903	40		21.9373	33	21.9373	6	21.9373	42		16.08	33	16.08	6	16.08	57		20.6798	37	20.6798	3	20.6798	37		20.6798	31	20.6798	4	20.6798	27
							23.5167	32	23.5167	6	23.5167	42		22.0559	33	22.0559	3	22.0559	36		16.167	34	16.167	5	16.167	42		20.7916	33	20.7916	3	20.7916	39		20.7916	5	20.7916	5	20.7916	38
							23.6431	30	23.6431	7	23.6431	37		22.1744	36	22.1744	14	22.1744	41		16.2539	42	16.2539	6	16.2539	37		20.9033	19	20.9033	5	20.9033	37		20.9033	30	20.9033	3	20.9033	39
							23.7696	38	23.7696	5	23.7696	35		22.293	32	22.293	5	22.293	42		16.3408	36	16.3408	3	16.3408	39		21.0151	30	21.0151	2	21.0151	40		21.0151	24	21.0151	7	21.0151	37
							23.896	33	23.896	7	23.896	40		22.4116	33	22.4116	4	22.4116	42		16.4277	34	16.4277	7	16.4277	47		21.1269	34	21.1269	5	21.1269	44		21.1269	36	21.1269	9	21.1269	44
							24.0224	31	24.0224	4	24.0224	37		22.5302	33	22.5302	7	22.5302	36		16.5146	29	16.5146	2	16.5146	50		21.2387	30	21.2387	1	21.2387	39		21.2387	33	21.2387	7	21.2387	43
							24.1489	31	24.1489	5	24.1489	31		22.6488	37	22.6488	2	22.6488	42		16.6016	32	16.6016	8	16.6016	52		21.3505	37	21.3505	3	21.3505	32		21.3505	38	21.3505	3	21.3505	40
							24.2753	32	24.2753	6	24.2753	39		22.7673	30	22.7673	10	22.7673	33		16.6885	40	16.6885	8	16.6885	44		21.4623	30	21.4623	0	21.4623	40		21.4623	34	21.4623	5	21.4623	46
							24.4017	40	24.4017	6	24.4017	38		22.8859	39	22.8859	5	22.8859	36		16.7754	23	16.7754	6	16.7754	47		21.574	31	21.574	1	21.574	32		21.574	35	21.574	6	21.574	41
							24.5282	31	24.5282	5	24.5282	37		23.0045	41	23.0045	4	23.0045	40		16.8623	37	16.8623	13	16.8623	50		21.6858	37	21.6858	2	21.6858	34		21.6858	31	21.6858	5	21.6858	40
							24.6546	38	24.6546	4	24.6546	35		23.1231	37	23.1231	6	23.1231	42		16.9492	34	16.9492	7	16.9492	52		21.7976	27	21.7976	2	21.7976	41		21.7976	37	21.7976	4	21.7976	39
							24.781	36	24.781	7	24.781	39		23.2417	38	23.2417	5	23.2417	37		17.0362	37	17.0362	7	17.0362	56		21.9094	22	21.9094	6	21.9094	47		21.9094	30	21.9094	5	21.9094	47
							24.9075	32	24.9075	4	24.9075	39		23.3602	34	23.3602	7	23.3602	41		17.1231	39	17.1231	7	17.1231	48		22.0212	32	22.0212	1	22.0212	38		22.0212	34	22.0212	3	22.0212	39
							25.0339	31	25.0339	3	25.0339	37		23.4788	42	23.4788	4	23.4788	47		17.21	31	17.21	7	17.21	50		22.133	30	22.133	3	22.133	34		22.133	44	22.133	8	22.133	45
							25.1603	37	25.1603	4	25.1603	40		23.5974	44	23.5974	3	23.5974	43		17.2969	37	17.2969	5	17.2969	47		22.2447	26	22.2447	3	22.2447	41		22.2447	36	22.2447	3	22.2447	39

## Sheet: Sheet4
Supplementary Fig.9							Supplementary Fig.10							Supplementary Fig. 11
Supplementary Fig.9a		Supplementary Fig.9b		Supplementary Fig.9c			Supplementary Fig.10a		Supplementary Fig.10b		Supplementary Fig.10c			Binding Energy	Bi 4f	A1	B1	Backgnd1	Binding Energy	Bi 4f	A1	B1	Backgnd1	Binding Energy	Bi 4f	A1	B1	Backgnd1	Binding Energy	Bi 4f	A1	B1	Backgnd1
Energy	cps	Energy	cps	Energy	cps		Distance	Height	Distance	Height	Distance	Height		eV					eV					eV					eV
keV	eV	keV	eV	keV	eV		nm	nm	nm	nm	nm	nm		1	Fitted	1	1	Backgnd	2	Fitted	2	2	Backgnd	3	Fitted	3	3	Backgnd	4	Fitted	4	4	Backgnd
-0.2	0	-0.2	0	-0.2	0		0	-1.25642	0	-3.71427	0	-3.10146		168	23426.1	23343.7	22976.6	22976.6	168	22150.5	22265.5	22117.8	22117.8	168	18852.9	18612	18479.8	18479.8	168	21399.8	21330.2	21172.3	21172.3
-0.19	0	-0.19	0	-0.19	0		19.6118	-1.61561	19.9379	-3.72316	20.3451	-2.91101		167.95	22849.4	23248.7	22881.6	22881.6	167.95	22487.5	22190	22042.3	22042.3	167.95	18962.5	18560.4	18427.5	18427.5	167.95	21664.6	21280.7	21122.8	21122.8
-0.18	0	-0.18	0	-0.18	0		39.2236	-2.08934	39.8759	-3.7742	40.6901	-3.09688		167.9	23538.6	23180.5	22813.4	22813.4	167.9	22341.8	22114.2	21966.5	21966.5	167.9	18292	18518.8	18385.4	18385.4	167.9	21291.9	21239.3	21081.4	21081.4
-0.17	0	-0.17	0	-0.17	0		58.8354	-1.47796	59.8138	-3.78223	61.0352	-3.04078		167.85	22708.2	23121.3	22754.2	22754.2	167.85	21787.7	22104.2	21956.5	21956.5	167.85	18402.2	18485.4	18351.3	18351.3	167.85	20772.5	21229.2	21071.3	21071.3
-0.16	0	-0.16	0	-0.16	0		78.4472	-0.91798	79.7517	-3.74439	81.3802	1.62622		167.8	22579.4	23086.3	22719.2	22719.2	167.8	21944.4	22081.6	21933.9	21933.9	167.8	18231.5	18450.3	18315.7	18315.7	167.8	21067.5	21149.3	20991.4	20991.4
-0.15	0	-0.15	0	-0.15	0		98.0589	0.24955	99.6896	-3.80778	101.725	1.62694		167.75	22757.9	23044.1	22677	22677	167.75	21994.7	22043.1	21895.4	21895.3	167.75	18137.5	18426.1	18290.9	18290.9	167.75	20837.6	21085.9	20928	20928
-0.14	0	-0.14	0	-0.14	0		117.671	0.40608	119.628	-3.68731	122.07	1.64026		167.7	22311.4	22919.3	22552.2	22552.2	167.7	21589.6	21972.8	21825.1	21825	167.7	18114	18304.8	18169	18168.9	167.7	20825.6	20993.6	20835.7	20835.7
-0.13	0	-0.13	0	-0.13	0		137.282	2.71281	139.565	-3.60461	142.415	1.50276		167.65	22336.2	22840.9	22473.9	22473.9	167.65	21436	21866.3	21718.6	21718.6	167.65	18090.5	18160.6	18024.2	18024.1	167.65	20791.8	20833.3	20675.5	20675.4
-0.12	0	-0.12	0	-0.12	0		156.894	3.55488	159.503	-3.63844	162.76	1.51872		167.6	22280.5	22680.5	22313.5	22313.4	167.6	21876.6	21741.9	21594.2	21594.2	167.6	18078.9	18109.6	17972.6	17972.6	167.6	20990.6	20677.1	20519.2	20519.2
-0.11	0	-0.11	0	-0.11	0		176.506	2.97245	179.441	-3.66336	183.106	1.62752		167.55	22404.4	22580.6	22213.5	22213.5	167.55	21730.1	21691.2	21543.5	21543.5	167.55	17995.1	18050.8	17913.2	17913.1	167.55	20271.8	20598.8	20441	20440.9
-0.1	0	-0.1	0	-0.1	0		196.118	2.88693	199.379	2.19508	203.451	1.81285		167.5	22254.8	22492.8	22125.8	22125.7	167.5	21509.9	21628.6	21481	21480.9	167.5	18042.4	17985.5	17847.3	17847.2	167.5	20293.9	20458.8	20301	20300.9
-0.09	0	-0.09	0	-0.09	0		215.73	2.80246	219.317	2.08874	223.796	1.63037		167.45	22053.3	22350.2	21983.1	21983.1	167.45	21377.1	21532.3	21384.7	21384.6	167.45	17511.8	17928.5	17789.6	17789.6	167.45	20384.9	20380.2	20222.4	20222.3
-0.08	1	-0.08	0	-0.08	1		235.341	3.00316	239.255	2.4518	244.141	1.61365		167.4	21987.8	22258.2	21891.2	21891.1	167.4	21316.5	21460.7	21313.1	21313	167.4	17369.5	17889.8	17750.3	17750.3	167.4	19901.6	20257	20099.3	20099.1
-0.07	3	-0.07	1	-0.07	2		254.953	2.747	259.193	2.21892	264.486	1.81922		167.35	21774.1	22175.3	21808.4	21808.3	167.35	20973.3	21380.5	21232.9	21232.8	167.35	17724.7	17866.8	17726.8	17726.6	167.35	19573.4	20164.1	20006.5	20006.3
-0.06	17	-0.06	8	-0.06	6		274.565	2.8384	279.131	2.42121	284.831	0.82976		167.3	21608.4	22096.7	21729.8	21729.6	167.3	21230.4	21257.3	21109.7	21109.6	167.3	17748.7	17768.1	17627.4	17627.3	167.3	19911.3	20013.8	19856.2	19855.9
-0.05	60	-0.05	31	-0.05	36		294.177	2.79109	299.069	2.18074	305.176	0.72655		167.25	21614.1	21990.2	21623.3	21623.1	167.25	21255.9	21154.3	21006.7	21006.6	167.25	17506.7	17699.5	17558.3	17558.1	167.25	19527.7	19935.2	19777.7	19777.3
-0.04	202	-0.04	120	-0.04	136		313.789	2.692	319.007	2.57458	325.521	1.39903		167.2	21189	21891.5	21524.7	21524.4	167.2	20935.4	21009.4	20861.9	20861.7	167.2	17502.8	17617.8	17476	17475.8	167.2	19972.4	19887.3	19729.9	19729.4
-0.03	583	-0.03	334	-0.03	326		333.401	2.52807	338.945	2.61817	345.866	1.79852		167.15	21300	21822.2	21455.5	21455.1	167.15	20802.1	20865.5	20718.2	20717.8	167.15	17681.7	17598.4	17456	17455.7	167.15	19470.8	19818.1	19660.9	19660.2
-0.02	1211	-0.02	677	-0.02	717		353.012	1.16207	358.883	2.77436	366.211	1.43589		167.1	21424.5	21730.1	21363.6	21363	167.1	20553.6	20735.1	20587.9	20587.4	167.1	17830.7	17590	17447	17446.6	167.1	19770.3	19755.1	19598.2	19597.2
-0.01	2205	-0.01	1213	-0.01	1251		372.624	-1.49099	378.821	2.57619	386.556	1.11666		167.05	21415.8	21624.6	21258.4	21257.5	167.05	20521	20644.8	20497.8	20497.1	167.05	16985.8	17513.1	17369.6	17369.1	167.05	19337.1	19714.8	19558.2	19556.9
0	3172	0	1838	0	1853		392.236	-2.34939	398.759	2.73859	406.901	1.33933		167	21232.5	21567.9	21202	21200.8	167	20596.8	20579.2	20432.5	20431.5	167	17234.5	17440.9	17296.9	17296.3	167	19407.2	19641.8	19485.7	19483.9
0.01	4145	0.01	2423	0.01	2490		411.848	-2.31271	418.697	0.53866	427.246	0.7566		166.95	21168.8	21477.5	21112.1	21110.5	166.95	19916	20443.6	20297.2	20295.9	166.95	17136.7	17361.3	17216.8	17216	166.95	19766.6	19595.3	19439.8	19437.4
0.02	5248	0.02	3011	0.02	3065		431.459	-2.32843	438.634	-3.24918	447.591	-3.42344		166.9	21291.2	21409.2	21044.4	21042.1	166.9	19795	20326.7	20180.8	20179	166.9	17290.6	17293.4	17148.5	17147.5	166.9	19623.7	19517.5	19362.7	19359.6
0.03	6185	0.03	3631	0.03	3591		451.071	-1.99862	458.572	-3.77827	467.936	-3.3571		166.85	20974.2	21307.8	20943.8	20940.7	166.85	19881.5	20237.6	20092.3	20089.9	166.85	17269.9	17210.6	17065.3	17064.1	166.85	19208.5	19484.8	19331	19326.9
0.04	6811	0.04	3992	0.04	3935		470.683	-1.86637	478.51	-3.49574	488.281	-3.26827		166.8	20613.9	21240.9	20878	20873.8	166.8	19980.6	20185.7	20041.3	20038	166.8	16872	17102	16956.4	16954.7	166.8	19130.4	19417.6	19265.2	19259.8
0.05	6548	0.05	3768	0.05	3724		490.295	-2.07711	498.448	-3.59796				166.75	20984.5	21131.3	20770	20764.2	166.75	20508.7	20100.4	19957.2	19952.7	166.75	16948.1	17046.1	16900.3	16898.2	166.75	19108.2	19399.4	19248.7	19241.5
0.06	5064	0.06	2881	0.06	2869		509.907	-1.73475	518.386	-3.76012				166.7	20620.5	21029.1	20669.8	20662	166.7	19764.1	20003.1	19861.6	19855.4	166.7	16623.5	16994.8	16848.9	16846.3	166.7	19016.7	19324.2	19175.6	19166.3
0.07	3261	0.07	1876	0.07	1822		529.518	-1.83972	538.324	-3.82518				166.65	20437.3	20998.5	20642	20631.4	166.65	19649.7	19917.1	19777.7	19769.4	166.65	16749	16926.2	16780.3	16776.9	166.65	19116	19233.8	19088.1	19075.9
0.08	1744	0.08	1000	0.08	1021		549.13	-1.84541	558.262	0.99783				166.6	20184.6	20932.4	20579.5	20565.3	166.6	19821.7	19880.1	19743.6	19732.4	166.6	16763.9	16893.1	16747.5	16743.2	166.6	19111.4	19159.6	19017.5	19001.7
0.09	931	0.09	570	0.09	562		568.742	-1.57978	578.2	2.4021				166.55	20688	20899.9	20551.8	20532.8	166.55	19982.3	19869.8	19737	19722.1	166.55	16628.2	16838.3	16693.2	16687.7	166.55	19031.5	19102.6	18965.2	18944.7
0.1	716	0.1	420	0.1	357		588.354	-1.6864	598.138	2.60588				166.5	20210.6	20873.1	20531.4	20506	166.5	19582.9	19831	19703.2	19683.3	166.5	16363.9	16810.4	16666.1	16659.2	166.5	19136.7	19049.1	18917.7	18891.3
0.11	765	0.11	418	0.11	320		607.966	-0.14528	618.076	2.53064				166.45	20108.1	20784.9	20451.5	20417.8	166.45	19527.3	19734.1	19612.7	19586.4	166.45	16663	16737.4	16594.2	16585.4	166.45	18579.4	19000.4	18876.5	18842.5
0.12	915	0.12	493	0.12	297		627.577	-0.12014	638.014	2.82633				166.4	20832.1	20768.3	20445.7	20401.2	166.4	18970	19709.6	19596.6	19561.9	166.4	16374.2	16716	16574.5	16563.4	166.4	18772.4	18975.9	18861.5	18818
0.13	1030	0.13	541	0.13	270		647.189	0.80829	657.952	2.71753				166.35	20564	20767.6	20459.1	20400.5	166.35	19387.9	19683.7	19581.7	19536	166.35	16919.3	16663	16523.7	16509.7	166.35	18807.3	18929.3	18827	18771.4
0.14	1162	0.14	640	0.14	291		666.801	3.17989	677.89	-3.52896				166.3	20616.7	20766.8	20476.4	20399.7	166.3	19767.7	19661.8	19573.9	19514.1	166.3	16659.4	16587.6	16451.3	16433.7	166.3	18582	18914.2	18827.1	18756.3
0.15	1211	0.15	705	0.15	292		686.413	3.80298	697.827	-3.53922				166.25	20319.3	20765.9	20498.9	20398.8	166.25	19554.4	19652.1	19582.5	19504.4	166.25	16558.2	16528.9	16396.4	16374.2	166.25	18542.3	18876.1	18808	18718.2
0.16	1232	0.16	706	0.16	288		706.024	3.90497	717.765	-3.71938				166.2	20014.6	20765	20527.9	20397.9	166.2	19442.1	19651.5	19605.2	19503.8	166.2	16137.1	16483.6	16356	16328.2	166.2	18572.4	18833.7	18789.4	18675.8
0.17	1292	0.17	742	0.17	294		725.636	3.85405	737.703	-3.63081				166.15	20438.3	20764	20565.1	20396.9	166.15	19494.6	19650.8	19634.3	19503.1	166.15	16380.8	16394.7	16273.4	16238.6	166.15	18746.5	18833.1	18818.4	18675.2
0.18	1346	0.18	764	0.18	274		745.248	2.92483	757.641	-3.64753				166.1	21087	20762.8	20612.5	20395.7	166.1	19365.2	19650	19671.5	19502.3	166.1	16159	16330.1	16216.7	16173.3	166.1	18603.7	18832.5	18854.4	18674.6
0.19	1334	0.19	771	0.19	280		764.86	1.74599	777.579	-3.79951				166.05	20832	20761.6	20672.7	20394.5	166.05	19580.5	19649.1	19718.5	19501.4	166.05	15927	16195.5	16092	16038	166.05	18945.4	18831.9	18899.1	18674
0.2	1369	0.2	844	0.2	305		784.472	-0.70832						166	20756.8	20760.3	20748.8	20393.2	166	19876	19648	19778	19500.3	166	15974.5	16130.3	16039.3	15972.1	166	18612.4	18831.1	18954.1	18673.2
0.21	1489	0.21	849	0.21	333		804.083	-1.12112						165.95	21082.4	20758.7	20844.4	20391.6	165.95	20272	19646.8	19852.7	19499.1	165.95	15857.6	16086.5	16010.9	15927.6	165.95	18670.4	18830.3	19021.8	18672.4
0.22	1656	0.22	933	0.22	385		823.695	-1.18533						165.9	21159.1	20756.9	20964	20389.8	165.9	20170.4	19645.5	19946.4	19497.7	165.9	15677.9	16083.9	16027.3	15924.3	165.9	18931.4	18829.3	19104.5	18671.4
0.23	1818	0.23	1042	0.23	420		843.307	-1.37246						165.85	21198.1	20754.7	21113	20387.6	165.85	20066.3	19643.9	20063.2	19496.2	165.85	15655.6	16084.3	16051	15924	165.85	18674.4	18828.1	19205.5	18670.2
0.24	2158	0.24	1125	0.24	474		862.919	-1.00077						165.8	21367.7	20752.2	21297.9	20385.1	165.8	20506.4	19642.1	20208.1	19494.4	165.8	15431.1	16084.6	16080	15923.6	165.8	19538.8	18826.8	19328.3	18668.9
0.25	2457	0.25	1242	0.25	580									165.75	22300.1	20749.4	21526.3	20382.3	165.75	20748.4	19640	20387.2	19492.3	165.75	15934.6	16084.9	16115.3	15923.1	165.75	19367.5	18825.3	19477	18667.4
0.26	2629	0.26	1322	0.26	649									165.7	22257.5	20746.1	21807.4	20379	165.7	20609	19637.5	20607.8	19489.8	165.7	16068.5	16085.1	16158.1	15922.6	165.7	19799.4	18823.5	19656.7	18665.6
0.27	2602	0.27	1275	0.27	621									165.65	22345.9	20742.2	22151.9	20375.1	165.65	20757.1	19634.5	20878.1	19486.8	165.65	16101.2	16085.3	16209.9	15922.1	165.65	19659.7	18821.4	19873.1	18663.5
0.28	2327	0.28	1143	0.28	592									165.6	23001.1	20737.6	22572.3	20370.5	165.6	21633.2	19631	21208.4	19483.3	165.6	16478.9	16085.4	16272.4	15921.5	165.6	19905.6	18818.9	20132.8	18661
0.29	1883	0.29	895	0.29	500									165.55	23707.5	20732.2	23083.5	20365.1	165.55	22056.7	19627	21610.1	19479.3	165.55	16366.3	16085.4	16347.7	15920.7	165.55	20483.2	18816	20443.3	18658.1
0.3	1404	0.3	701	0.3	376									165.5	24235.6	20725.9	23702.7	20358.8	165.5	22425.5	19622.2	22096.9	19474.5	165.5	16422.3	16085.3	16438	15919.9	165.5	20729.5	18812.5	20813.6	18654.6
0.31	1068	0.31	504	0.31	284									165.45	25191.4	20718.5	24449.6	20351.4	165.45	23659.6	19616.7	22684.5	19468.9	165.45	16473.9	16085	16546.2	15918.8	165.45	20711.5	18808.4	21253.9	18650.5
0.32	786	0.32	417	0.32	225									165.4	26087	20710.1	25347.6	20343	165.4	23810.8	19610.2	23391.1	19462.5	165.4	16395.4	16084.5	16675.5	15917.6	165.4	21339.3	18803.7	21775.7	18645.8
0.33	676	0.33	354	0.33	222									165.35	26837.8	20700.1	26422.7	20333.1	165.35	25058.4	19602.7	24237.3	19455	165.35	16688.1	16083.9	16829.7	15916.2	165.35	22262.8	18798.1	22392.4	18640.2
0.34	637	0.34	354	0.34	195									165.3	28144	20688.6	27705.4	20321.5	165.3	25366.2	19593.8	25247	19446.1	165.3	16535.9	16083	17013.1	15914.6	165.3	23299.6	18791.7	23119	18633.8
0.35	620	0.35	383	0.35	216									165.25	29420.2	20675.1	29229.8	20308	165.25	26515.6	19583.4	26447	19435.7	165.25	17234.4	16082	17230.9	15912.9	165.25	23504.1	18784	23972.6	18626.1
0.36	679	0.36	358	0.36	234									165.2	30456.6	20659.3	31034.7	20292.2	165.2	27644	19571.3	27868	19423.6	165.2	17268.9	16080.7	17488.8	15910.8	165.2	24615.7	18775.2	24972.5	18617.3
0.37	670	0.37	381	0.37	234									165.15	32821	20640.7	33163.8	20273.6	165.15	29473.1	19557.2	29544.1	19409.5	165.15	17376.1	16079	17793.5	15908.4	165.15	25472.5	18764.7	26140.4	18606.8
0.38	708	0.38	390	0.38	269									165.1	34644	20619	35666	20251.9	165.1	31054.1	19540.7	31513.4	19393	165.1	17740.3	16077	18152.9	15905.5	165.1	26685.3	18752.5	27500.5	18594.6
0.39	720	0.39	402	0.39	250									165.05	37182.5	20593.4	38595.3	20226.3	165.05	33070.4	19521.3	33818.2	19373.6	165.05	18151.2	16074.4	18575.8	15902.2	165.05	28494.3	18738.2	29080	18580.3
0.4	763	0.4	435	0.4	261									165	41066.2	20563	42011.1	20195.9	165	35560.2	19498.4	36504.7	19350.7	165	18772.9	16071.3	19072.4	15898.3	165	29812.4	18721.4	30908.9	18563.5
0.41	803	0.41	449	0.41	281									164.95	44572.4	20527.2	45978.4	20160.1	164.95	38439.6	19471.5	39623.4	19323.8	164.95	19491	16067.5	19654.7	15893.8	164.95	32177.2	18701.8	33020.6	18543.9
0.42	804	0.42	473	0.42	304									164.9	49027.6	20485	50566.8	20117.9	164.9	41765	19439.8	43228.6	19292.1	164.9	19706.2	16063	20336.1	15888.5	164.9	34174.7	18678.8	35451.5	18520.9
0.43	886	0.43	530	0.43	351									164.85	54523.6	20435.3	55849.9	20068.2	164.85	46468.8	19402.6	47377.7	19254.9	164.85	20618.2	16057.6	21131.8	15882.3	164.85	36870.7	18651.9	38241.1	18494
0.44	1041	0.44	607	0.44	373									164.8	62416.4	20377	61903.6	20009.9	164.8	52290.4	19359	52130.5	19211.3	164.8	21333.7	16051.1	22059.6	15875	164.8	40711.6	18620.4	41432.3	18462.5
0.45	1215	0.45	764	0.45	423									164.75	68311.1	20308.7	68803.8	19941.6	164.75	57394.3	19308.1	57547.5	19160.4	164.75	22027	16043.4	23139.3	15866.4	164.75	44538.3	18583.7	45070.6	18425.8
0.46	1549	0.46	1030	0.46	514									164.7	76975.8	20229.1	76622.6	19862	164.7	62822.3	19249	63688.1	19101.2	164.7	23244.7	16034.1	24393.8	15856.4	164.7	48408.1	18541.1	49203.7	18383.2
0.47	2213	0.47	1353	0.47	645									164.65	86214.1	20136.7	85422.9	19769.6	164.65	71414.4	19180.4	70607	19032.7	164.65	25114.4	16023.1	25848.7	15844.6	164.65	54355.8	18491.5	53880.3	18333.6
0.48	3229	0.48	1978	0.48	811									164.6	96969.2	20030.3	95251.6	19663.2	164.6	78885.4	19101.5	78350.2	18953.8	164.6	26502.4	16010	27533.3	15830.7	164.6	58968	18434.4	59148.9	18276.5
0.49	4489	0.49	2747	0.49	1102									164.55	108570	19908.8	106129	19541.7	164.55	88073.3	19011.1	86950.1	18863.4	164.55	28175.4	15994.6	29480.1	15814.5	164.55	65686.6	18368.8	65054.9	18210.9
0.5	5929	0.5	3627	0.5	1342									164.5	121250	19770.8	118037	19403.7	164.5	96927.4	18908	96416.9	18760.3	164.5	31065.8	15976.2	31725.5	15795.3	164.5	73018.8	18293.6	71637.6	18135.7
0.51	7066	0.51	4280	0.51	1512									164.45	136252	19615.9	130903	19248.8	164.45	108815	18791.6	106731	18643.9	164.45	32993.1	15954.5	34310.3	15772.8	164.45	81229.1	18208.1	78926	18050.2
0.52	7545	0.52	4669	0.52	1655									164.4	148188	19443.1	144583	19076	164.4	119834	18660.9	117833	18513.2	164.4	36727.2	15928.8	37278.6	15746.3	164.4	88486.4	18111.1	86931.9	17953.2
0.53	7093	0.53	4399	0.53	1598									164.35	161647	19251.8	158843	18884.7	164.35	130704	18515	129610	18367.3	164.35	39620.4	15898.5	40678.8	15715.2	164.35	97562.8	18001.9	95643.3	17844.1
0.54	5916	0.54	3749	0.54	1410									164.3	176502	19042.4	173345	18675.4	164.3	145182	18353.9	141886	18206.2	164.3	45178	15863	44562.3	15678.9	164.3	108350	17880.2	105015	17722.3
0.55	4474	0.55	2862	0.55	1147									164.25	187553	18815.4	187639	18448.3	164.25	156510	18177.4	154412	18029.7	164.25	49196	15821.8	48982.3	15636.8	164.25	117436	17745.4	114956	17587.5
0.56	3178	0.56	1911	0.56	854									164.2	200792	18571.8	201169	18204.7	164.2	167902	17985.8	166860	17838.1	164.2	55489.7	15774	53991.7	15588.2	164.2	129782	17597.4	125322	17439.5
0.57	2075	0.57	1239	0.57	717									164.15	213459	18313	213301	17945.9	164.15	180802	17779.9	178827	17632.2	164.15	62085.7	15719	59639.8	15532.3	164.15	138851	17436.1	135902	17278.2
0.58	1395	0.58	847	0.58	626									164.1	220168	18041.2	223366	17674.1	164.1	189897	17560.5	189848	17412.8	164.1	68161.6	15655.8	65967.4	15468.3	164.1	148097	17261.9	146414	17104
0.59	1054	0.59	641	0.59	555									164.05	226976	17758.8	230738	17391.7	164.05	197969	17329.2	199423	17181.5	164.05	74602.1	15584	72999.9	15395.7	164.05	155579	17075.3	156507	16917.4
0.6	935	0.6	582	0.6	532									164	230365	17468.6	234909	17101.5	164	204688	17087.8	207060	16940.1	164	83191.7	15502.9	80737.1	15313.7	164	164521	16877.3	165769	16719.4
0.61	918	0.61	545	0.61	531									163.95	232559	17173.8	235566	16806.7	163.95	208056	16838.4	212324	16690.7	163.95	91819.7	15412	89141.2	15222	163.95	170538	16669.2	173758	16511.3
0.62	954	0.62	572	0.62	562									163.9	231098	16877.4	232643	16510.3	163.9	211628	16583.3	214889	16435.6	163.9	100577	15310.9	98120.9	15120.1	163.9	177118	16452.4	180036	16294.5
0.63	1044	0.63	562	0.63	590									163.85	224878	16583.2	226333	16216.1	163.85	212011	16325.3	214582	16177.6	163.85	109237	15199.5	107515	15007.8	163.85	179606	16229.1	184221	16071.3
0.64	1094	0.64	617	0.64	640									163.8	217126	16294.9	217056	15927.8	163.8	207759	16067.2	211411	15919.5	163.8	117208	15077.9	117076	14885.3	163.8	181843	16001.4	186033	15843.5
0.65	1181	0.65	688	0.65	639									163.75	208081	16015.4	205391	15648.3	163.75	204817	15811.8	205558	15664.1	163.75	126513	14946.3	126463	14752.8	163.75	182020	15771.5	185341	15613.6
0.66	1254	0.66	758	0.66	685									163.7	196491	15747.4	192000	15380.3	163.7	199054	15561.5	197357	15413.8	163.7	134200	14804.9	135248	14610.6	163.7	180460	15541.4	182177	15383.6
0.67	1370	0.67	843	0.67	745									163.65	180735	15493.6	177545	15126.5	163.65	188565	15318.9	187252	15171.2	163.65	142010	14654.7	142947	14459.5	163.65	176313	15313.7	176736	15155.8
0.68	1415	0.68	845	0.68	832									163.6	166782	15255.9	162634	14888.8	163.6	178357	15086.3	175740	14938.5	163.6	146371	14496.9	149094	14300.8	163.6	170474	15090.6	169344	14932.7
0.69	1429	0.69	822	0.69	906									163.55	151829	15035.9	147776	14668.8	163.55	166632	14865.6	163323	14717.9	163.55	151832	14332.7	153349	14135.8	163.55	162143	14874.4	160414	14716.5
0.7	1395	0.7	871	0.7	915									163.5	136896	14834.6	133369	14467.5	163.5	155165	14658.6	150469	14510.9	163.5	154988	14163.9	155639	13966	163.5	153920	14667.1	150395	14509.2
0.71	1370	0.71	813	0.71	943									163.45	122079	14652.1	119702	14285	163.45	141259	14466.3	137578	14318.6	163.45	156063	13991.9	156302	13793.2	163.45	144798	14470.4	139724	14312.6
0.72	1360	0.72	772	0.72	921									163.4	109259	14488.2	106962	14121.1	163.4	127665	14289.3	124977	14141.6	163.4	154811	13818.9	155989	13619.3	163.4	133919	14285.7	128795	14127.8
0.73	1331	0.73	726	0.73	933									163.35	95850.4	14343	95258.2	13975.9	163.35	115053	14128.4	112914	13980.6	163.35	152426	13646.6	153498	13446.1	163.35	122725	14114.2	117937	13956.3
0.74	1282	0.74	801	0.74	861									163.3	83221.6	14215.1	84632.2	13848	163.3	102325	13983.3	101562	13835.6	163.3	146927	13477.1	148581	13275.7	163.3	110472	13956.4	107405	13798.5
0.75	1301	0.75	759	0.75	854									163.25	73593.3	14103.5	75080.2	13736.4	163.25	90467.7	13853.6	91029.2	13705.9	163.25	141906	13312.2	141641	13109.8	163.25	99331.5	13812.8	97386.2	13654.9
0.76	1309	0.76	819	0.76	871									163.2	66741.1	14006.8	66565.6	13639.7	163.2	82446.5	13738.7	81373.6	13591	163.2	133863	13153.4	133193	12950.2	163.2	90715.1	13683.3	88002.9	13525.4
0.77	1436	0.77	860	0.77	888									163.15	55434.9	13923.4	59029.9	13556.3	163.15	70901.9	13637.9	72611.9	13490.2	163.15	125760	13002.5	123784	12798.4	163.15	79364.4	13567.4	79327	13409.5
0.78	1448	0.78	844	0.78	823									163.1	49062.4	13852	52402.2	13484.9	163.1	62275.9	13550	64730.2	13402.3	163.1	117002	12860.7	113922	12655.6	163.1	70607.3	13464.9	71389.5	13307
0.79	1444	0.79	851	0.79	828									163.05	43857.1	13791	46605.4	13423.9	163.05	56004.4	13473.7	57693.7	13326	163.05	106713	12728.7	104027	12522.7	163.05	62814.6	13374.9	64191.2	13217
0.8	1502	0.8	892	0.8	881									163	38856.6	13739.1	41560.4	13372	163	49426.4	13407.8	51453.4	13260.1	163	97597.7	12607.2	94421.3	12400.3	163	54884.3	13296.5	57711	13138.6
0.81	1479	0.81	924	0.81	902									162.95	35982.3	13694.7	37189.6	13327.6	162.95	43105	13351.1	45952.1	13203.4	162.95	87483.7	12496.4	85324.2	12288.6	162.95	49278.9	13228.4	51913.7	13070.4
0.82	1474	0.82	862	0.82	902									162.9	32026	13656.9	33419.1	13289.8	162.9	38954.9	13302.4	41128.5	13154.7	162.9	78174.8	12396.5	76871.5	12187.7	162.9	43569.5	13169.5	46755	13011.6
0.83	1393	0.83	835	0.83	917									162.85	29833.9	13624.8	30179.7	13257.7	162.85	35633.5	13260.9	36919.9	13113.2	162.85	69997.3	12307.1	69131.2	12097.4	162.85	39091	13118.9	42186.2	12961
0.84	1388	0.84	787	0.84	947									162.8	27838.7	13597.1	27406.9	13229.9	162.8	32353.7	13225.4	33264.8	13077.6	162.8	62927.5	12227.9	62122.2	12017.3	162.8	34610.4	13075.3	38156.5	12917.4
0.85	1465	0.85	819	0.85	956									162.75	25840.5	13573	25042.3	13205.9	162.75	29328.4	13194.8	30104	13047.1	162.75	55544.6	12158.3	55830	11946.7	162.75	31961.8	13037.8	34615.7	12879.8
0.86	1410	0.86	867	0.86	900									162.7	24157.3	13552.1	23033.3	13185	162.7	26781.5	13168.7	27382.1	13020.9	162.7	49218.7	12097.6	50219.2	11885	162.7	29073.7	13005.5	31515.1	12847.5
0.87	1485	0.87	867	0.87	959									162.65	23727	13533.8	21332.4	13166.6	162.65	25804.1	13146.2	25047.5	12998.5	162.65	44199.1	12045	45242	11831.5	162.65	27899	12977.5	28808.7	12819.5
0.88	1462	0.88	861	0.88	972									162.6	22194.1	13517.7	19897.6	13150.5	162.6	23949.7	13126.8	23052.7	12979	162.6	38901.7	11999.5	40845.1	11785.1	162.6	26380	12953.2	26453.5	12795.2
0.89	1457	0.89	877	0.89	961									162.55	21075.9	13503.4	18691.5	13136.2	162.55	22396.2	13109.9	21354.8	12962.1	162.55	35206.8	11960.4	36973.7	11745	162.55	24727.8	12932	24410	12774
0.9	1451	0.9	925	0.9	984									162.5	20303.7	13490.6	17681.2	13123.4	162.5	20962.6	13095.3	19915	12947.5	162.5	31573.7	11926.9	33574.1	11710.5	162.5	22880.6	12913.3	22641.8	12755.2
0.91	1468	0.91	861	0.91	1006									162.45	19508.4	13479.2	16838	13112	162.45	20363.4	13082.5	18698.7	12934.7	162.45	28583	11898.1	30595.9	11680.8	162.45	22290.2	12896.6	21116	12738.5
0.92	1489	0.92	862	0.92	1063									162.4	18943.7	13469	16136.6	13101.7	162.4	19246	13071.3	17674.9	12923.5	162.4	26459.2	11873.6	27991.9	11655.2	162.4	21080	12881.6	19802.9	12723.4
0.93	1575	0.93	898	0.93	990									162.35	18411.1	13459.6	15555.3	13092.3	162.35	18529.7	13061.3	16816.1	12913.5	162.35	24222.3	11852.5	25719.1	11633.2	162.35	20358.4	12867.9	18675.8	12709.6
0.94	1533	0.94	866	0.94	1018									162.3	17904.3	13451.3	15075.4	13083.9	162.3	17645.1	13052.5	16098.6	12904.6	162.3	23101.9	11834.4	23738.8	11614.1	162.3	20125.4	12855.5	17711.2	12697.1
0.95	1602	0.95	904	0.95	1064									162.25	17761.7	13443.7	14680.5	13076.2	162.25	17638.1	13044.8	15501.3	12896.8	162.25	21684.1	11818.8	22015.9	11597.5	162.25	19273.8	12844.3	16887.8	12685.8
0.96	1582	0.96	930	0.96	1047									162.2	17446.3	13436.9	14356.7	13069.3	162.2	17357.9	13037.9	15005.9	12889.9	162.2	20420	11805.2	20519.3	11583	162.2	19156.4	12834	16186.9	12675.3
0.97	1570	0.97	971	0.97	1047									162.15	16992.4	13430.7	14092.2	13063	162.15	16814.5	13031.8	14596.5	12883.7	162.15	19302.7	11793.4	19221.3	11570.1	162.15	19055	12824.4	15591.7	12665.6
0.98	1509	0.98	889	0.98	1063									162.1	16473.7	13425.1	13876.8	13057.2	162.1	16460.3	13026.4	14259.5	12878.2	162.1	18955.4	11782.8	18097.2	11558.6	162.1	18287	12815.6	15087.7	12656.5
0.99	1627	0.99	940	0.99	1072									162.05	16294.3	13420.1	13702.1	13051.9	162.05	15882.2	13021.7	13983.1	12873.3	162.05	18060.7	11773.4	17125.2	11548.2	162.05	17524.9	12807.4	14662	12648
1	1624	1	956	1	1079									162	15865.1	13415.6	13560.8	13047	162	15386.9	13017.5	13757.2	12869	162	17749	11765	16286	11538.6	162	18155.6	12799.8	14303.5	12639.9
1.01	1639	1.01	942	1.01	1061									161.95	15461.2	13411.6	13447	13042.6	161.95	15113	13013.9	13573.3	12865.1	161.95	17252.6	11757.3	15562.9	11529.9	161.95	17530.7	12792.8	14002.3	12632.4
1.02	1698	1.02	961	1.02	1072									161.9	15506.1	13408.2	13355.6	13038.6	161.9	14737.9	13010.8	13424.2	12861.6	161.9	17073.3	11750.3	14940.8	11521.9	161.9	16990.8	12786.3	13749.9	12625.2
1.03	1752	1.03	955	1.03	1074									161.85	15199	13405.4	13282.6	13035.1	161.85	14414.4	13008.2	13303.7	12858.6	161.85	16911.5	11743.9	14406.5	11514.5	161.85	16735.7	12780.4	13538.9	12618.4
1.04	1701	1.04	963	1.04	1053									161.8	14956.3	13403.2	13224.5	13032	161.8	14273.3	13006.2	13206.8	12856	161.8	16574	11737.9	13948.4	11507.5	161.8	16594.3	12775.1	13363.1	12612
1.05	1684	1.05	969	1.05	1055									161.75	14635.3	13401.6	13178.3	13029.2	161.75	14127.7	13004.7	13129.2	12853.8	161.75	16134.4	11732.4	13556.4	11500.9	161.75	16558.7	12770.5	13216.9	12606
1.06	1719	1.06	1009	1.06	1095									161.7	14284.6	13400.6	13141.7	13026.7	161.7	13946.7	13003.7	13067.3	12852	161.7	15834.6	11727.2	13221.7	11494.6	161.7	16342.2	12766.5	13095.6	12600.2
1.07	1723	1.07	1027	1.07	1116									161.65	14093.3	13400.3	13112.8	13024.4	161.65	13907.1	13003.3	13018.1	12850.3	161.65	15563	11722.3	12936.3	11488.7	161.65	16235.1	12763.4	12995.3	12594.9
1.08	1656	1.08	1010	1.08	1112									161.6	14085.6	13400.8	13090	13022.4	161.6	13591.1	13003.4	12979	12848.9	161.6	15491.5	11717.7	12693.4	11482.9	161.6	15738.4	12761.2	12912.6	12590.1
1.09	1678	1.09	1033	1.09	1155									161.55	13695	13402.3	13072.2	13020.7	161.55	13239.7	13004.2	12948.3	12847.7	161.55	15611.8	11713.4	12487.2	11477.5	161.55	15635	12760.2	12844.6	12585.6
1.1	1707	1.1	999	1.1	1208									161.5	14242.5	13404.9	13058.4	13019.3	161.5	13436.6	13005.8	12924.1	12846.7	161.5	14887.9	11709.3	12312.3	11472.2	161.5	15507.6	12760.3	12788.9	12581.5
1.11	1742	1.11	1052	1.11	1111									161.45	14072.1	13408.9	13047.7	13018.2	161.45	13442	13008.3	12905.2	12845.9	161.45	15224.2	11705.5	12164.4	11467.1	161.45	14497	12761.9	12743.3	12577.9
1.12	1742	1.12	1077	1.12	1148									161.4	13642.6	13414.5	13039.4	13017.2	161.4	13338.6	13011.8	12890.5	12845.3	161.4	15298	11701.9	12039.5	11462.2	161.4	14210	12765.1	12706.2	12574.7
1.13	1734	1.13	1036	1.13	1140									161.35	13006.3	13422	13033.1	13016.5	161.35	12944.5	13016.7	12879.2	12844.8	161.35	14884.4	11698.6	11934.2	11457.6	161.35	14039.4	12770.2	12676.1	12571.9
1.14	1805	1.14	1055	1.14	1173									161.3	13055.3	13431.8	13028.3	13015.9	161.3	12817.5	13023.1	12870.5	12844.4	161.3	15326.5	11695.7	11845.6	11453.2	161.3	13621.8	12777.5	12651.8	12569.5
1.15	1759	1.15	1085	1.15	1190									161.25	13140.3	13444.4	13024.7	13015.5	161.25	12992.7	13031.4	12863.9	12844.2	161.25	14597.8	11693.2	11771.3	11449	161.25	13220.9	12787.5	12632.3	12567.5
1.16	1757	1.16	1024	1.16	1208									161.2	12805.8	13460.4	13021.9	13015.1	161.2	12562.1	13042.1	12858.8	12844.1	161.2	14305.7	11691.1	11709	11445	161.2	13591.5	12800.4	12616.7	12565.9
1.17	1817	1.17	1056	1.17	1216									161.15	12775.1	13480.6	13019.9	13014.9	161.15	12812.9	13055.7	12854.9	12843.9	161.15	14048.2	11689.5	11657	11441.4	161.15	13205.8	12816.9	12604.4	12564.6
1.18	1828	1.18	1070	1.18	1194									161.1	13159.7	13506	13018.5	13014.8	161.1	12976.6	13072.8	12852.1	12843.9	161.1	13680.3	11688.5	11613.6	11438	161.1	12735.2	12837.6	12594.7	12563.7
1.19	1791	1.19	1047	1.19	1226									161.05	12990.3	13537.5	13017.3	13014.6	161.05	12479.9	13094.3	12849.9	12843.9	161.05	13433.8	11688.2	11577.7	11435	161.05	12934.7	12863.2	12587.1	12563
1.2	1841	1.2	1123	1.2	1241									161	12921.3	13576.4	13016.4	13014.4	161	12795.4	13121	12848.2	12843.7	161	13240.5	11688.8	11547.9	11432.3	161	13076.8	12894.5	12581.2	12562.6
1.21	1874	1.21	1115	1.21	1313									160.95	13051.6	13624.7	13015.6	13014.2	160.95	13085.7	13154.3	12846.7	12843.4	160.95	12900.6	11690.5	11523.3	11430	160.95	12348.7	12932.6	12576.7	12562.3
1.22	1894	1.22	1162	1.22	1259									160.9	13101.2	13684.1	13015	13013.9	160.9	12950.4	13195.6	12845.6	12843.2	160.9	12449.2	11693.3	11503.2	11428	160.9	12278.6	12978.6	12573.2	12562.1
1.23	1976	1.23	1158	1.23	1305									160.85	13156.2	13757	13014.3	13013.6	160.85	12932.5	13246.9	12844.7	12842.9	160.85	12323.8	11697.5	11486.8	11426.4	160.85	12084.1	13034.1	12570.5	12562.1
1.24	1930	1.24	1178	1.24	1380									160.8	13107.7	13846.4	13013.7	13013.1	160.8	12876.7	13310.1	12843.9	12842.6	160.8	12120.1	11703.4	11473.4	11425.1	160.8	12226.1	13100.4	12568.3	12561.8
1.25	1952	1.25	1181	1.25	1405									160.75	13524.9	13955.7	13013	13012.6	160.75	13141.8	13388	12843.2	12842.3	160.75	11979.5	11711.2	11462.5	11424	160.75	12634	13179.9	12566.5	12561.6
1.26	2081	1.26	1161	1.26	1451									160.7	13842.1	14088.9	13012.3	13012.1	160.7	13392.2	13483.7	12842.6	12841.9	160.7	11669.2	11721.4	11453.9	11423.1	160.7	12612.4	13274.8	12565.1	12561.4
1.27	2016	1.27	1127	1.27	1532									160.65	14136.4	14250.7	13011.5	13011.4	160.65	13023.5	13600.7	12841.9	12841.4	160.65	11712.2	11734.5	11446.9	11422.6	160.65	12593.9	13387.8	12564	12561.2
1.28	2059	1.28	1236	1.28	1594									160.6	14289.5	14446.8	13010.7	13010.5	160.6	13416.8	13743.5	12841.2	12840.8	160.6	11547.6	11751.1	11441.5	11422.2	160.6	12658.4	13522.1	12563	12560.9
1.29	2163	1.29	1307	1.29	1594									160.55	14084.6	14683.9	13009.6	13009.5	160.55	13289.7	13917.3	12840.4	12840.2	160.55	11473.5	11771.9	11437.1	11421.9	160.55	12737	13681.3	12562.1	12560.5
1.3	2283	1.3	1266	1.3	1627									160.5	14435.2	14969.8	13008.4	13008.3	160.5	13638.2	14128	12839.6	12839.4	160.5	11120.9	11798	11433.7	11421.7	160.5	13011.1	13869.7	12561.1	12560
1.31	2295	1.31	1341	1.31	1683									160.45	14757.3	15313.5	13006.9	13006.9	160.45	14245	14383	12838.6	12838.5	160.45	11136.8	11830.4	11431	11421.7	160.45	13218.1	14092.2	12560.2	12559.3
1.32	2310	1.32	1367	1.32	1802									160.4	15019.7	15725.7	13005.2	13005.2	160.4	13934.9	14690.6	12837.4	12837.4	160.4	11492.6	11870.5	11428.9	11421.5	160.4	13269.6	14354.3	12559.2	12558.6
1.33	2479	1.33	1418	1.33	1808									160.35	16048.5	16219.1	13003.2	13003.2	160.35	14546.9	15060.5	12836.1	12836	160.35	11524.9	11920	11427.1	11421.4	160.35	13479.1	14662.6	12558.1	12557.6
1.34	2587	1.34	1530	1.34	1937									160.3	16398.9	16808	13000.9	13000.9	160.3	15056.1	15504.3	12834.4	12834.3	160.3	11192.4	11981.1	11425.7	11421.2	160.3	13886.3	15024.6	12556.8	12556.5
1.35	2710	1.35	1668	1.35	2048									160.25	17121.8	17509.4	12998.2	12998.1	160.25	15272	16035.2	12832.4	12832.3	160.25	11342.9	12056.1	11424.5	11421.1	160.25	13846.7	15448.8	12555.3	12555.1
1.36	2792	1.36	1804	1.36	2144									160.2	17515.1	18342.7	12994.9	12994.9	160.2	16168.7	16668.8	12829.9	12829.9	160.2	11425.4	12148	11423.5	11420.9	160.2	14358	15945	12553.5	12553.3
1.37	3042	1.37	1836	1.37	2459									160.15	18937.6	19330.6	12991.1	12991.1	160.15	17250.3	17422.9	12827	12827	160.15	11992.9	12260.3	11422.7	11420.6	160.15	15471.3	16524.4	12551.4	12551.2
1.38	3463	1.38	2002	1.38	2980									160.1	19665.9	20499.4	12986.5	12986.5	160.1	17804.1	18318.3	12823.6	12823.6	160.1	11683	12397	11421.8	11420.3	160.1	15725.5	17200	12548.8	12548.7
1.39	4050	1.39	2364	1.39	4355									160.05	21268.9	21879.1	12981.2	12981.2	160.05	18883.9	19378.7	12819.5	12819.5	160.05	11652.9	12563.1	11421.1	11419.9	160.05	15849.6	17986.3	12545.8	12545.7
1.4	5438	1.4	2930	1.4	6857									160	22429.7	23504.6	12974.9	12974.9	160	19790.1	20631.5	12814.7	12814.7	160	12175.9	12764.1	11420.3	11419.4	160	17363.7	18900.4	12542.1	12542.1
1.41	7735	1.41	4024	1.41	11934									159.95	24026.1	25415.7	12967.4	12967.4	159.95	21012.1	22108	12809	12809	159.95	12067.6	13006.8	11419.5	11418.8	159.95	18399	19961.3	12537.8	12537.7
1.42	12420	1.42	6136	1.42	20744									159.9	26204.1	27658.2	12958.6	12958.6	159.9	22985.4	23844.1	12802.2	12802.2	159.9	12410.7	13298.8	11418.5	11418	159.9	19058.2	21190.8	12532.6	12532.6
1.43	19675	1.43	9501	1.43	34915									159.85	28723.3	30284.4	12948.2	12948.2	159.85	24442.4	25880.5	12794.1	12794.1	159.85	12438.7	13649.1	11417.4	11417	159.85	20677.7	22614	12526.4	12526.4
1.44	29782	1.44	14533	1.44	54864									159.8	31484.4	33354.2	12936	12936	159.8	26733.1	28263.7	12784.5	12784.5	159.8	12962.5	14068.1	11416.2	11415.9	159.8	21763.2	24259.2	12519.1	12519.1
1.45	42616	1.45	20537	1.45	79855									159.75	35208.4	36935	12921.6	12921.6	159.75	28734.5	31045.9	12773.1	12773.1	159.75	13404.7	14567.8	11414.7	11414.4	159.75	23795.9	26158.5	12510.5	12510.5
1.46	56609	1.46	27168	1.46	106723									159.7	39414.4	41103.4	12904.6	12904.6	159.7	32778.6	34286.1	12759.7	12759.7	159.7	14042.7	15161.8	11412.8	11412.6	159.7	25876.3	28348.5	12500.2	12500.2
1.47	68618	1.47	33173	1.47	131049									159.65	43971.4	45945.3	12884.4	12884.4	159.65	36598	38050.3	12743.8	12743.8	159.65	14497.3	15866.1	11410.6	11410.5	159.65	28220.5	30870.4	12488.1	12488.1
1.48	76645	1.48	36774	1.48	146834									159.6	48728.7	51555.8	12860.5	12860.5	159.6	41069.1	42411.5	12725	12725	159.6	15307.4	16698.6	11407.9	11407.8	159.6	31970.6	33770.7	12473.7	12473.7
1.49	78494	1.49	37610	1.49	150053									159.55	56959.8	58040.1	12832.4	12832.4	159.55	46492	47450.2	12702.8	12702.8	159.55	16274.4	17679.8	11404.7	11404.6	159.55	34611.7	37101.5	12456.7	12456.7
1.5	73908	1.5	35088	1.5	140253									159.5	63127.3	65511.6	12799.3	12799.3	159.5	51458.6	53253.6	12676.6	12676.6	159.5	17345.9	18833	11400.7	11400.7	159.5	38890	40921	12436.8	12436.8
1.51	63865	1.51	30275	1.51	120579									159.45	74247.5	74090.2	12760.4	12760.4	159.45	58870.4	59914.5	12645.9	12645.9	159.45	18659.5	20184.8	11396	11396	159.45	43807.6	45293.3	12413.3	12413.3
1.52	50727	1.52	24037	1.52	94770									159.4	85785	83898.2	12715.1	12715.1	159.4	68606.5	67529.7	12609.9	12609.9	159.4	19554.2	21764.7	11390.4	11390.4	159.4	49949.1	50288.9	12385.8	12385.8
1.53	37403	1.53	17991	1.53	69303									159.35	96903.3	95053.9	12662.5	12662.5	159.35	76646.3	76196	12568	12568	159.35	22115.2	23606.3	11383.6	11383.6	159.35	56476.1	55983.4	12353.7	12353.7
1.54	25757	1.54	12281	1.54	46705									159.3	109887	107661	12601.6	12601.6	159.3	86908.3	86004.9	12519.5	12519.5	159.3	23818.2	25746.8	11375.6	11375.5	159.3	62650.2	62456.3	12316.3	12316.3
1.55	17043	1.55	8227	1.55	29580									159.25	126586	121795	12531.9	12531.9	159.25	100559	97035.1	12463.7	12463.7	159.25	25710	28227.9	11365.9	11365.9	159.25	72123.4	69789.1	12273.1	12273.1
1.56	11071	1.56	5400	1.56	17815									159.2	141857	137479	12452.4	12452.4	159.2	111497	109340	12399.9	12399.9	159.2	28950.6	31095.5	11354.5	11354.5	159.2	80633.1	78060.5	12223.4	12223.4
1.57	7139	1.57	3652	1.57	10874									159.15	160503	154656	12362.5	12362.5	159.15	127104	122933	12327.4	12327.4	159.15	32736.7	34400	11340.9	11340.9	159.15	90999.3	87340.6	12166.6	12166.6
1.58	4946	1.58	2493	1.58	6432									159.1	178468	173155	12261.9	12261.9	159.1	142577	137767	12245.6	12245.6	159.1	36219.1	38196.2	11324.7	11324.7	159.1	102967	97681.5	12102	12102
1.59	3631	1.59	1890	1.59	3995									159.05	196539	192645	12150.7	12150.7	159.05	157385	153710	12154.5	12154.5	159.05	40792.2	42542.8	11305.8	11305.8	159.05	114236	109105	12029.2	12029.2
1.6	2772	1.6	1638	1.6	2583									159	217062	212599	12028.8	12028.8	159	173683	170516	12053.5	12053.5	159	46341.9	47501.7	11283.4	11283.4	159	126808	121585	11947.8	11947.8
1.61	2362	1.61	1370	1.61	1667									158.95	234245	232267	11896.3	11896.3	158.95	190393	187800	11942.4	11942.4	158.95	53097	53136.3	11257.2	11257.2	158.95	139955	135025	11857	11857
1.62	2070	1.62	1205	1.62	1167									158.9	250395	250688	11753.8	11753.8	158.9	206342	205017	11821.6	11821.6	158.9	60422.9	59509.8	11226.6	11226.6	158.9	155226	149233	11757	11757
1.63	1832	1.63	1186	1.63	847									158.85	260685	266768	11602.3	11602.3	158.85	217554	221471	11691.4	11691.4	158.85	66481.2	66680.8	11191.2	11191.2	158.85	164178	163896	11647.6	11647.6
1.64	1803	1.64	1114	1.64	631									158.8	273796	279452	11442.9	11442.9	158.8	233834	236346	11552.5	11552.5	158.8	77719.7	74699.2	11150.5	11150.5	158.8	180008	178560	11529	11529
1.65	1757	1.65	1110	1.65	508									158.75	283225	287999	11277.4	11277.4	158.75	247100	248801	11405.8	11405.8	158.75	87830.9	83597.9	11104	11104	158.75	194061	192624	11401.8	11401.8
1.66	1768	1.66	1111	1.66	460									158.7	289894	292335	11107.1	11107.1	158.7	255205	258129	11252.5	11252.5	158.7	97478.6	93383.9	11051.1	11051.1	158.7	203320	205375	11266.5	11266.5
1.67	1836	1.67	1183	1.67	462									158.65	291028	293402	10934.4	10934.4	158.65	262013	263966	11094	11094	158.65	108654	104025	10991.6	10991.6	158.65	213443	216063	11124.1	11124.1
1.68	1999	1.68	1331	1.68	489									158.6	287665	292067	10761.1	10761.1	158.6	263614	266542	10932	10932	158.6	119257	115437	10925.3	10925.3	158.6	220518	224045	10975.6	10975.6
1.69	2292	1.69	1538	1.69	559									158.55	280515	285424	10589.3	10589.3	158.55	265163	266908	10768.1	10768.1	158.55	133261	127463	10852.1	10852.1	158.55	224359	228990	10822.4	10822.4
1.7	2728	1.7	1806	1.7	681									158.5	271708	273750	10420.7	10420.7	158.5	262363	264940	10603.7	10603.7	158.5	145102	139859	10771.7	10771.7	158.5	227975	231107	10665.7	10665.7
1.71	3351	1.71	2198	1.71	753									158.45	257894	258077	10257.5	10257.5	158.45	255580	258649	10441	10441	158.45	155058	152283	10684.6	10684.6	158.45	227970	231354	10507.4	10507.4
1.72	4222	1.72	2902	1.72	811									158.4	240391	239628	10101.2	10101.2	158.4	245241	248502	10281.8	10281.8	158.4	165777	164289	10591.1	10591.1	158.4	224812	229369	10349.2	10349.2
1.73	5448	1.73	3887	1.73	993									158.35	224265	219624	9953.32	9953.32	158.35	235668	235239	10127.6	10127.6	158.35	174657	175343	10491.7	10491.7	158.35	219903	223492	10192.7	10192.7
1.74	6735	1.74	4894	1.74	1105									158.3	204999	199130	9815.16	9815.16	158.3	222327	219731	9980.03	9980.03	158.3	183538	184855	10387.2	10387.2	158.3	212180	214218	10039.5	10039.5
1.75	7973	1.75	6003	1.75	1193									158.25	184986	178984	9687.47	9687.47	158.25	205932	202856	9840.07	9840.07	158.25	188473	192240	10278.5	10278.5	158.25	202500	202281	9891.27	9891.27
1.76	9142	1.76	6827	1.76	1209									158.2	165972	159778	9570.67	9570.67	158.2	188678	185407	9708.84	9708.84	158.2	193071	196988	10166.6	10166.6	158.2	190001	188514	9749.13	9749.13
1.77	9925	1.77	7686	1.77	1249									158.15	148394	141885	9465.1	9465.1	158.15	172890	168038	9587.1	9587.1	158.15	193986	198743	10052.7	10052.7	158.15	178448	173730	9614.32	9614.32
1.78	10500	1.78	7992	1.78	1233									158.1	129071	125504	9370.68	9370.68	158.1	155742	151244	9475.28	9475.28	158.1	192197	197362	9938	9938	158.1	163557	158634	9487.86	9487.86
1.79	10426	1.79	7862	1.79	1197									158.05	112962	110705	9286.94	9286.94	158.05	139837	135368	9373.46	9373.46	158.05	188564	192941	9823.77	9823.77	158.05	149213	143782	9370.44	9370.44
1.8	10036	1.8	7752	1.8	1131									158	98890.4	97469.7	9213.45	9213.45	158	123749	120621	9281.82	9281.82	158	184127	185799	9711.32	9711.32	158	135822	129571	9262.55	9262.55
1.81	9478	1.81	7087	1.81	1119									157.95	84652.2	85723.3	9149.52	9149.52	157.95	109353	107112	9200.1	9200.1	157.95	176600	176426	9601.93	9601.93	157.95	122065	116258	9164.45	9164.45
1.82	8721	1.82	6603	1.82	1017									157.9	72282.9	75360.7	9094.27	9094.27	157.9	95447.8	94872.1	9127.83	9127.83	157.9	168135	165401	9496.64	9496.64	157.9	107604	103985	9076.04	9076.04
1.83	7930	1.83	6041	1.83	949									157.85	62378.4	66261.5	9046.83	9046.83	157.85	83870.3	83878.9	9064.35	9064.35	157.85	156518	153322	9396.46	9396.46	157.85	94846.9	92808.1	8997.09	8997.09
1.84	7108	1.84	5351	1.84	887									157.8	53850.6	58301.4	9006.37	9006.37	157.8	71757.3	74075.1	9009.04	9009.04	157.8	143975	140738	9302.25	9302.25	157.8	82907.8	82724	8927.26	8927.26
1.85	6400	1.85	4743	1.85	779									157.75	46036.3	51359	8971.93	8971.93	157.75	62723.7	65382.3	8961.13	8961.13	157.75	131780	128117	9214.55	9214.55	157.75	71637.5	73690	8865.92	8865.92
1.86	5693	1.86	4103	1.86	713									157.7	40522.6	45319.6	8942.68	8942.68	157.7	53676.9	57711.7	8919.89	8919.89	157.7	119453	115823	9133.75	9133.75	157.7	63423.1	65640.5	8812.38	8812.38
1.87	4919	1.87	3382	1.87	653									157.65	36143.2	40077.6	8917.93	8917.93	157.65	47208.4	50970.5	8884.58	8884.58	157.65	107278	104117	9060.18	9060.18	157.65	54382.3	58498.1	8766	8766
1.88	4138	1.88	2750	1.88	565									157.6	32293.3	35536.9	8896.9	8896.9	157.6	41404.8	45066.9	8854.4	8854.4	157.6	94265.2	93173.3	8993.85	8993.85	157.6	47663.9	52181	8726.07	8726.07
1.89	3596	1.89	2364	1.89	573									157.55	28937.4	31610.9	8878.94	8878.94	157.55	36750.9	39912.9	8828.64	8828.64	157.55	83230.1	83088.4	8934.68	8934.68	157.55	42048.3	46607.8	8691.73	8691.73
1.9	3094	1.9	2027	1.9	543									157.5	26815.1	28222.6	8863.5	8863.5	157.5	32634.5	35426.1	8806.68	8806.68	157.5	73604.1	73902.9	8882.36	8882.36	157.5	37386.2	41701	8662.25	8662.25
1.91	2647	1.91	1729	1.91	515									157.45	24029.7	25303.6	8850.13	8850.13	157.45	28373.5	31530.4	8787.88	8787.88	157.45	63435.3	65615.3	8836.44	8836.44	157.45	33226.2	37388.1	8636.93	8636.93
1.92	2304	1.92	1522	1.92	483									157.4	22879.8	22793.4	8838.44	8838.44	157.4	26735.6	28156.4	8771.77	8771.77	157.4	55913.7	58195.8	8796.46	8796.46	157.4	29850.1	33602.6	8615.06	8615.06
1.93	2044	1.93	1326	1.93	449									157.35	21231.5	20638.7	8828.13	8828.13	157.35	24543.4	25241.2	8757.8	8757.8	157.35	48945.7	51596.2	8761.88	8761.88	157.35	27423.5	30284.3	8596.19	8596.19
1.94	1940	1.94	1180	1.94	430									157.3	20404	18792.7	8818.97	8818.97	157.3	22659.2	22728.4	8745.68	8745.68	157.3	42569.3	45757.9	8732.16	8732.16	157.3	25401	27378.8	8579.7	8579.7
1.95	1751	1.95	1090	1.95	442									157.25	19340.6	17214.3	8810.77	8810.77	157.25	21022.3	20567.6	8735.07	8735.07	157.25	37278.1	40617.1	8706.61	8706.61	157.25	23354.3	24837.6	8565.19	8565.19
1.96	1621	1.96	985	1.96	412									157.2	18263.2	15867.4	8803.33	8803.33	157.2	19534.8	18714	8725.74	8725.74	157.2	33134.6	36108.9	8684.72	8684.72	157.2	22158.2	22617.6	8552.32	8552.32
1.97	1581	1.97	965	1.97	395									157.15	17539.5	14720.4	8796.56	8796.56	157.15	19048	17127.6	8717.47	8717.47	157.15	29424.7	32170.1	8666	8666	157.15	20487.8	20680.3	8540.79	8540.79
1.98	1531	1.98	1015	1.98	384									157.1	16822.9	13745.9	8790.33	8790.33	157.1	17524.6	15773.2	8710.01	8710.01	157.1	26673.5	28740.1	8649.91	8649.91	157.1	20201.4	18991.7	8530.35	8530.35
1.99	1579	1.99	987	1.99	418									157.05	16467.5	12919.6	8784.58	8784.58	157.05	17137.3	14619.7	8703.32	8703.32	157.05	24697.5	25762.5	8636.04	8636.04	157.05	19465.5	17521.7	8520.79	8520.79
2	1595	2	1015	2	412									157	16198	12220.8	8779.27	8779.27	157	16272	13639.9	8697.29	8697.29	157	22360.9	23185.3	8624.03	8624.03	157	18396.8	16243.5	8511.93	8511.93
2.01	1612	2.01	994	2.01	430									156.95	15666.6	11631.2	8774.36	8774.36	156.95	15441.8	12809.7	8691.83	8691.83	156.95	21001.9	20960.9	8613.55	8613.55	156.95	18235.1	15133.6	8503.71	8503.71
2.02	1580	2.02	1017	2.02	432									156.9	15106.3	11134.9	8769.79	8769.79	156.9	15279.7	12108.2	8686.84	8686.84	156.9	19653.8	19046.4	8604.32	8604.32	156.9	17560.2	14171.2	8495.98	8495.98
2.03	1596	2.03	1037	2.03	414									156.85	14819.2	10718.1	8765.5	8765.5	156.85	14417	11516.9	8682.25	8682.25	156.85	18964	17403	8596.09	8596.09	156.85	17177.4	13337.8	8488.67	8488.67
2.04	1558	2.04	1044	2.04	400									156.8	13820.6	10369.1	8761.46	8761.46	156.8	13798.8	11019.9	8678.05	8678.05	156.8	17935.3	15996.1	8588.67	8588.67	156.8	17369	12617.3	8481.67	8481.67
2.05	1543	2.05	1011	2.05	432									156.75	13761.1	10077.5	8757.67	8757.67	156.75	13603.4	10603.3	8674.12	8674.12	156.75	17253.6	14795.1	8581.93	8581.93	156.75	16311.7	11995.2	8474.98	8474.98
2.06	1547	2.06	989	2.06	434									156.7	13738.6	9834.55	8754.11	8754.11	156.7	13441.7	10255	8670.5	8670.5	156.7	16442.2	13772.5	8575.73	8575.73	156.7	16170.2	11459.1	8468.57	8468.57
2.07	1569	2.07	954	2.07	441									156.65	13413.1	9632.69	8750.8	8750.8	156.65	12981.9	9964.7	8667.16	8667.16	156.65	16480.4	12904.2	8569.96	8569.96	156.65	16098.6	10997.9	8462.39	8462.39
2.08	1436	2.08	880	2.08	418									156.6	13472.6	9465.41	8747.72	8747.72	156.6	12832.5	9723.4	8664.05	8664.05	156.6	15740.2	12168.9	8564.55	8564.55	156.6	15962	10601.7	8456.5	8456.5
2.09	1357	2.09	858	2.09	417									156.55	12733.7	9327.16	8744.85	8744.85	156.55	13060.6	9523.4	8661.15	8661.15	156.55	15594.9	11548.1	8559.4	8559.4	156.55	15810	10262	8450.87	8450.87
2.1	1374	2.1	858	2.1	385									156.5	12445.6	9213.23	8742.19	8742.19	156.5	12238.6	9358.1	8658.44	8658.44	156.5	15465.7	11025.3	8554.51	8554.51	156.5	15422.4	9971.32	8445.5	8445.5
2.11	1315	2.11	802	2.11	397									156.45	12012.1	9119.53	8739.67	8739.67	156.45	11728.8	9221.86	8655.91	8655.91	156.45	15292.4	10586.2	8549.83	8549.83	156.45	14980.8	9723.06	8440.42	8440.42
2.12	1287	2.12	835	2.12	380									156.4	11948.1	9042.7	8737.31	8737.31	156.4	11760	9109.89	8653.54	8653.54	156.4	15015	10218.6	8545.33	8545.33	156.4	14080.1	9511.36	8435.55	8435.55
2.13	1298	2.13	834	2.13	400									156.35	11645.5	8979.9	8735.15	8735.15	156.35	11788.1	9018.14	8651.33	8651.33	156.35	15191.4	9911.6	8540.94	8540.94	156.35	13688.5	9331.21	8430.92	8430.92
2.14	1336	2.14	830	2.14	426									156.3	11221.7	8928.69	8733.17	8733.17	156.3	11371.2	8943.14	8649.26	8649.26	156.3	14683.5	9655.95	8536.71	8536.71	156.3	13576	9178.23	8426.56	8426.56
2.15	1245	2.15	795	2.15	419									156.25	11480.6	8887.07	8731.37	8731.37	156.25	10980.6	8882	8647.31	8647.31	156.25	14332.5	9443.64	8532.61	8532.61	156.25	13013.8	9048.58	8422.45	8422.45
2.16	1337	2.16	793	2.16	373									156.2	10960.6	8853.3	8729.71	8729.71	156.2	10972.1	8832.34	8645.53	8645.53	156.2	14393.7	9267.82	8528.65	8528.65	156.2	13419.7	8938.95	8418.63	8418.63
2.17	1352	2.17	795	2.17	398									156.15	10482.1	8825.98	8728.2	8728.2	156.15	10792.4	8792.08	8643.87	8643.87	156.15	14430.1	9122.61	8524.82	8524.82	156.15	12686.9	8846.45	8415.1	8415.1
2.18	1350	2.18	909	2.18	386									156.1	10556.9	8803.92	8726.81	8726.81	156.1	10841.5	8759.5	8642.31	8642.31	156.1	13751.4	9003.02	8521.16	8521.16	156.1	12175.3	8768.56	8411.84	8411.84
2.19	1371	2.19	881	2.19	385									156.05	10344.6	8786.18	8725.57	8725.57	156.05	10705.2	8733.23	8640.87	8640.87	156.05	13663.8	8904.78	8517.65	8517.65	156.05	12252.4	8703.09	8408.8	8408.8
2.2	1429	2.2	910	2.2	399									156	10386.3	8771.94	8724.46	8724.46	156	10441.1	8712.1	8639.56	8639.56	156	13246.7	8824.31	8514.33	8514.33	156	11726.2	8648.18	8405.99	8405.99
2.21	1460	2.21	948	2.21	418									155.95	10072.1	8760.52	8723.45	8723.45	155.95	10290.5	8695.16	8638.38	8638.38	155.95	13040.2	8758.57	8511.2	8511.2	155.95	11272.4	8602.24	8403.44	8403.44
2.22	1503	2.22	913	2.22	404									155.9	9788.3	8751.42	8722.57	8722.57	155.9	10108.4	8681.6	8637.31	8637.31	155.9	12720.9	8705	8508.26	8508.26	155.9	11161.7	8563.91	8401.13	8401.13
2.23	1545	2.23	944	2.23	367									155.85	9565.07	8744.17	8721.8	8721.8	155.85	9840.52	8670.76	8636.32	8636.32	155.85	12377.6	8661.46	8505.53	8505.53	155.85	10786.9	8532.01	8399.07	8399.07
2.24	1606	2.24	959	2.24	387									155.8	9625.32	8738.39	8721.1	8721.1	155.8	9610.99	8662.09	8635.41	8635.41	155.8	12002.4	8626.19	8503.04	8503.04	155.8	10414.1	8505.52	8397.22	8397.22
2.25	1583	2.25	940	2.25	424									155.75	9331.97	8733.79	8720.47	8720.47	155.75	9358.2	8655.19	8634.6	8634.6	155.75	11446.1	8597.68	8500.75	8500.75	155.75	9859.6	8483.57	8395.58	8395.58
2.26	1609	2.26	926	2.26	419									155.7	9371.68	8730.15	8719.93	8719.93	155.7	9215.51	8649.73	8633.89	8633.89	155.7	11166	8574.71	8498.69	8498.69	155.7	9605.28	8465.45	8394.14	8394.14
2.27	1674	2.27	1021	2.27	436									155.65	9294.74	8727.3	8719.48	8719.48	155.65	9575.04	8645.41	8633.27	8633.27	155.65	10946.3	8556.26	8496.84	8496.84	155.65	9845.91	8450.52	8392.89	8392.89
2.28	1687	2.28	985	2.28	437									155.6	9194.75	8725.07	8719.11	8719.11	155.6	9583.04	8641.98	8632.7	8632.7	155.6	10515.5	8541.49	8495.21	8495.21	155.6	9514.89	8438.27	8391.81	8391.81
2.29	1647	2.29	1055	2.29	443									155.55	9300.71	8723.32	8718.79	8718.79	155.55	9300.32	8639.28	8632.21	8632.21	155.55	10337.5	8529.7	8493.79	8493.79	155.55	9337.62	8428.25	8390.9	8390.9
2.3	1690	2.3	1132	2.3	452									155.5	8971.53	8721.93	8718.5	8718.5	155.5	9024.32	8637.17	8631.81	8631.81	155.5	9771.91	8520.35	8492.58	8492.58	155.5	9339.86	8420.08	8390.13	8390.13
2.31	1806	2.31	1147	2.31	464									155.45	8781.45	8720.86	8718.28	8718.28	155.45	9026.97	8635.53	8631.48	8631.48	155.45	9764.1	8512.97	8491.58	8491.58	155.45	9003.21	8413.45	8389.5	8389.5
2.32	2110	2.32	1307	2.32	474									155.4	8882.98	8720.04	8718.09	8718.09	155.4	9319.84	8634.23	8631.18	8631.18	155.4	9371.79	8507.16	8490.74	8490.74	155.4	8826.4	8408.06	8388.96	8388.96
2.33	2621	2.33	1588	2.33	485									155.35	8815.43	8719.39	8717.93	8717.93	155.35	8921.26	8633.21	8630.92	8630.92	155.35	9240.08	8502.6	8490.05	8490.05	155.35	8763.05	8403.69	8388.5	8388.5
2.34	3136	2.34	1946	2.34	564									155.3	9120.92	8718.9	8717.82	8717.82	155.3	8485.73	8632.43	8630.72	8630.72	155.3	8864.76	8499.08	8489.51	8489.51	155.3	8737.28	8400.19	8388.14	8388.14
2.35	4117	2.35	2495	2.35	624									155.25	8603.11	8718.54	8717.73	8717.73	155.25	8490.47	8631.84	8630.56	8630.56	155.25	8656.18	8496.37	8489.11	8489.11	155.25	8435.33	8397.39	8387.87	8387.87
2.36	5393	2.36	3323	2.36	665									155.2	8628.27	8718.27	8717.67	8717.67	155.2	8753.13	8631.39	8630.44	8630.44	155.2	8627.15	8494.28	8488.79	8488.79	155.2	8559.81	8395.15	8387.64	8387.64
2.37	7258	2.37	4503	2.37	843									155.15	8925.09	8718.06	8717.62	8717.62	155.15	8605.95	8631.04	8630.34	8630.34	155.15	8789.59	8492.66	8488.52	8488.52	155.15	8391.91	8393.38	8387.47	8387.47
2.38	9260	2.38	5669	2.38	1013									155.1	8610.21	8717.9	8717.57	8717.57	155.1	8726.17	8630.77	8630.25	8630.25	155.1	8295.81	8491.44	8488.33	8488.33	155.1	8539.75	8391.97	8387.34	8387.34
2.39	11657	2.39	7172	2.39	1104									155.05	8727.5	8717.77	8717.54	8717.54	155.05	8719.89	8630.6	8630.22	8630.22	155.05	8351.55	8490.52	8488.2	8488.2	155.05	8218.02	8390.86	8387.23	8387.23
2.4	13910	2.4	8526	2.4	1259									155	8810.83	8717.68	8717.5	8717.5	155	8720.2	8669.58	8669.3	8669.3	155	8208.47	8489.86	8488.12	8488.12	155	8178.14	8389.99	8387.16	8387.16
2.41	15740	2.41	9583	2.41	1400
2.42	16807	2.42	10322	2.42	1490
2.43	17201	2.43	10561	2.43	1545
2.44	16642	2.44	10175	2.44	1461
2.45	15654	2.45	9513	2.45	1369
2.46	14114	2.46	8715	2.46	1336
2.47	12728	2.47	7844	2.47	1231
2.48	11739	2.48	7202	2.48	1133
2.49	11339	2.49	6906	2.49	1090
2.5	11088	2.5	6886	2.5	1136
2.51	10980	2.51	6801	2.51	1110
2.52	11111	2.52	6924	2.52	1092
2.53	10845	2.53	6670	2.53	1099
2.54	10301	2.54	6388	2.54	1012
2.55	9292	2.55	5836	2.55	975
2.56	7981	2.56	4977	2.56	848
2.57	6739	2.57	4023	2.57	777
2.58	5333	2.58	3376	2.58	694
2.59	4210	2.59	2552	2.59	625
2.6	3193	2.6	1934	2.6	566
2.61	2523	2.61	1542	2.61	521
2.62	2047	2.62	1186	2.62	494
2.63	1782	2.63	1073	2.63	461
2.64	1512	2.64	902	2.64	457
2.65	1426	2.65	838	2.65	444
2.66	1425	2.66	826	2.66	397
2.67	1418	2.67	813	2.67	427
2.68	1446	2.68	890	2.68	465
2.69	1518	2.69	902	2.69	441
2.7	1590	2.7	962	2.7	409
2.71	1653	2.71	979	2.71	448
2.72	1732	2.72	1083	2.72	415
2.73	1725	2.73	1121	2.73	406
2.74	1741	2.74	1111	2.74	432
2.75	1704	2.75	1047	2.75	450
2.76	1626	2.76	997	2.76	447
2.77	1581	2.77	959	2.77	408
2.78	1463	2.78	871	2.78	429
2.79	1333	2.79	838	2.79	413
2.8	1258	2.8	720	2.8	392
2.81	1169	2.81	691	2.81	395
2.82	1132	2.82	683	2.82	377
2.83	1027	2.83	599	2.83	383
2.84	985	2.84	587	2.84	371
2.85	941	2.85	574	2.85	404
2.86	909	2.86	599	2.86	422
2.87	923	2.87	564	2.87	396
2.88	940	2.88	564	2.88	418
2.89	954	2.89	542	2.89	440
2.9	914	2.9	581	2.9	487
2.91	909	2.91	593	2.91	521
2.92	971	2.92	571	2.92	603
2.93	995	2.93	593	2.93	698
2.94	923	2.94	598	2.94	791
2.95	962	2.95	617	2.95	833
2.96	971	2.96	626	2.96	943
2.97	994	2.97	599	2.97	929
2.98	979	2.98	601	2.98	908
2.99	1033	2.99	634	2.99	894
3	1037	3	598	3	853
3.01	988	3.01	593	3.01	792
3.02	984	3.02	613	3.02	769
3.03	937	3.03	602	3.03	620
3.04	977	3.04	582	3.04	582
3.05	964	3.05	602	3.05	479
3.06	962	3.06	587	3.06	484
3.07	933	3.07	578	3.07	437
3.08	948	3.08	605	3.08	395
3.09	970	3.09	594	3.09	372
3.1	907	3.1	568	3.1	356
3.11	957	3.11	572	3.11	337
3.12	1067	3.12	593	3.12	383
3.13	1023	3.13	623	3.13	363
3.14	1030	3.14	608	3.14	328
3.15	1109	3.15	650	3.15	353
3.16	1093	3.16	667	3.16	370
3.17	1042	3.17	690	3.17	345
3.18	1077	3.18	716	3.18	346
3.19	1156	3.19	688	3.19	363
3.2	1067	3.2	700	3.2	350
3.21	1067	3.21	710	3.21	391
3.22	1129	3.22	719	3.22	357
3.23	1028	3.23	657	3.23	349
3.24	1025	3.24	629	3.24	325
3.25	1068	3.25	609	3.25	336
3.26	983	3.26	679	3.26	338
3.27	980	3.27	614	3.27	362
3.28	1000	3.28	579	3.28	341
3.29	949	3.29	598	3.29	344
3.3	970	3.3	593	3.3	316
3.31	910	3.31	536	3.31	331
3.32	897	3.32	525	3.32	357
3.33	849	3.33	556	3.33	337
3.34	919	3.34	571	3.34	318
3.35	900	3.35	549	3.35	318
3.36	855	3.36	517	3.36	316
3.37	890	3.37	543	3.37	356
3.38	825	3.38	513	3.38	326
3.39	830	3.39	524	3.39	366
3.4	846	3.4	540	3.4	334
3.41	869	3.41	547	3.41	318
3.42	798	3.42	534	3.42	331
3.43	870	3.43	497	3.43	329
3.44	835	3.44	513	3.44	315
3.45	763	3.45	497	3.45	312
3.46	835	3.46	505	3.46	343
3.47	813	3.47	513	3.47	288
3.48	800	3.48	527	3.48	296
3.49	838	3.49	517	3.49	320
3.5	845	3.5	539	3.5	286
3.51	887	3.51	523	3.51	294
3.52	753	3.52	493	3.52	316
3.53	846	3.53	488	3.53	306
3.54	785	3.54	512	3.54	280
3.55	831	3.55	533	3.55	324
3.56	803	3.56	534	3.56	292
3.57	839	3.57	494	3.57	286
3.58	830	3.58	497	3.58	296
3.59	831	3.59	503	3.59	300
3.6	859	3.6	545	3.6	279
3.61	811	3.61	486	3.61	308
3.62	858	3.62	521	3.62	291
3.63	813	3.63	532	3.63	314
3.64	824	3.64	500	3.64	313
3.65	898	3.65	517	3.65	285
3.66	854	3.66	544	3.66	284
3.67	821	3.67	540	3.67	266
3.68	820	3.68	498	3.68	270
3.69	786	3.69	479	3.69	294
3.7	834	3.7	514	3.7	282
3.71	836	3.71	497	3.71	307
3.72	779	3.72	534	3.72	306
3.73	769	3.73	524	3.73	284
3.74	797	3.74	518	3.74	290
3.75	806	3.75	515	3.75	292
3.76	812	3.76	486	3.76	317
3.77	752	3.77	513	3.77	306
3.78	817	3.78	480	3.78	292
3.79	789	3.79	501	3.79	293
3.8	798	3.8	490	3.8	290
3.81	806	3.81	472	3.81	327
3.82	733	3.82	479	3.82	277
3.83	800	3.83	480	3.83	313
3.84	851	3.84	528	3.84	301
3.85	780	3.85	457	3.85	293
3.86	850	3.86	532	3.86	277
3.87	809	3.87	473	3.87	303
3.88	824	3.88	527	3.88	291
3.89	816	3.89	513	3.89	296
3.9	836	3.9	491	3.9	269
3.91	832	3.91	528	3.91	291
3.92	839	3.92	517	3.92	292
3.93	825	3.93	495	3.93	289
3.94	833	3.94	481	3.94	277
3.95	803	3.95	505	3.95	256
3.96	742	3.96	499	3.96	278
3.97	726	3.97	482	3.97	273
3.98	772	3.98	477	3.98	296
3.99	802	3.99	465	3.99	272
4	748	4	504	4	263
4.01	804	4.01	467	4.01	294
4.02	716	4.02	524	4.02	285
4.03	775	4.03	486	4.03	305
4.04	741	4.04	509	4.04	284
4.05	743	4.05	436	4.05	251
4.06	765	4.06	485	4.06	271
4.07	689	4.07	473	4.07	238
4.08	755	4.08	488	4.08	248
4.09	773	4.09	473	4.09	273
4.1	754	4.1	469	4.1	256
4.11	765	4.11	460	4.11	269
4.12	764	4.12	445	4.12	287
4.13	714	4.13	438	4.13	262
4.14	687	4.14	435	4.14	238
4.15	715	4.15	434	4.15	256
4.16	748	4.16	472	4.16	253
4.17	687	4.17	417	4.17	280
4.18	758	4.18	451	4.18	251
4.19	720	4.19	463	4.19	225
4.2	736	4.2	449	4.2	268
4.21	732	4.21	458	4.21	237
4.22	765	4.22	439	4.22	254
4.23	791	4.23	476	4.23	250
4.24	722	4.24	463	4.24	253
4.25	755	4.25	449	4.25	263
4.26	742	4.26	434	4.26	248
4.27	768	4.27	452	4.27	244
4.28	707	4.28	453	4.28	250
4.29	696	4.29	464	4.29	274
4.3	746	4.3	426	4.3	246
4.31	749	4.31	494	4.31	269
4.32	749	4.32	457	4.32	262
4.33	730	4.33	448	4.33	272
4.34	740	4.34	419	4.34	247
4.35	753	4.35	430	4.35	253
4.36	743	4.36	473	4.36	259
4.37	720	4.37	415	4.37	243
4.38	703	4.38	413	4.38	240
4.39	733	4.39	473	4.39	258
4.4	745	4.4	461	4.4	243
4.41	712	4.41	416	4.41	224
4.42	691	4.42	447	4.42	226
4.43	697	4.43	424	4.43	244
4.44	683	4.44	459	4.44	227
4.45	712	4.45	453	4.45	240
4.46	688	4.46	430	4.46	246
4.47	721	4.47	440	4.47	231
4.48	673	4.48	482	4.48	266
4.49	677	4.49	442	4.49	253
4.5	651	4.5	440	4.5	248
4.51	677	4.51	445	4.51	260
4.52	686	4.52	450	4.52	240
4.53	678	4.53	434	4.53	239
4.54	742	4.54	409	4.54	222
4.55	686	4.55	426	4.55	232
4.56	672	4.56	409	4.56	258
4.57	692	4.57	424	4.57	264
4.58	716	4.58	409	4.58	224
4.59	685	4.59	430	4.59	222
4.6	704	4.6	425	4.6	229
4.61	737	4.61	408	4.61	236
4.62	694	4.62	395	4.62	204
4.63	678	4.63	416	4.63	225
4.64	651	4.64	435	4.64	219
4.65	646	4.65	421	4.65	231
4.66	667	4.66	416	4.66	226
4.67	723	4.67	438	4.67	214
4.68	633	4.68	422	4.68	225
4.69	656	4.69	413	4.69	217
4.7	670	4.7	404	4.7	217
4.71	664	4.71	389	4.71	215
4.72	676	4.72	412	4.72	196
4.73	754	4.73	386	4.73	194
4.74	690	4.74	441	4.74	226
4.75	704	4.75	371	4.75	188
4.76	674	4.76	455	4.76	225
4.77	667	4.77	417	4.77	210
4.78	701	4.78	419	4.78	231
4.79	702	4.79	398	4.79	207
4.8	623	4.8	413	4.8	220
4.81	657	4.81	413	4.81	209
4.82	632	4.82	394	4.82	218
4.83	697	4.83	413	4.83	212
4.84	647	4.84	449	4.84	228
4.85	653	4.85	421	4.85	224
4.86	675	4.86	399	4.86	218
4.87	666	4.87	396	4.87	207
4.88	657	4.88	425	4.88	226
4.89	693	4.89	445	4.89	212
4.9	670	4.9	408	4.9	224
4.91	591	4.91	404	4.91	223
4.92	660	4.92	397	4.92	225
4.93	695	4.93	407	4.93	201
4.94	637	4.94	374	4.94	217
4.95	619	4.95	421	4.95	187
4.96	623	4.96	387	4.96	213
4.97	684	4.97	413	4.97	187
4.98	670	4.98	355	4.98	204
4.99	633	4.99	425	4.99	215
5	645	5	410	5	217
5.01	618	5.01	411	5.01	194
5.02	631	5.02	390	5.02	214
5.03	677	5.03	393	5.03	183
5.04	598	5.04	378	5.04	193
5.05	644	5.05	378	5.05	208
5.06	594	5.06	398	5.06	218
5.07	668	5.07	418	5.07	212
5.08	646	5.08	420	5.08	180
5.09	654	5.09	348	5.09	202
5.1	594	5.1	388	5.1	196
5.11	623	5.11	389	5.11	210
5.12	587	5.12	401	5.12	200
5.13	641	5.13	377	5.13	194
5.14	588	5.14	422	5.14	210
5.15	618	5.15	388	5.15	186
5.16	597	5.16	361	5.16	194
5.17	616	5.17	402	5.17	195
5.18	622	5.18	389	5.18	183
5.19	624	5.19	398	5.19	205
5.2	663	5.2	392	5.2	203
5.21	594	5.21	398	5.21	218
5.22	597	5.22	373	5.22	202
5.23	657	5.23	393	5.23	191
5.24	621	5.24	391	5.24	173
5.25	603	5.25	380	5.25	201
5.26	614	5.26	362	5.26	186
5.27	593	5.27	366	5.27	194
5.28	557	5.28	365	5.28	213
5.29	577	5.29	401	5.29	180
5.3	626	5.3	354	5.3	178
5.31	627	5.31	383	5.31	188
5.32	579	5.32	373	5.32	199
5.33	629	5.33	364	5.33	173
5.34	588	5.34	363	5.34	180
5.35	560	5.35	381	5.35	205
5.36	606	5.36	376	5.36	169
5.37	577	5.37	398	5.37	184
5.38	613	5.38	387	5.38	191
5.39	618	5.39	347	5.39	171
5.4	550	5.4	355	5.4	168
5.41	616	5.41	356	5.41	186
5.42	616	5.42	379	5.42	177
5.43	613	5.43	363	5.43	197
5.44	585	5.44	353	5.44	185
5.45	590	5.45	332	5.45	180
5.46	592	5.46	354	5.46	223
5.47	610	5.47	352	5.47	189
5.48	623	5.48	356	5.48	184
5.49	569	5.49	366	5.49	190
5.5	564	5.5	387	5.5	180
5.51	543	5.51	351	5.51	176
5.52	563	5.52	361	5.52	178
5.53	557	5.53	362	5.53	168
5.54	597	5.54	334	5.54	182
5.55	588	5.55	347	5.55	165
5.56	576	5.56	376	5.56	174
5.57	573	5.57	339	5.57	189
5.58	579	5.58	372	5.58	173
5.59	567	5.59	376	5.59	175
5.6	553	5.6	346	5.6	150
5.61	576	5.61	346	5.61	159
5.62	575	5.62	341	5.62	180
5.63	560	5.63	367	5.63	181
5.64	549	5.64	332	5.64	182
5.65	554	5.65	352	5.65	174
5.66	569	5.66	349	5.66	164
5.67	551	5.67	356	5.67	170
5.68	549	5.68	357	5.68	188
5.69	570	5.69	325	5.69	164
5.7	560	5.7	328	5.7	165
5.71	569	5.71	340	5.71	149
5.72	582	5.72	328	5.72	132
5.73	553	5.73	322	5.73	171
5.74	611	5.74	333	5.74	148
5.75	555	5.75	339	5.75	144
5.76	560	5.76	339	5.76	169
5.77	532	5.77	319	5.77	150
5.78	529	5.78	351	5.78	176
5.79	539	5.79	345	5.79	148
5.8	541	5.8	338	5.8	132
5.81	538	5.81	325	5.81	163
5.82	542	5.82	338	5.82	156
5.83	513	5.83	343	5.83	158
5.84	558	5.84	318	5.84	151
5.85	552	5.85	327	5.85	167
5.86	557	5.86	357	5.86	170
5.87	557	5.87	328	5.87	161
5.88	494	5.88	332	5.88	158
5.89	516	5.89	330	5.89	178
5.9	544	5.9	342	5.9	169
5.91	518	5.91	311	5.91	143
5.92	533	5.92	352	5.92	166
5.93	547	5.93	344	5.93	136
5.94	540	5.94	337	5.94	146
5.95	545	5.95	308	5.95	131
5.96	555	5.96	317	5.96	141
5.97	547	5.97	324	5.97	139
5.98	532	5.98	314	5.98	163
5.99	517	5.99	308	5.99	147
6	541	6	330	6	159
6.01	507	6.01	322	6.01	140
6.02	580	6.02	365	6.02	132
6.03	532	6.03	338	6.03	160
6.04	562	6.04	336	6.04	145
6.05	551	6.05	311	6.05	149
6.06	545	6.06	342	6.06	142
6.07	547	6.07	293	6.07	158
6.08	521	6.08	296	6.08	162
6.09	507	6.09	313	6.09	135
6.1	507	6.1	336	6.1	147
6.11	505	6.11	308	6.11	159
6.12	498	6.12	304	6.12	148
6.13	523	6.13	283	6.13	154
6.14	544	6.14	331	6.14	150
6.15	532	6.15	323	6.15	161
6.16	486	6.16	306	6.16	143
6.17	513	6.17	321	6.17	134
6.18	532	6.18	329	6.18	148
6.19	467	6.19	300	6.19	151
6.2	499	6.2	342	6.2	155
6.21	513	6.21	289	6.21	149
6.22	514	6.22	292	6.22	139
6.23	524	6.23	308	6.23	134
6.24	487	6.24	324	6.24	148
6.25	491	6.25	335	6.25	153
6.26	522	6.26	300	6.26	140
6.27	497	6.27	334	6.27	161
6.28	540	6.28	301	6.28	158
6.29	489	6.29	286	6.29	150
6.3	549	6.3	328	6.3	158
6.31	557	6.31	318	6.31	175
6.32	521	6.32	362	6.32	180
6.33	556	6.33	331	6.33	196
6.34	538	6.34	373	6.34	193
6.35	535	6.35	348	6.35	218
6.36	608	6.36	333	6.36	202
6.37	569	6.37	370	6.37	213
6.38	586	6.38	307	6.38	241
6.39	577	6.39	345	6.39	218
6.4	541	6.4	351	6.4	205
6.41	560	6.41	322	6.41	205
6.42	539	6.42	368	6.42	219
6.43	549	6.43	368	6.43	219
6.44	555	6.44	338	6.44	208
6.45	543	6.45	315	6.45	199
6.46	493	6.46	293	6.46	201
6.47	522	6.47	316	6.47	166
6.48	497	6.48	338	6.48	161
6.49	482	6.49	287	6.49	149
6.5	467	6.5	279	6.5	132
6.51	446	6.51	308	6.51	152
6.52	487	6.52	310	6.52	138
6.53	495	6.53	305	6.53	127
6.54	460	6.54	306	6.54	156
6.55	478	6.55	296	6.55	133
6.56	476	6.56	295	6.56	146
6.57	480	6.57	251	6.57	115
6.58	501	6.58	298	6.58	130
6.59	480	6.59	300	6.59	132
6.6	450	6.6	287	6.6	121
6.61	425	6.61	318	6.61	140
6.62	457	6.62	305	6.62	118
6.63	496	6.63	282	6.63	131
6.64	478	6.64	282	6.64	146
6.65	462	6.65	266	6.65	141
6.66	484	6.66	290	6.66	148
6.67	465	6.67	294	6.67	119
6.68	481	6.68	278	6.68	119
6.69	497	6.69	293	6.69	125
6.7	456	6.7	278	6.7	132
6.71	465	6.71	285	6.71	128
6.72	453	6.72	276	6.72	122
6.73	455	6.73	273	6.73	122
6.74	450	6.74	290	6.74	113
6.75	477	6.75	290	6.75	123
6.76	445	6.76	299	6.76	136
6.77	423	6.77	252	6.77	130
6.78	451	6.78	277	6.78	119
6.79	488	6.79	281	6.79	112
6.8	461	6.8	285	6.8	126
6.81	440	6.81	270	6.81	129
6.82	455	6.82	288	6.82	129
6.83	417	6.83	293	6.83	138
6.84	447	6.84	270	6.84	127
6.85	434	6.85	253	6.85	101
6.86	468	6.86	271	6.86	109
6.87	445	6.87	327	6.87	137
6.88	429	6.88	295	6.88	130
6.89	444	6.89	269	6.89	130
6.9	438	6.9	266	6.9	132
6.91	424	6.91	299	6.91	133
6.92	435	6.92	291	6.92	114
6.93	455	6.93	266	6.93	121
6.94	449	6.94	270	6.94	143
6.95	475	6.95	267	6.95	123
6.96	410	6.96	301	6.96	120
6.97	445	6.97	291	6.97	119
6.98	473	6.98	278	6.98	120
6.99	462	6.99	278	6.99	116
7	435	7	258	7	125
7.01	444	7.01	272	7.01	119
7.02	453	7.02	245	7.02	110
7.03	483	7.03	280	7.03	140
7.04	426	7.04	249	7.04	139
7.05	457	7.05	274	7.05	131
7.06	415	7.06	281	7.06	116
7.07	432	7.07	267	7.07	142
7.08	437	7.08	271	7.08	113
7.09	420	7.09	275	7.09	118
7.1	442	7.1	278	7.1	129
7.11	434	7.11	249	7.11	116
7.12	436	7.12	263	7.12	124
7.13	436	7.13	250	7.13	112
7.14	417	7.14	258	7.14	111
7.15	422	7.15	263	7.15	117
7.16	425	7.16	273	7.16	113
7.17	428	7.17	269	7.17	121
7.18	421	7.18	270	7.18	122
7.19	435	7.19	281	7.19	130
7.2	432	7.2	258	7.2	105
7.21	402	7.21	239	7.21	116
7.22	433	7.22	243	7.22	121
7.23	410	7.23	271	7.23	114
7.24	433	7.24	263	7.24	105
7.25	419	7.25	277	7.25	116
7.26	443	7.26	251	7.26	111
7.27	422	7.27	238	7.27	124
7.28	426	7.28	246	7.28	117
7.29	404	7.29	268	7.29	97
7.3	418	7.3	275	7.3	94
7.31	437	7.31	286	7.31	91
7.32	422	7.32	273	7.32	91
7.33	424	7.33	263	7.33	103
7.34	400	7.34	270	7.34	95
7.35	430	7.35	263	7.35	113
7.36	409	7.36	255	7.36	114
7.37	425	7.37	248	7.37	108
7.38	437	7.38	252	7.38	98
7.39	431	7.39	271	7.39	103
7.4	435	7.4	270	7.4	112
7.41	429	7.41	250	7.41	113
7.42	386	7.42	259	7.42	108
7.43	411	7.43	262	7.43	94
7.44	392	7.44	275	7.44	111
7.45	404	7.45	240	7.45	102
7.46	403	7.46	269	7.46	99
7.47	430	7.47	265	7.47	114
7.48	450	7.48	253	7.48	107
7.49	395	7.49	236	7.49	102
7.5	412	7.5	225	7.5	114
7.51	409	7.51	242	7.51	114
7.52	400	7.52	244	7.52	109
7.53	377	7.53	227	7.53	100
7.54	392	7.54	261	7.54	108
7.55	397	7.55	223	7.55	111
7.56	402	7.56	228	7.56	95
7.57	426	7.57	234	7.57	98
7.58	401	7.58	247	7.58	91
7.59	404	7.59	224	7.59	102
7.6	400	7.6	239	7.6	109
7.61	388	7.61	215	7.61	104
7.62	371	7.62	229	7.62	103
7.63	413	7.63	246	7.63	95
7.64	378	7.64	243	7.64	83
7.65	394	7.65	229	7.65	119
7.66	354	7.66	213	7.66	100
7.67	375	7.67	220	7.67	95
7.68	393	7.68	227	7.68	83
7.69	399	7.69	228	7.69	105
7.7	387	7.7	236	7.7	121
7.71	368	7.71	233	7.71	89
7.72	381	7.72	208	7.72	99
7.73	364	7.73	251	7.73	108
7.74	377	7.74	234	7.74	95
7.75	385	7.75	238	7.75	95
7.76	388	7.76	234	7.76	85
7.77	368	7.77	242	7.77	92
7.78	368	7.78	240	7.78	108
7.79	375	7.79	209	7.79	109
7.8	383	7.8	231	7.8	83
7.81	369	7.81	220	7.81	95
7.82	353	7.82	243	7.82	105
7.83	368	7.83	229	7.83	83
7.84	348	7.84	231	7.84	107
7.85	355	7.85	232	7.85	101
7.86	391	7.86	231	7.86	93
7.87	376	7.87	223	7.87	102
7.88	363	7.88	243	7.88	95
7.89	377	7.89	220	7.89	98
7.9	360	7.9	223	7.9	95
7.91	375	7.91	212	7.91	99
7.92	391	7.92	222	7.92	92
7.93	350	7.93	235	7.93	89
7.94	389	7.94	227	7.94	90
7.95	393	7.95	228	7.95	94
7.96	357	7.96	226	7.96	98
7.97	357	7.97	222	7.97	99
7.98	360	7.98	209	7.98	82
7.99	344	7.99	210	7.99	90
8	344	8	229	8	87
8.01	356	8.01	238	8.01	90
8.02	404	8.02	242	8.02	88
8.03	370	8.03	211	8.03	85
8.04	382	8.04	239	8.04	90
8.05	353	8.05	244	8.05	101
8.06	337	8.06	231	8.06	82
8.07	349	8.07	244	8.07	101
8.08	354	8.08	213	8.08	94
8.09	346	8.09	205	8.09	88
8.1	351	8.1	219	8.1	76
8.11	357	8.11	222	8.11	89
8.12	334	8.12	221	8.12	87
8.13	362	8.13	215	8.13	98
8.14	341	8.14	231	8.14	102
8.15	348	8.15	226	8.15	81
8.16	350	8.16	228	8.16	86
8.17	350	8.17	236	8.17	86
8.18	368	8.18	228	8.18	92
8.19	373	8.19	254	8.19	91
8.2	380	8.2	245	8.2	81
8.21	373	8.21	254	8.21	87
8.22	395	8.22	232	8.22	77
8.23	406	8.23	259	8.23	92
8.24	425	8.24	269	8.24	110
8.25	427	8.25	279	8.25	89
8.26	448	8.26	293	8.26	83
8.27	495	8.27	327	8.27	94
8.28	528	8.28	355	8.28	113
8.29	589	8.29	365	8.29	106
8.3	589	8.3	403	8.3	101
8.31	651	8.31	427	8.31	119
8.32	674	8.32	478	8.32	119
8.33	739	8.33	529	8.33	117
8.34	817	8.34	587	8.34	134
8.35	812	8.35	617	8.35	127
8.36	833	8.36	611	8.36	121
8.37	859	8.37	628	8.37	110
8.38	843	8.38	629	8.38	122
8.39	844	8.39	588	8.39	124
8.4	853	8.4	597	8.4	120
8.41	827	8.41	596	8.41	127
8.42	751	8.42	545	8.42	129
8.43	721	8.43	524	8.43	114
8.44	688	8.44	520	8.44	127
8.45	641	8.45	464	8.45	101
8.46	554	8.46	392	8.46	95
8.47	543	8.47	374	8.47	95
8.48	522	8.48	309	8.48	106
8.49	437	8.49	284	8.49	88
8.5	431	8.5	268	8.5	91
8.51	433	8.51	277	8.51	100
8.52	384	8.52	254	8.52	82
8.53	372	8.53	248	8.53	82
8.54	357	8.54	237	8.54	74
8.55	375	8.55	210	8.55	81
8.56	359	8.56	221	8.56	83
8.57	370	8.57	233	8.57	74
8.58	376	8.58	236	8.58	86
8.59	342	8.59	212	8.59	84
8.6	345	8.6	193	8.6	68
8.61	365	8.61	221	8.61	86
8.62	341	8.62	222	8.62	86
8.63	353	8.63	220	8.63	85
8.64	330	8.64	204	8.64	86
8.65	361	8.65	214	8.65	81
8.66	328	8.66	224	8.66	85
8.67	364	8.67	208	8.67	96
8.68	323	8.68	201	8.68	71
8.69	315	8.69	195	8.69	63
8.7	321	8.7	210	8.7	71
8.71	325	8.71	229	8.71	68
8.72	328	8.72	191	8.72	79
8.73	325	8.73	203	8.73	69
8.74	311	8.74	209	8.74	89
8.75	287	8.75	209	8.75	77
8.76	307	8.76	212	8.76	82
8.77	307	8.77	198	8.77	65
8.78	308	8.78	203	8.78	69
8.79	291	8.79	164	8.79	73
8.8	319	8.8	174	8.8	73
8.81	305	8.81	175	8.81	80
8.82	306	8.82	196	8.82	83
8.83	310	8.83	198	8.83	67
8.84	312	8.84	183	8.84	62
8.85	272	8.85	200	8.85	72
8.86	290	8.86	185	8.86	73
8.87	298	8.87	199	8.87	73
8.88	296	8.88	188	8.88	78
8.89	295	8.89	202	8.89	71
8.9	313	8.9	179	8.9	62
8.91	288	8.91	185	8.91	66
8.92	303	8.92	182	8.92	74
8.93	292	8.93	190	8.93	75
8.94	267	8.94	188	8.94	74
8.95	313	8.95	174	8.95	66
8.96	297	8.96	177	8.96	72
8.97	272	8.97	183	8.97	64
8.98	277	8.98	162	8.98	64
8.99	290	8.99	163	8.99	70
9	300	9	183	9	69
9.01	300	9.01	196	9.01	72
9.02	295	9.02	207	9.02	76
9.03	274	9.03	183	9.03	69
9.04	262	9.04	183	9.04	76
9.05	275	9.05	185	9.05	74
9.06	293	9.06	174	9.06	76
9.07	275	9.07	190	9.07	80
9.08	296	9.08	167	9.08	62
9.09	287	9.09	183	9.09	61
9.1	289	9.1	166	9.1	69
9.11	280	9.11	179	9.11	69
9.12	294	9.12	185	9.12	72
9.13	305	9.13	184	9.13	71
9.14	299	9.14	173	9.14	72
9.15	292	9.15	173	9.15	72
9.16	300	9.16	163	9.16	76
9.17	276	9.17	175	9.17	76
9.18	280	9.18	174	9.18	65
9.19	302	9.19	173	9.19	62
9.2	279	9.2	183	9.2	85
9.21	280	9.21	170	9.21	64
9.22	272	9.22	178	9.22	59
9.23	253	9.23	173	9.23	72
9.24	283	9.24	180	9.24	64
9.25	283	9.25	191	9.25	66
9.26	309	9.26	179	9.26	68
9.27	312	9.27	179	9.27	70
9.28	286	9.28	181	9.28	64
9.29	275	9.29	186	9.29	72
9.3	296	9.3	173	9.3	78
9.31	292	9.31	170	9.31	68
9.32	264	9.32	176	9.32	66
9.33	277	9.33	171	9.33	59
9.34	281	9.34	178	9.34	64
9.35	293	9.35	183	9.35	57
9.36	284	9.36	172	9.36	66
9.37	285	9.37	164	9.37	64
9.38	305	9.38	162	9.38	54
9.39	303	9.39	200	9.39	53
9.4	288	9.4	196	9.4	62
9.41	274	9.41	195	9.41	59
9.42	287	9.42	188	9.42	65
9.43	260	9.43	202	9.43	59
9.44	266	9.44	178	9.44	67
9.45	281	9.45	184	9.45	66
9.46	292	9.46	178	9.46	60
9.47	293	9.47	162	9.47	66
9.48	275	9.48	183	9.48	66
9.49	281	9.49	187	9.49	65
9.5	283	9.5	205	9.5	52
9.51	287	9.51	213	9.51	54
9.52	317	9.52	221	9.52	69
9.53	329	9.53	204	9.53	61
9.54	336	9.54	214	9.54	63
9.55	354	9.55	226	9.55	69
9.56	332	9.56	224	9.56	67
9.57	355	9.57	219	9.57	63
9.58	366	9.58	251	9.58	68
9.59	373	9.59	258	9.59	70
9.6	413	9.6	252	9.6	71
9.61	400	9.61	264	9.61	68
9.62	402	9.62	298	9.62	68
9.63	425	9.63	280	9.63	69
9.64	419	9.64	296	9.64	75
9.65	399	9.65	266	9.65	74
9.66	416	9.66	265	9.66	70
9.67	411	9.67	284	9.67	60
9.68	382	9.68	275	9.68	69
9.69	379	9.69	272	9.69	76
9.7	416	9.7	269	9.7	75
9.71	410	9.71	273	9.71	67
9.72	373	9.72	232	9.72	69
9.73	333	9.73	227	9.73	63
9.74	338	9.74	215	9.74	71
9.75	334	9.75	190	9.75	64
9.76	313	9.76	195	9.76	61
9.77	298	9.77	199	9.77	57
9.78	284	9.78	204	9.78	55
9.79	296	9.79	211	9.79	53
9.8	304	9.8	215	9.8	57
9.81	294	9.81	186	9.81	71
9.82	294	9.82	186	9.82	57
9.83	315	9.83	204	9.83	57
9.84	309	9.84	200	9.84	57
9.85	302	9.85	204	9.85	61
9.86	324	9.86	197	9.86	60
9.87	328	9.87	197	9.87	52
9.88	332	9.88	195	9.88	73
9.89	328	9.89	203	9.89	73
9.9	340	9.9	223	9.9	71
9.91	334	9.91	218	9.91	64
9.92	326	9.92	218	9.92	69
9.93	320	9.93	238	9.93	69
9.94	323	9.94	232	9.94	60
9.95	311	9.95	231	9.95	59
9.96	317	9.96	230	9.96	57
9.97	331	9.97	223	9.97	66
9.98	320	9.98	236	9.98	75
9.99	310	9.99	213	9.99	69
10	302	10	189	10	52
10.01	289	10.01	187	10.01	55
10.02	278	10.02	195	10.02	62
10.03	284	10.03	186	10.03	57
10.04	254	10.04	186	10.04	56
10.05	231	10.05	171	10.05	58
10.06	253	10.06	163	10.06	56
10.07	236	10.07	154	10.07	45
10.08	229	10.08	152	10.08	48
10.09	241	10.09	146	10.09	56
10.1	231	10.1	157	10.1	59
10.11	246	10.11	148	10.11	53
10.12	243	10.12	140	10.12	47
10.13	241	10.13	144	10.13	51
10.14	236	10.14	135	10.14	53
10.15	236	10.15	145	10.15	55
10.16	240	10.16	145	10.16	59
10.17	238	10.17	142	10.17	58
10.18	247	10.18	153	10.18	48
10.19	232	10.19	147	10.19	48
10.2	244	10.2	141	10.2	56
10.21	245	10.21	136	10.21	47
10.22	216	10.22	143	10.22	46
10.23	213	10.23	138	10.23	53
10.24	223	10.24	142	10.24	50
10.25	215	10.25	153	10.25	45
10.26	223	10.26	151	10.26	42
10.27	208	10.27	142	10.27	43
10.28	211	10.28	154	10.28	47
10.29	225	10.29	132	10.29	54
10.3	222	10.3	137	10.3	52
10.31	221	10.31	131	10.31	50
10.32	232	10.32	118	10.32	47
10.33	233	10.33	126	10.33	44
10.34	214	10.34	126	10.34	42
10.35	209	10.35	140	10.35	42
10.36	198	10.36	139	10.36	50
10.37	204	10.37	157	10.37	59
10.38	230	10.38	145	10.38	52
10.39	210	10.39	132	10.39	50
10.4	198	10.4	137	10.4	49
10.41	194	10.41	130	10.41	43
10.42	214	10.42	128	10.42	45
10.43	198	10.43	132	10.43	40
10.44	209	10.44	129	10.44	41
10.45	223	10.45	122	10.45	44
10.46	206	10.46	140	10.46	45
10.47	212	10.47	136	10.47	43
10.48	218	10.48	129	10.48	50
10.49	208	10.49	127	10.49	46
10.5	194	10.5	128	10.5	38
10.51	212	10.51	126	10.51	42
10.52	211	10.52	118	10.52	50
10.53	205	10.53	126	10.53	46
10.54	209	10.54	142	10.54	43
10.55	202	10.55	143	10.55	40
10.56	214	10.56	136	10.56	39
10.57	223	10.57	139	10.57	48
10.58	225	10.58	139	10.58	46
10.59	218	10.59	133	10.59	51
10.6	228	10.6	140	10.6	49
10.61	215	10.61	141	10.61	49
10.62	221	10.62	144	10.62	44
10.63	219	10.63	133	10.63	44
10.64	233	10.64	129	10.64	52
10.65	240	10.65	140	10.65	51
10.66	229	10.66	144	10.66	48
10.67	236	10.67	160	10.67	46
10.68	253	10.68	145	10.68	54
10.69	258	10.69	137	10.69	56
10.7	278	10.7	154	10.7	54
10.71	260	10.71	174	10.71	49
10.72	279	10.72	175	10.72	44
10.73	306	10.73	191	10.73	44
10.74	316	10.74	193	10.74	50
10.75	326	10.75	199	10.75	50
10.76	340	10.76	206	10.76	56
10.77	349	10.77	223	10.77	63
10.78	342	10.78	233	10.78	64
10.79	360	10.79	218	10.79	70
10.8	356	10.8	233	10.8	74
10.81	402	10.81	238	10.81	66
10.82	383	10.82	234	10.82	54
10.83	385	10.83	238	10.83	57
10.84	371	10.84	240	10.84	71
10.85	368	10.85	230	10.85	69
10.86	342	10.86	195	10.86	57
10.87	313	10.87	207	10.87	55
10.88	304	10.88	203	10.88	61
10.89	307	10.89	198	10.89	56
10.9	278	10.9	167	10.9	52
10.91	273	10.91	164	10.91	52
10.92	253	10.92	174	10.92	48
10.93	235	10.93	157	10.93	53
10.94	230	10.94	143	10.94	45
10.95	222	10.95	126	10.95	45
10.96	236	10.96	131	10.96	44
10.97	210	10.97	132	10.97	42
10.98	190	10.98	110	10.98	40
10.99	209	10.99	116	10.99	30
11	196	11	114	11	30
11.01	184	11.01	117	11.01	29
11.02	179	11.02	118	11.02	33
11.03	178	11.03	107	11.03	32
11.04	176	11.04	107	11.04	35
11.05	180	11.05	116	11.05	34
11.06	183	11.06	117	11.06	38
11.07	177	11.07	105	11.07	42
11.08	193	11.08	111	11.08	41
11.09	182	11.09	117	11.09	33
11.1	187	11.1	114	11.1	37
11.11	170	11.11	112	11.11	37
11.12	186	11.12	111	11.12	37
11.13	182	11.13	115	11.13	32
11.14	187	11.14	113	11.14	33
11.15	210	11.15	114	11.15	35
11.16	203	11.16	109	11.16	29
11.17	188	11.17	111	11.17	42
11.18	197	11.18	121	11.18	46
11.19	198	11.19	121	11.19	48
11.2	185	11.2	132	11.2	36
11.21	188	11.21	135	11.21	36
11.22	176	11.22	123	11.22	35
11.23	170	11.23	130	11.23	31
11.24	183	11.24	134	11.24	35
11.25	191	11.25	133	11.25	44
11.26	204	11.26	136	11.26	43
11.27	210	11.27	134	11.27	39
11.28	179	11.28	129	11.28	37
11.29	171	11.29	120	11.29	32
11.3	188	11.3	116	11.3	30
11.31	197	11.31	121	11.31	35
11.32	206	11.32	114	11.32	41
11.33	199	11.33	113	11.33	37
11.34	184	11.34	120	11.34	37
11.35	188	11.35	114	11.35	42
11.36	197	11.36	107	11.36	41
11.37	175	11.37	110	11.37	35
11.38	158	11.38	109	11.38	32
11.39	180	11.39	110	11.39	37
11.4	180	11.4	105	11.4	37
11.41	173	11.41	107	11.41	28
11.42	189	11.42	114	11.42	31
11.43	172	11.43	108	11.43	36
11.44	159	11.44	100	11.44	35
11.45	166	11.45	105	11.45	31
11.46	175	11.46	105	11.46	38
11.47	151	11.47	113	11.47	36
11.48	157	11.48	107	11.48	31
11.49	165	11.49	111	11.49	31
11.5	168	11.5	105	11.5	31
11.51	175	11.51	102	11.51	29
11.52	158	11.52	101	11.52	32
11.53	150	11.53	106	11.53	33
11.54	152	11.54	108	11.54	35
11.55	155	11.55	96	11.55	33
11.56	165	11.56	97	11.56	32
11.57	154	11.57	93	11.57	31
11.58	172	11.58	89	11.58	34
11.59	167	11.59	89	11.59	34
11.6	149	11.6	91	11.6	33
11.61	166	11.61	96	11.61	33
11.62	162	11.62	104	11.62	30
11.63	154	11.63	106	11.63	32
11.64	149	11.64	101	11.64	32
11.65	138	11.65	107	11.65	28
11.66	140	11.66	115	11.66	30
11.67	159	11.67	105	11.67	33
11.68	160	11.68	98	11.68	31
11.69	159	11.69	95	11.69	30
11.7	146	11.7	90	11.7	31
11.71	144	11.71	99	11.71	32
11.72	166	11.72	102	11.72	26
11.73	161	11.73	93	11.73	25
11.74	146	11.74	94	11.74	28
11.75	143	11.75	93	11.75	28
11.76	140	11.76	88	11.76	31
11.77	146	11.77	85	11.77	31
11.78	140	11.78	94	11.78	35
11.79	144	11.79	84	11.79	34
11.8	148	11.8	86	11.8	30
11.81	141	11.81	88	11.81	29
11.82	143	11.82	89	11.82	25
11.83	148	11.83	94	11.83	24
11.84	155	11.84	89	11.84	28
11.85	146	11.85	88	11.85	27
11.86	142	11.86	84	11.86	29
11.87	154	11.87	88	11.87	32
11.88	148	11.88	93	11.88	24
11.89	144	11.89	84	11.89	26
11.9	149	11.9	76	11.9	33
11.91	135	11.91	91	11.91	29
11.92	143	11.92	87	11.92	27
11.93	158	11.93	86	11.93	30
11.94	140	11.94	80	11.94	30
11.95	132	11.95	79	11.95	23
11.96	135	11.96	86	11.96	24
11.97	128	11.97	75	11.97	31
11.98	129	11.98	77	11.98	28
11.99	145	11.99	79	11.99	24
12	146	12	79	12	23
12.01	128	12.01	86	12.01	19
12.02	142	12.02	86	12.02	21
12.03	142	12.03	87	12.03	30
12.04	140	12.04	81	12.04	33
12.05	140	12.05	80	12.05	31
12.06	135	12.06	83	12.06	24
12.07	134	12.07	80	12.07	19
12.08	128	12.08	86	12.08	21
12.09	132	12.09	90	12.09	21
12.1	129	12.1	81	12.1	28
12.11	123	12.11	80	12.11	26
12.12	117	12.12	90	12.12	22
12.13	121	12.13	85	12.13	26
12.14	128	12.14	77	12.14	28
12.15	132	12.15	74	12.15	29
12.16	140	12.16	71	12.16	27
12.17	125	12.17	85	12.17	19
12.18	120	12.18	86	12.18	22
12.19	129	12.19	80	12.19	31
12.2	138	12.2	76	12.2	30
12.21	137	12.21	78	12.21	23
12.22	132	12.22	71	12.22	20
12.23	115	12.23	74	12.23	19
12.24	110	12.24	78	12.24	21
12.25	126	12.25	70	12.25	22
12.26	131	12.26	73	12.26	28
12.27	129	12.27	83	12.27	32
12.28	114	12.28	76	12.28	27
12.29	116	12.29	71	12.29	20
12.3	127	12.3	71	12.3	16
12.31	122	12.31	71	12.31	20
12.32	112	12.32	74	12.32	24
12.33	120	12.33	79	12.33	25
12.34	131	12.34	83	12.34	24
12.35	119	12.35	70	12.35	22
12.36	119	12.36	70	12.36	20
12.37	122	12.37	70	12.37	23
12.38	116	12.38	76	12.38	23
12.39	116	12.39	80	12.39	21
12.4	115	12.4	71	12.4	25
12.41	122	12.41	78	12.41	22
12.42	119	12.42	64	12.42	16
12.43	105	12.43	65	12.43	24
12.44	106	12.44	66	12.44	24
12.45	110	12.45	65	12.45	22
12.46	108	12.46	76	12.46	22
12.47	117	12.47	79	12.47	21
12.48	121	12.48	71	12.48	21
12.49	104	12.49	66	12.49	24
12.5	106	12.5	68	12.5	20
12.51	105	12.51	77	12.51	15
12.52	106	12.52	82	12.52	20
12.53	109	12.53	79	12.53	19
12.54	106	12.54	73	12.54	19
12.55	115	12.55	64	12.55	16
12.56	129	12.56	72	12.56	16
12.57	125	12.57	71	12.57	19
12.58	110	12.58	63	12.58	20
12.59	96	12.59	62	12.59	23
12.6	85	12.6	56	12.6	22
12.61	96	12.61	58	12.61	20
12.62	107	12.62	65	12.62	19
12.63	101	12.63	63	12.63	15
12.64	100	12.64	64	12.64	24
12.65	103	12.65	70	12.65	29
12.66	99	12.66	63	12.66	18
12.67	102	12.67	60	12.67	15
12.68	105	12.68	68	12.68	12
12.69	108	12.69	59	12.69	13
12.7	97	12.7	62	12.7	15
12.71	91	12.71	72	12.71	14
12.72	101	12.72	69	12.72	15
12.73	99	12.73	69	12.73	19
12.74	101	12.74	73	12.74	19
12.75	104	12.75	75	12.75	14
12.76	103	12.76	64	12.76	18
12.77	99	12.77	61	12.77	18
12.78	103	12.78	64	12.78	16
12.79	119	12.79	65	12.79	19
12.8	105	12.8	62	12.8	22
12.81	101	12.81	68	12.81	19
12.82	105	12.82	75	12.82	19
12.83	113	12.83	76	12.83	23
12.84	118	12.84	75	12.84	22
12.85	116	12.85	74	12.85	18
12.86	118	12.86	67	12.86	16
12.87	115	12.87	71	12.87	18
12.88	122	12.88	76	12.88	22
12.89	130	12.89	78	12.89	21
12.9	120	12.9	75	12.9	22
12.91	111	12.91	75	12.91	22
12.92	126	12.92	81	12.92	22
12.93	137	12.93	79	12.93	27
12.94	131	12.94	74	12.94	24
12.95	127	12.95	71	12.95	18
12.96	111	12.96	82	12.96	23
12.97	107	12.97	86	12.97	26
12.98	122	12.98	75	12.98	21
12.99	122	12.99	67	12.99	20
13	114	13	80	13	21
13.01	117	13.01	80	13.01	21
13.02	115	13.02	68	13.02	20
13.03	112	13.03	69	13.03	20
13.04	110	13.04	68	13.04	23
13.05	109	13.05	67	13.05	19
13.06	104	13.06	63	13.06	19
13.07	105	13.07	58	13.07	17
13.08	112	13.08	57	13.08	11
13.09	103	13.09	63	13.09	14
13.1	93	13.1	61	13.1	18
13.11	92	13.11	58	13.11	19
13.12	89	13.12	59	13.12	18
13.13	75	13.13	49	13.13	16
13.14	71	13.14	55	13.14	13
13.15	77	13.15	62	13.15	12
13.16	73	13.16	62	13.16	13
13.17	75	13.17	57	13.17	15
13.18	91	13.18	47	13.18	13
13.19	89	13.19	49	13.19	11
13.2	79	13.2	51	13.2	14
13.21	84	13.21	50	13.21	16
13.22	79	13.22	49	13.22	17
13.23	77	13.23	50	13.23	16
13.24	84	13.24	52	13.24	12
13.25	70	13.25	50	13.25	11
13.26	70	13.26	44	13.26	14
13.27	82	13.27	46	13.27	13
13.28	80	13.28	48	13.28	13
13.29	78	13.29	52	13.29	13
13.3	71	13.3	57	13.3	16
13.31	72	13.31	52	13.31	13
13.32	82	13.32	48	13.32	11
13.33	81	13.33	47	13.33	10
13.34	79	13.34	49	13.34	9
13.35	82	13.35	50	13.35	10
13.36	83	13.36	50	13.36	10
13.37	81	13.37	51	13.37	10
13.38	75	13.38	50	13.38	11
13.39	73	13.39	52	13.39	14
13.4	81	13.4	53	13.4	14
13.41	74	13.41	54	13.41	15
13.42	67	13.42	53	13.42	16
13.43	78	13.43	60	13.43	17
13.44	77	13.44	54	13.44	19
13.45	75	13.45	47	13.45	13
13.46	73	13.46	47	13.46	13
13.47	66	13.47	51	13.47	16
13.48	63	13.48	53	13.48	15
13.49	65	13.49	45	13.49	13
13.5	75	13.5	42	13.5	14
13.51	82	13.51	45	13.51	12
13.52	85	13.52	42	13.52	12
13.53	77	13.53	46	13.53	10
13.54	68	13.54	47	13.54	8
13.55	73	13.55	46	13.55	10
13.56	67	13.56	47	13.56	13
13.57	66	13.57	42	13.57	12
13.58	66	13.58	42	13.58	15
13.59	66	13.59	40	13.59	20
13.6	63	13.6	41	13.6	19
13.61	57	13.61	42	13.61	16
13.62	69	13.62	39	13.62	13
13.63	71	13.63	40	13.63	10
13.64	60	13.64	39	13.64	12
13.65	59	13.65	34	13.65	12
13.66	67	13.66	34	13.66	10
13.67	71	13.67	33	13.67	11
13.68	68	13.68	37	13.68	12
13.69	63	13.69	38	13.69	13
13.7	58	13.7	37	13.7	14
13.71	55	13.71	42	13.71	15
13.72	57	13.72	45	13.72	14
13.73	64	13.73	39	13.73	15
13.74	74	13.74	31	13.74	11
13.75	69	13.75	25	13.75	9
13.76	56	13.76	30	13.76	12
13.77	55	13.77	44	13.77	10
13.78	56	13.78	45	13.78	13
13.79	59	13.79	37	13.79	12
13.8	66	13.8	34	13.8	6
13.81	65	13.81	38	13.81	11
13.82	58	13.82	39	13.82	14
13.83	57	13.83	42	13.83	7
13.84	60	13.84	40	13.84	7
13.85	61	13.85	28	13.85	11
13.86	59	13.86	31	13.86	12
13.87	53	13.87	39	13.87	10
13.88	57	13.88	37	13.88	9
13.89	58	13.89	34	13.89	12
13.9	59	13.9	40	13.9	10
13.91	71	13.91	39	13.91	7
13.92	62	13.92	32	13.92	6
13.93	46	13.93	35	13.93	8
13.94	50	13.94	31	13.94	11
13.95	47	13.95	28	13.95	10
13.96	43	13.96	31	13.96	11
13.97	52	13.97	29	13.97	10
13.98	50	13.98	32	13.98	12
13.99	46	13.99	32	13.99	11
14	51	14	27	14	9
14.01	52	14.01	30	14.01	8
14.02	49	14.02	30	14.02	9
14.03	46	14.03	32	14.03	7
14.04	52	14.04	29	14.04	4
14.05	53	14.05	32	14.05	6
14.06	49	14.06	36	14.06	6
14.07	50	14.07	36	14.07	6
14.08	53	14.08	29	14.08	12
14.09	52	14.09	29	14.09	15
14.1	41	14.1	31	14.1	9
14.11	40	14.11	25	14.11	6
14.12	45	14.12	28	14.12	6
14.13	45	14.13	32	14.13	11
14.14	41	14.14	30	14.14	10
14.15	39	14.15	26	14.15	7
14.16	35	14.16	23	14.16	9
14.17	32	14.17	21	14.17	8
14.18	35	14.18	28	14.18	8
14.19	35	14.19	29	14.19	7
14.2	33	14.2	23	14.2	7
14.21	39	14.21	21	14.21	8
14.22	49	14.22	22	14.22	7
14.23	49	14.23	30	14.23	9
14.24	53	14.24	33	14.24	9
14.25	52	14.25	30	14.25	5
14.26	45	14.26	24	14.26	7
14.27	40	14.27	18	14.27	11
14.28	35	14.28	25	14.28	8
14.29	35	14.29	24	14.29	7
14.3	36	14.3	20	14.3	8
14.31	34	14.31	21	14.31	6
14.32	35	14.32	24	14.32	5
14.33	34	14.33	31	14.33	6
14.34	36	14.34	30	14.34	7
14.35	43	14.35	26	14.35	6
14.36	40	14.36	27	14.36	5
14.37	36	14.37	25	14.37	5
14.38	33	14.38	22	14.38	8
14.39	34	14.39	20	14.39	7
14.4	42	14.4	23	14.4	3
14.41	42	14.41	24	14.41	5
14.42	41	14.42	14	14.42	7
14.43	36	14.43	12	14.43	6
14.44	30	14.44	20	14.44	6
14.45	28	14.45	19	14.45	6
14.46	30	14.46	19	14.46	5
14.47	30	14.47	23	14.47	3
14.48	35	14.48	22	14.48	5
14.49	38	14.49	17	14.49	6
14.5	32	14.5	17	14.5	4
14.51	28	14.51	19	14.51	2
14.52	24	14.52	17	14.52	4
14.53	26	14.53	18	14.53	7
14.54	31	14.54	19	14.54	7
14.55	30	14.55	13	14.55	7
14.56	25	14.56	17	14.56	9
14.57	23	14.57	21	14.57	8
14.58	23	14.58	20	14.58	6
14.59	24	14.59	21	14.59	4
14.6	21	14.6	16	14.6	4
14.61	24	14.61	16	14.61	5
14.62	26	14.62	18	14.62	5
14.63	22	14.63	14	14.63	4
14.64	29	14.64	14	14.64	6
14.65	24	14.65	15	14.65	4
14.66	19	14.66	16	14.66	3
14.67	24	14.67	13	14.67	6
14.68	18	14.68	7	14.68	5
14.69	17	14.69	11	14.69	5
14.7	17	14.7	13	14.7	4
14.71	16	14.71	12	14.71	4
14.72	19	14.72	14	14.72	4
14.73	19	14.73	16	14.73	5
14.74	22	14.74	13	14.74	6
14.75	25	14.75	10	14.75	4
14.76	22	14.76	11	14.76	4
14.77	18	14.77	15	14.77	4
14.78	16	14.78	14	14.78	3
14.79	19	14.79	11	14.79	4
14.8	16	14.8	9	14.8	6
14.81	14	14.81	11	14.81	6
14.82	12	14.82	10	14.82	3
14.83	10	14.83	10	14.83	1
14.84	13	14.84	10	14.84	3
14.85	13	14.85	7	14.85	4
14.86	12	14.86	5	14.86	2
14.87	10	14.87	7	14.87	2
14.88	7	14.88	9	14.88	6
14.89	9	14.89	9	14.89	6
14.9	12	14.9	7	14.9	2
14.91	8	14.91	5	14.91	2
14.92	6	14.92	8	14.92	1
14.93	10	14.93	8	14.93	1
14.94	8	14.94	7	14.94	0
14.95	7	14.95	8	14.95	2
14.96	10	14.96	7	14.96	1
14.97	11	14.97	7	14.97	1
14.98	7	14.98	5	14.98	1
14.99	4	14.99	5	14.99	1
15	7	15	4	15	0
15.01	7	15.01	3	15.01	2
15.02	7	15.02	4	15.02	2
15.03	4	15.03	5	15.03	2
15.04	4	15.04	3	15.04	2
15.05	4	15.05	1	15.05	1
15.06	3	15.06	1	15.06	2
15.07	2	15.07	1	15.07	2
15.08	2	15.08	1	15.08	1
15.09	2	15.09	0	15.09	0
15.1	2	15.1	1	15.1	0
15.11	3	15.11	2	15.11	2
15.12	2	15.12	1	15.12	1
15.13	2	15.13	2	15.13	1
15.14	3	15.14	1	15.14	0
15.15	3	15.15	0	15.15	0
15.16	1	15.16	0	15.16	0
15.17	0	15.17	1	15.17	1
15.18	1	15.18	1	15.18	0
15.19	2	15.19	0	15.19	0
15.2	1	15.2	0	15.2	0
15.21	0	15.21	0	15.21	0
15.22	0	15.22	0	15.22	0
15.23	1	15.23	0	15.23	0
15.24	1	15.24	0	15.24	0
15.25	0	15.25	1	15.25	0
15.26	0	15.26	0	15.26	0
15.27	1	15.27	1	15.27	0
15.28	1	15.28	0	15.28	0
15.29	1	15.29	2	15.29	0
15.3	0	15.3	2	15.3	0
15.31	1	15.31	0	15.31	0
15.32	2	15.32	1	15.32	0
15.33	2	15.33	0	15.33	0
15.34	1	15.34	1	15.34	0
15.35	0	15.35	1	15.35	0
15.36	1	15.36	0	15.36	1
15.37	0	15.37	0	15.37	0
15.38	1	15.38	0	15.38	0
15.39	1	15.39	0	15.39	1
15.4	0	15.4	1	15.4	0
15.41	1	15.41	1	15.41	1
15.42	1	15.42	0	15.42	0
15.43	1	15.43	1	15.43	0
15.44	0	15.44	1	15.44	0
15.45	0	15.45	0	15.45	0
15.46	1	15.46	0	15.46	0
15.47	1	15.47	1	15.47	0
15.48	2	15.48	0	15.48	0
15.49	1	15.49	1	15.49	1
15.5	0	15.5	1	15.5	0
15.51	1	15.51	0	15.51	0
15.52	1	15.52	1	15.52	0
15.53	1	15.53	1	15.53	0
15.54	1	15.54	0	15.54	1
15.55	0	15.55	1	15.55	0
15.56	0	15.56	0	15.56	0
15.57	1	15.57	0	15.57	0
15.58	1	15.58	1	15.58	0
15.59	1	15.59	0	15.59	0
15.6	1	15.6	1	15.6	0
15.61	2	15.61	2	15.61	0
15.62	1	15.62	1	15.62	0
15.63	1	15.63	0	15.63	1
15.64	0	15.64	1	15.64	0
15.65	1	15.65	2	15.65	0
15.66	3	15.66	2	15.66	0
15.67	2	15.67	1	15.67	0
15.68	1	15.68	0	15.68	0
15.69	0	15.69	1	15.69	0
15.7	0	15.7	1	15.7	0
15.71	0	15.71	1	15.71	1
15.72	0	15.72	1	15.72	1
15.73	0	15.73	0	15.73	0
15.74	0	15.74	0	15.74	0
15.75	0	15.75	0	15.75	0
15.76	1	15.76	1	15.76	0
15.77	2	15.77	1	15.77	0
15.78	1	15.78	0	15.78	0
15.79	1	15.79	0	15.79	0
15.8	0	15.8	0	15.8	0
15.81	0	15.81	0	15.81	0
15.82	1	15.82	0	15.82	0
15.83	0	15.83	0	15.83	0
15.84	1	15.84	1	15.84	0
15.85	0	15.85	0	15.85	0
15.86	0	15.86	0	15.86	1
15.87	1	15.87	1	15.87	1
15.88	1	15.88	1	15.88	0
15.89	1	15.89	0	15.89	0
15.9	0	15.9	0	15.9	0
15.91	1	15.91	0	15.91	0
15.92	0	15.92	1	15.92	0
15.93	1	15.93	1	15.93	0
15.94	0	15.94	0	15.94	0
15.95	1	15.95	0	15.95	0
15.96	1	15.96	0	15.96	0
15.97	1	15.97	0	15.97	0
15.98	1	15.98	0	15.98	0
15.99	0	15.99	0	15.99	0
16	0	16	0	16	0
16.01	0	16.01	0	16.01	0
16.02	2	16.02	0	16.02	0
16.03	1	16.03	0	16.03	0
16.04	1	16.04	0	16.04	0
16.05	0	16.05	0	16.05	0
16.06	1	16.06	0	16.06	0
16.07	0	16.07	0	16.07	1
16.08	0	16.08	0	16.08	1
16.09	3	16.09	0	16.09	0
16.1	2	16.1	0	16.1	0
16.11	0	16.11	1	16.11	0
16.12	0	16.12	0	16.12	0
16.13	1	16.13	1	16.13	0
16.14	1	16.14	0	16.14	0
16.15	0	16.15	0	16.15	0
16.16	0	16.16	0	16.16	0
16.17	0	16.17	1	16.17	0
16.18	0	16.18	0	16.18	0
16.19	1	16.19	0	16.19	0
16.2	0	16.2	0	16.2	0
16.21	0	16.21	0	16.21	1
16.22	0	16.22	0	16.22	0
16.23	2	16.23	0	16.23	0
16.24	2	16.24	0	16.24	0
16.25	1	16.25	0	16.25	0
16.26	0	16.26	0	16.26	0
16.27	1	16.27	0	16.27	0
16.28	1	16.28	1	16.28	0
16.29	1	16.29	0	16.29	0
16.3	0	16.3	1	16.3	0
16.31	1	16.31	0	16.31	0
16.32	1	16.32	1	16.32	0
16.33	0	16.33	0	16.33	0
16.34	1	16.34	0	16.34	0
16.35	0	16.35	1	16.35	0
16.36	0	16.36	1	16.36	0
16.37	2	16.37	0	16.37	0
16.38	1	16.38	0	16.38	0
16.39	1	16.39	0	16.39	0
16.4	1	16.4	0	16.4	0
16.41	1	16.41	1	16.41	0
16.42	1	16.42	1	16.42	0
16.43	0	16.43	0	16.43	0
16.44	1	16.44	1	16.44	0
16.45	2	16.45	1	16.45	0
16.46	1	16.46	1	16.46	0
16.47	0	16.47	1	16.47	0
16.48	0	16.48	0	16.48	0
16.49	1	16.49	1	16.49	0
16.5	0	16.5	1	16.5	0
16.51	0	16.51	0	16.51	0
16.52	0	16.52	0	16.52	0
16.53	0	16.53	0	16.53	0
16.54	0	16.54	1	16.54	0
16.55	0	16.55	2	16.55	0
16.56	0	16.56	1	16.56	0
16.57	0	16.57	0	16.57	0
16.58	1	16.58	0	16.58	0
16.59	1	16.59	0	16.59	0
16.6	0	16.6	0	16.6	0
16.61	0	16.61	0	16.61	0
16.62	0	16.62	1	16.62	0
16.63	0	16.63	0	16.63	0
16.64	0	16.64	0	16.64	0
16.65	0	16.65	1	16.65	0
16.66	1	16.66	0	16.66	0
16.67	1	16.67	0	16.67	0
16.68	0	16.68	0	16.68	0
16.69	1	16.69	0	16.69	0
16.7	0	16.7	0	16.7	0
16.71	0	16.71	1	16.71	0
16.72	0	16.72	0	16.72	0
16.73	0	16.73	1	16.73	0
16.74	1	16.74	0	16.74	0
16.75	0	16.75	0	16.75	0
16.76	1	16.76	0	16.76	0
16.77	0	16.77	0	16.77	0
16.78	0	16.78	0	16.78	0
16.79	0	16.79	0	16.79	0
16.8	0	16.8	0	16.8	0
16.81	1	16.81	0	16.81	0
16.82	1	16.82	1	16.82	0
16.83	0	16.83	0	16.83	0
16.84	1	16.84	0	16.84	0
16.85	0	16.85	0	16.85	0
16.86	0	16.86	0	16.86	0
16.87	0	16.87	0	16.87	0
16.88	0	16.88	0	16.88	0
16.89	1	16.89	0	16.89	0
16.9	2	16.9	0	16.9	0
16.91	1	16.91	0	16.91	0
16.92	1	16.92	0	16.92	1
16.93	1	16.93	1	16.93	0
16.94	0	16.94	0	16.94	0
16.95	0	16.95	0	16.95	0
16.96	0	16.96	1	16.96	0
16.97	1	16.97	2	16.97	0
16.98	1	16.98	1	16.98	0
16.99	0	16.99	2	16.99	0
17	0	17	1	17	0
17.01	0	17.01	0	17.01	0
17.02	0	17.02	0	17.02	0
17.03	1	17.03	0	17.03	0
17.04	1	17.04	1	17.04	0
17.05	1	17.05	0	17.05	0
17.06	0	17.06	0	17.06	0
17.07	1	17.07	0	17.07	0
17.08	0	17.08	0	17.08	0
17.09	0	17.09	0	17.09	0
17.1	0	17.1	0	17.1	0
17.11	0	17.11	0	17.11	0
17.12	0	17.12	0	17.12	0
17.13	1	17.13	0	17.13	0
17.14	1	17.14	0	17.14	0
17.15	1	17.15	0	17.15	1
17.16	1	17.16	0	17.16	0
17.17	1	17.17	0	17.17	0
17.18	1	17.18	0	17.18	0
17.19	1	17.19	0	17.19	0
17.2	0	17.2	0	17.2	0
17.21	0	17.21	1	17.21	0
17.22	0	17.22	0	17.22	0
17.23	1	17.23	0	17.23	0
17.24	1	17.24	0	17.24	0
17.25	0	17.25	0	17.25	0
17.26	1	17.26	0	17.26	0
17.27	0	17.27	0	17.27	0
17.28	0	17.28	0	17.28	0
17.29	1	17.29	0	17.29	0
17.3	0	17.3	0	17.3	0
17.31	0	17.31	0	17.31	0
17.32	1	17.32	0	17.32	0
17.33	1	17.33	0	17.33	0
17.34	0	17.34	0	17.34	0
17.35	0	17.35	0	17.35	0
17.36	1	17.36	0	17.36	0
17.37	0	17.37	0	17.37	0
17.38	0	17.38	0	17.38	0
17.39	0	17.39	0	17.39	0
17.4	0	17.4	0	17.4	0
17.41	1	17.41	0	17.41	0
17.42	1	17.42	0	17.42	0
17.43	0	17.43	0	17.43	0
17.44	1	17.44	0	17.44	0
17.45	1	17.45	1	17.45	0
17.46	0	17.46	0	17.46	0
17.47	2	17.47	0	17.47	0
17.48	1	17.48	0	17.48	0
17.49	1	17.49	1	17.49	0
17.5	1	17.5	1	17.5	0
17.51	0	17.51	0	17.51	0
17.52	0	17.52	0	17.52	0
17.53	1	17.53	0	17.53	1
17.54	0	17.54	0	17.54	0
17.55	0	17.55	0	17.55	0
17.56	0	17.56	1	17.56	0
17.57	0	17.57	0	17.57	0
17.58	0	17.58	0	17.58	0
17.59	0	17.59	1	17.59	0
17.6	0	17.6	0	17.6	0
17.61	0	17.61	0	17.61	0
17.62	0	17.62	1	17.62	0
17.63	0	17.63	0	17.63	0
17.64	0	17.64	0	17.64	0
17.65	0	17.65	0	17.65	0
17.66	0	17.66	0	17.66	0
17.67	0	17.67	1	17.67	0
17.68	0	17.68	0	17.68	0
17.69	1	17.69	0	17.69	1
17.7	0	17.7	0	17.7	0
17.71	0	17.71	0	17.71	0
17.72	0	17.72	1	17.72	1
17.73	0	17.73	0	17.73	0
17.74	0	17.74	0	17.74	0
17.75	0	17.75	0	17.75	0
17.76	0	17.76	0	17.76	0
17.77	0	17.77	0	17.77	0
17.78	0	17.78	0	17.78	0
17.79	0	17.79	0	17.79	0
17.8	0	17.8	0	17.8	0
17.81	0	17.81	0	17.81	0
17.82	1	17.82	0	17.82	0
17.83	1	17.83	0	17.83	0
17.84	0	17.84	0	17.84	0
17.85	0	17.85	0	17.85	0
17.86	1	17.86	0	17.86	0
17.87	0	17.87	0	17.87	0
17.88	0	17.88	0	17.88	0
17.89	0	17.89	0	17.89	0
17.9	1	17.9	0	17.9	0
17.91	0	17.91	1	17.91	0
17.92	0	17.92	0	17.92	0
17.93	0	17.93	1	17.93	0
17.94	0	17.94	0	17.94	0
17.95	0	17.95	1	17.95	0
17.96	0	17.96	0	17.96	0
17.97	0	17.97	1	17.97	0
17.98	1	17.98	1	17.98	0
17.99	1	17.99	0	17.99	0
18	0	18	0	18	0
18.01	1	18.01	0	18.01	0
18.02	0	18.02	1	18.02	0
18.03	0	18.03	0	18.03	0
18.04	1	18.04	1	18.04	0
18.05	0	18.05	0	18.05	0
18.06	0	18.06	0	18.06	0
18.07	0	18.07	0	18.07	0
18.08	0	18.08	1	18.08	0
18.09	0	18.09	0	18.09	0
18.1	0	18.1	0	18.1	0
18.11	0	18.11	0	18.11	0
18.12	0	18.12	0	18.12	0
18.13	0	18.13	0	18.13	0
18.14	0	18.14	0	18.14	0
18.15	1	18.15	0	18.15	0
18.16	0	18.16	0	18.16	0
18.17	1	18.17	0	18.17	0
18.18	0	18.18	1	18.18	0
18.19	0	18.19	0	18.19	0
18.2	0	18.2	0	18.2	1
18.21	1	18.21	0	18.21	0
18.22	0	18.22	1	18.22	0
18.23	0	18.23	0	18.23	0
18.24	0	18.24	0	18.24	0
18.25	0	18.25	0	18.25	0
18.26	1	18.26	0	18.26	0
18.27	0	18.27	0	18.27	0
18.28	1	18.28	0	18.28	0
18.29	1	18.29	0	18.29	0
18.3	0	18.3	0	18.3	0
18.31	0	18.31	1	18.31	0
18.32	0	18.32	1	18.32	0
18.33	0	18.33	2	18.33	0
18.34	1	18.34	0	18.34	0
18.35	0	18.35	1	18.35	0
18.36	0	18.36	0	18.36	0
18.37	0	18.37	0	18.37	0
18.38	0	18.38	0	18.38	0
18.39	0	18.39	1	18.39	0
18.4	0	18.4	0	18.4	0
18.41	0	18.41	0	18.41	0
18.42	0	18.42	1	18.42	0
18.43	1	18.43	1	18.43	0
18.44	0	18.44	0	18.44	0
18.45	0	18.45	0	18.45	0
18.46	0	18.46	0	18.46	0
18.47	0	18.47	0	18.47	0
18.48	0	18.48	0	18.48	0
18.49	0	18.49	1	18.49	0
18.5	0	18.5	0	18.5	0
18.51	0	18.51	1	18.51	0
18.52	0	18.52	0	18.52	0
18.53	0	18.53	0	18.53	0
18.54	0	18.54	0	18.54	0
18.55	0	18.55	0	18.55	0
18.56	0	18.56	0	18.56	0
18.57	0	18.57	0	18.57	0
18.58	0	18.58	0	18.58	0
18.59	0	18.59	0	18.59	1
18.6	0	18.6	0	18.6	0
18.61	0	18.61	0	18.61	0
18.62	1	18.62	0	18.62	0
18.63	0	18.63	1	18.63	0
18.64	0	18.64	2	18.64	0
18.65	0	18.65	0	18.65	0
18.66	1	18.66	1	18.66	0
18.67	1	18.67	0	18.67	0
18.68	0	18.68	0	18.68	0
18.69	0	18.69	0	18.69	0
18.7	0	18.7	0	18.7	0
18.71	1	18.71	0	18.71	0
18.72	0	18.72	0	18.72	0
18.73	0	18.73	0	18.73	0
18.74	0	18.74	1	18.74	0
18.75	0	18.75	0	18.75	0
18.76	0	18.76	0	18.76	0
18.77	0	18.77	0	18.77	0
18.78	0	18.78	2	18.78	0
18.79	0	18.79	0	18.79	0
18.8	0	18.8	0	18.8	0
18.81	0	18.81	0	18.81	0
18.82	0	18.82	0	18.82	0
18.83	0	18.83	0	18.83	0
18.84	0	18.84	0	18.84	0
18.85	0	18.85	0	18.85	0
18.86	0	18.86	0	18.86	0
18.87	0	18.87	0	18.87	0
18.88	0	18.88	0	18.88	0
18.89	0	18.89	0	18.89	0
18.9	0	18.9	1	18.9	0
18.91	0	18.91	0	18.91	0
18.92	1	18.92	0	18.92	0
18.93	0	18.93	0	18.93	0
18.94	0	18.94	0	18.94	0
18.95	0	18.95	1	18.95	0
18.96	0	18.96	0	18.96	0
18.97	0	18.97	0	18.97	0
18.98	0	18.98	0	18.98	0
18.99	0	18.99	0	18.99	0
19	1	19	0	19	0
19.01	0	19.01	0	19.01	0
19.02	0	19.02	0	19.02	0
19.03	0	19.03	0	19.03	0
19.04	0	19.04	0	19.04	0
19.05	0	19.05	0	19.05	0
19.06	0	19.06	0	19.06	0
19.07	0	19.07	2	19.07	0
19.08	0	19.08	0	19.08	0
19.09	0	19.09	1	19.09	0
19.1	0	19.1	0	19.1	0
19.11	0	19.11	0	19.11	0
19.12	0	19.12	0	19.12	0
19.13	0	19.13	0	19.13	0
19.14	0	19.14	0	19.14	0
19.15	0	19.15	0	19.15	0
19.16	0	19.16	0	19.16	0
19.17	0	19.17	0	19.17	0
19.18	0	19.18	0	19.18	0
19.19	0	19.19	0	19.19	0
19.2	0	19.2	0	19.2	0
19.21	0	19.21	0	19.21	0
19.22	2	19.22	0	19.22	0
19.23	1	19.23	0	19.23	0
19.24	1	19.24	0	19.24	0
19.25	0	19.25	0	19.25	1
19.26	0	19.26	0	19.26	0
19.27	0	19.27	0	19.27	0
19.28	0	19.28	0	19.28	0
19.29	0	19.29	0	19.29	0
19.3	0	19.3	1	19.3	0
19.31	0	19.31	0	19.31	0
19.32	0	19.32	0	19.32	0
19.33	0	19.33	0	19.33	0
19.34	0	19.34	0	19.34	0
19.35	0	19.35	0	19.35	0
19.36	0	19.36	0	19.36	0
19.37	1	19.37	0	19.37	0
19.38	0	19.38	0	19.38	0
19.39	1	19.39	2	19.39	0
19.4	0	19.4	0	19.4	0
19.41	0	19.41	0	19.41	0
19.42	1	19.42	0	19.42	0
19.43	0	19.43	0	19.43	0
19.44	0	19.44	0	19.44	0
19.45	0	19.45	0	19.45	0
19.46	2	19.46	0	19.46	0
19.47	0	19.47	1	19.47	0
19.48	0	19.48	0	19.48	0
19.49	0	19.49	1	19.49	0
19.5	0	19.5	0	19.5	0
19.51	0	19.51	0	19.51	0
19.52	0	19.52	0	19.52	0
19.53	0	19.53	0	19.53	0
19.54	0	19.54	0	19.54	0
19.55	0	19.55	0	19.55	0
19.56	1	19.56	0	19.56	0
19.57	0	19.57	0	19.57	0
19.58	0	19.58	0	19.58	0
19.59	0	19.59	0	19.59	0
19.6	1	19.6	0	19.6	0
19.61	0	19.61	0	19.61	0
19.62	0	19.62	0	19.62	0
19.63	0	19.63	0	19.63	0
19.64	0	19.64	0	19.64	0
19.65	0	19.65	0	19.65	0
19.66	0	19.66	2	19.66	0
19.67	0	19.67	0	19.67	0
19.68	0	19.68	1	19.68	0
19.69	0	19.69	0	19.69	0
19.7	1	19.7	0	19.7	0
19.71	0	19.71	0	19.71	0
19.72	0	19.72	0	19.72	0
19.73	0	19.73	0	19.73	0
19.74	0	19.74	0	19.74	0
19.75	1	19.75	0	19.75	0
[truncated: 53 more rows]

## Sheet: Sheet5
Supplementary Fig. 12
Binding Energy	W 4f	A1	B1	Backgnd1	Binding Energy	W 4f	A1	B1	Backgnd1	Binding Energy	W 4f	A1	B1	Backgnd1
eV					eV					eV
1	Fitted	1	1	Backgnd	2	Fitted	2	2	Backgnd	3	Fitted	3	3	Backgnd
48	9173.12	9119.89	9033.2	9033.2	48	8870.41	8818.94	8735.11	8735.11	48	9521.69	9466.44	9376.46	9376.46
47.95	9188.8	9090.18	9002.66	9002.66	47.95	8885.58	8790.21	8705.58	8705.58	47.95	9537.97	9435.6	9344.76	9344.76
47.9	8974.95	9087.04	8998.67	8998.67	47.9	8678.78	8787.17	8701.72	8701.72	47.9	9315.99	9432.34	9340.61	9340.61
47.85	8897.48	9081.15	8991.93	8991.93	47.85	8603.87	8781.48	8695.2	8695.2	47.85	9235.58	9426.23	9333.62	9333.62
47.8	9034.49	9076.13	8986.05	8986.05	47.8	8736.36	8776.62	8689.52	8689.52	47.8	9377.8	9421.02	9327.51	9327.51
47.75	8930.34	9075.36	8984.41	8984.41	47.75	8635.64	8775.88	8687.93	8687.93	47.75	9269.69	9420.22	9325.81	9325.81
47.7	8819.41	9038.28	8946.46	8946.46	47.7	8528.38	8740.02	8651.23	8651.23	47.7	9154.54	9381.73	9286.42	9286.42
47.65	8970.81	9023.88	8931.17	8931.17	47.65	8674.78	8726.1	8636.45	8636.45	47.65	9311.7	9366.78	9270.55	9270.55
47.6	8937.94	9024.19	8930.6	8930.6	47.6	8642.99	8726.4	8635.9	8635.9	47.6	9277.58	9367.1	9269.96	9269.96
47.55	8933.19	9019.87	8925.37	8925.37	47.55	8638.4	8722.22	8630.84	8630.84	47.55	9272.65	9362.62	9264.53	9264.53
47.5	9006.87	9014.42	8919.01	8919.01	47.5	8709.65	8716.95	8624.69	8624.69	47.5	9349.13	9356.96	9257.93	9257.93
47.45	8732.76	9008.65	8912.33	8912.33	47.45	8444.58	8711.37	8618.23	8618.23	47.45	9064.6	9350.97	9250.99	9250.99
47.4	9004.66	9003.23	8905.98	8905.98	47.4	8707.51	8706.13	8612.09	8612.09	47.4	9346.83	9345.35	9244.4	9244.4
47.35	9362.13	8996.87	8898.68	8898.68	47.35	9053.19	8699.98	8605.03	8605.03	47.35	9717.89	9338.75	9236.82	9236.82
47.3	8931.02	8989.89	8890.76	8890.76	47.3	8636.3	8693.23	8597.37	8597.37	47.3	9270.39	9331.5	9228.6	9228.6
47.25	8985.87	8980.69	8880.6	8880.6	47.25	8689.34	8684.33	8587.55	8587.55	47.25	9327.33	9321.95	9218.06	9218.06
47.2	8820.92	8968.72	8867.67	8867.67	47.2	8529.84	8672.76	8575.04	8575.04	47.2	9156.11	9309.53	9204.64	9204.64
47.15	8826.65	8958	8855.98	8855.98	47.15	8535.38	8662.39	8563.74	8563.74	47.15	9162.06	9298.4	9192.5	9192.5
47.1	8940.48	8946.28	8843.28	8843.28	47.1	8645.45	8651.06	8551.46	8551.46	47.1	9280.21	9286.23	9179.32	9179.32
47.05	9045.64	8935.86	8831.86	8831.86	47.05	8747.14	8640.98	8540.41	8540.41	47.05	9389.37	9275.42	9167.47	9167.47
47	9067.76	8929.72	8824.72	8824.72	47	8768.53	8635.05	8533.51	8533.51	47	9412.33	9269.04	9160.05	9160.05
46.95	8765.3	8922.42	8816.41	8816.41	46.95	8476.05	8627.99	8525.47	8525.47	46.95	9098.38	9261.47	9151.43	9151.43
46.9	8702.03	8915.85	8808.82	8808.82	46.9	8414.87	8621.63	8518.13	8518.13	46.9	9032.7	9254.65	9143.55	9143.55
46.85	8763.95	8908.88	8800.82	8800.82	46.85	8474.75	8614.89	8510.4	8510.4	46.85	9096.98	9247.41	9135.25	9135.25
46.8	8872.64	8903.81	8794.71	8794.71	46.8	8579.85	8609.99	8504.49	8504.49	46.8	9209.8	9242.15	9128.9	9128.9
46.75	8961.3	8900.79	8790.64	8790.64	46.75	8665.58	8607.07	8500.55	8500.55	46.75	9301.82	9239.02	9124.68	9124.68
46.7	8840.12	8899.19	8787.99	8787.99	46.7	8548.4	8605.52	8497.99	8497.99	46.7	9176.04	9237.35	9121.93	9121.93
46.65	8783.04	8899.16	8786.88	8786.88	46.65	8493.21	8605.49	8496.92	8496.92	46.65	9116.79	9237.32	9120.78	9120.78
46.6	8584.43	8897.8	8784.44	8784.44	46.6	8301.15	8604.18	8494.56	8494.56	46.6	8910.63	9235.91	9118.24	9118.24
46.55	8703.42	8893.59	8779.14	8779.14	46.55	8416.21	8600.11	8489.43	8489.43	46.55	9034.14	9231.54	9112.74	9112.74
46.5	8882.48	8886.59	8771.04	8771.04	46.5	8589.36	8593.34	8481.6	8481.6	46.5	9220.01	9224.28	9104.33	9104.33
46.45	8809.15	8877.49	8760.83	8760.83	46.45	8518.45	8584.54	8471.73	8471.73	46.45	9143.89	9214.83	9093.74	9093.74
46.4	8880.83	8868.92	8751.13	8751.13	46.4	8587.77	8576.25	8462.35	8462.35	46.4	9218.3	9205.93	9083.67	9083.67
46.35	8983.7	8857.95	8739.03	8739.03	46.35	8687.24	8565.64	8450.65	8450.65	46.35	9325.08	9194.55	9071.11	9071.11
46.3	9013.05	8846.6	8726.53	8726.53	46.3	8715.63	8554.67	8438.56	8438.56	46.3	9355.54	9182.77	9058.13	9058.13
46.25	9015.41	8830.79	8709.57	8709.57	46.25	8717.91	8539.38	8422.16	8422.16	46.25	9357.99	9166.36	9040.53	9040.53
46.2	8771.23	8813.77	8691.39	8691.39	46.2	8481.79	8522.92	8404.58	8404.58	46.2	9104.53	9148.69	9021.66	9021.66
46.15	9002.13	8796.12	8672.55	8672.55	46.15	8705.07	8505.85	8386.36	8386.36	46.15	9344.21	9130.37	9002.1	9002.1
46.1	8685.27	8776.87	8652.12	8652.12	46.1	8398.66	8487.24	8366.61	8366.61	46.1	9015.31	9110.39	8980.9	8980.9
46.05	8965.33	8757.82	8631.86	8631.86	46.05	8669.48	8468.82	8347.01	8347.01	46.05	9306.01	9090.61	8959.87	8959.87
46	8662.2	8741.68	8614.51	8614.51	46	8376.35	8453.21	8330.24	8330.24	46	8991.36	9073.86	8941.86	8941.86
45.95	8762.98	8727.61	8599.22	8599.22	45.95	8473.81	8439.6	8315.45	8315.45	45.95	9095.97	9059.25	8925.99	8925.99
45.9	8799.13	8714.95	8585.32	8585.32	45.9	8508.76	8427.36	8302.01	8302.01	45.9	9133.49	9046.11	8911.56	8911.56
45.85	8646.35	8700.75	8569.87	8569.87	45.85	8361.03	8413.63	8287.07	8287.07	45.85	8974.91	9031.37	8895.52	8895.52
45.8	8429.28	8686.2	8554.07	8554.07	45.8	8151.12	8399.56	8271.79	8271.79	45.8	8749.59	9016.27	8879.12	8879.12
45.75	8586.82	8670.52	8537.11	8537.11	45.75	8303.46	8384.4	8255.39	8255.39	45.75	8913.11	8999.99	8861.52	8861.52
45.7	8684.63	8658.34	8523.65	8523.65	45.7	8398.04	8372.62	8242.38	8242.38	45.7	9014.64	8987.35	8847.54	8847.54
45.65	8805.99	8646.27	8510.29	8510.29	45.65	8515.4	8360.95	8229.46	8229.46	45.65	9140.61	8974.82	8833.68	8833.68
45.6	8881.73	8634.82	8497.53	8497.53	45.6	8588.64	8349.88	8217.12	8217.12	45.6	9219.23	8962.94	8820.43	8820.43
45.55	8657.37	8624.77	8486.15	8486.15	45.55	8371.68	8340.16	8206.11	8206.11	45.55	8986.35	8952.51	8808.62	8808.62
45.5	8377.81	8614.54	8474.59	8474.59	45.5	8101.35	8330.27	8194.93	8194.93	45.5	8696.16	8941.89	8796.62	8796.62
45.45	8508.85	8602.06	8460.76	8460.76	45.45	8228.06	8318.2	8181.56	8181.56	45.45	8832.18	8928.93	8782.26	8782.26
45.4	8553.35	8593.25	8450.59	8450.59	45.4	8271.1	8309.68	8171.73	8171.73	45.4	8878.37	8919.79	8771.71	8771.71
45.35	8502.29	8582.87	8438.84	8438.84	45.35	8221.72	8299.64	8160.36	8160.36	45.35	8825.37	8909.01	8759.51	8759.51
45.3	8548.8	8574.65	8429.23	8429.23	45.3	8266.7	8291.69	8151.07	8151.07	45.3	8873.65	8900.48	8749.54	8749.54
45.25	8578.95	8568.47	8421.65	8421.65	45.25	8295.85	8285.72	8143.74	8143.74	45.25	8904.95	8894.07	8741.67	8741.67
45.2	8015.18	8563.6	8415.37	8415.37	45.2	7750.69	8281.01	8137.67	8137.67	45.2	8319.75	8889.01	8735.15	8735.15
45.15	8766.68	8558.75	8409.1	8409.1	45.15	8477.39	8276.32	8131.61	8131.61	45.15	9099.81	8883.98	8728.64	8728.64
45.1	8434.91	8552.88	8401.79	8401.79	45.1	8156.56	8270.64	8124.54	8124.54	45.1	8755.43	8877.88	8721.05	8721.05
45.05	8543.61	8546.21	8393.66	8393.66	45.05	8261.68	8264.19	8116.68	8116.68	45.05	8868.26	8870.96	8712.61	8712.61
45	8424.58	8537.92	8383.91	8383.91	45	8146.57	8256.17	8107.25	8107.25	45	8744.71	8862.36	8702.49	8702.49
44.95	8309.26	8531.04	8375.54	8375.54	44.95	8035.06	8249.52	8099.15	8099.15	44.95	8625.01	8855.21	8693.81	8693.81
44.9	8566.31	8524.41	8367.41	8367.41	44.9	8283.63	8243.11	8091.29	8091.29	44.9	8891.82	8848.33	8685.37	8685.37
44.85	8575.32	8515.24	8356.73	8356.73	44.85	8292.34	8234.24	8080.96	8080.96	44.85	8901.18	8838.81	8674.28	8674.28
44.8	8614.98	8510.85	8350.82	8350.82	44.8	8330.69	8230	8075.25	8075.25	44.8	8942.34	8834.26	8668.15	8668.15
44.75	8290.02	8508.07	8346.5	8346.5	44.75	8016.46	8227.31	8071.07	8071.07	44.75	8605.04	8831.37	8663.66	8663.66
44.7	8471.7	8506.56	8343.43	8343.43	44.7	8192.14	8225.85	8068.1	8068.1	44.7	8793.62	8829.8	8660.48	8660.48
44.65	8240.51	8503.52	8338.82	8338.82	44.65	7968.58	8222.91	8063.64	8063.64	44.65	8553.64	8826.65	8655.69	8655.69
44.6	8102.52	8499.89	8333.6	8333.6	44.6	7835.14	8219.4	8058.6	8058.6	44.6	8410.41	8822.88	8650.27	8650.27
44.55	8191.34	8499.19	8331.31	8331.31	44.55	7921.03	8218.72	8056.38	8056.38	44.55	8502.61	8822.15	8647.89	8647.89
44.5	8354.81	8498.23	8328.73	8328.73	44.5	8079.11	8217.79	8053.89	8053.89	44.5	8672.29	8821.16	8645.22	8645.22
44.45	8577.28	8499.53	8328.4	8328.4	44.45	8294.24	8219.05	8053.57	8053.57	44.45	8903.21	8822.51	8644.87	8644.87
44.4	8340.32	8491.46	8318.68	8318.68	44.4	8065.1	8211.25	8044.17	8044.17	44.4	8657.25	8814.13	8634.78	8634.78
44.35	8172.57	8491.66	8317.21	8317.21	44.35	7902.88	8211.44	8042.75	8042.75	44.35	8483.12	8814.34	8633.26	8633.26
44.3	8588.47	8489.69	8313.57	8313.57	44.3	8305.06	8209.54	8039.23	8039.23	44.3	8914.83	8812.29	8629.48	8629.48
44.25	8286.47	8485.12	8307.31	8307.31	44.25	8013.02	8205.12	8033.17	8033.17	44.25	8601.35	8807.55	8622.98	8622.98
44.2	8306.63	8476.13	8296.6	8296.6	44.2	8032.52	8196.42	8022.82	8022.82	44.2	8622.28	8798.22	8611.87	8611.87
44.15	8344.54	8468.24	8286.99	8286.99	44.15	8069.18	8188.79	8013.53	8013.53	44.15	8661.63	8790.03	8601.89	8601.89
44.1	8318.22	8461.53	8278.53	8278.53	44.1	8043.72	8182.31	8005.34	8005.34	44.1	8634.31	8783.06	8593.11	8593.11
44.05	8184.66	8452.97	8268.21	8268.21	44.05	7914.57	8174.03	7995.37	7995.37	44.05	8495.67	8774.18	8582.4	8582.4
44	8356.33	8439.37	8252.84	8252.84	44	8080.58	8160.88	7980.5	7980.5	44	8673.87	8760.06	8566.44	8566.44
43.95	8150.9	8429.46	8241.12	8241.12	43.95	7881.93	8151.29	7969.17	7969.17	43.95	8460.63	8749.77	8554.28	8554.28
43.9	8375.95	8412.66	8222.51	8222.51	43.9	8099.55	8135.05	7951.17	7951.17	43.9	8694.23	8732.34	8534.96	8534.96
43.85	8326.01	8393.14	8201.16	8201.16	43.85	8051.26	8116.17	7930.53	7930.53	43.85	8642.39	8712.07	8512.8	8512.8
43.8	8331.53	8374.56	8180.74	8180.74	43.8	8056.6	8098.21	7910.78	7910.78	43.8	8648.12	8692.79	8491.6	8491.6
43.75	8184.33	8356.33	8160.64	8160.64	43.75	7914.25	8080.58	7891.34	7891.34	43.75	8495.33	8673.87	8470.74	8470.74
43.7	8541.92	8332.08	8134.51	8134.51	43.7	8260.04	8057.13	7866.08	7866.08	43.7	8866.51	8648.69	8443.62	8443.62
43.65	8257.12	8309.46	8109.98	8109.98	43.65	7984.64	8035.25	7842.36	7842.36	43.65	8570.89	8625.21	8418.15	8418.15
43.6	8056.15	8288.83	8087.43	8087.43	43.6	7790.3	8015.3	7820.55	7820.55	43.6	8362.28	8603.8	8394.75	8394.75
43.55	8075.07	8271.27	8067.94	8067.94	43.55	7808.6	7998.32	7801.7	7801.7	43.55	8381.92	8585.57	8374.52	8374.52
43.5	8325.53	8251.91	8046.62	8046.62	43.5	8050.79	7979.6	7781.09	7781.09	43.5	8641.9	8565.48	8352.39	8352.39
43.45	7996.23	8234.08	8026.82	8026.82	43.45	7732.36	7962.36	7761.94	7761.94	43.45	8300.08	8546.97	8331.83	8331.83
43.4	7785.49	8214.79	8005.53	8005.53	43.4	7528.57	7943.71	7741.35	7741.35	43.4	8081.33	8526.95	8309.74	8309.74
43.35	7966.6	8201.59	7990.32	7990.32	43.35	7703.71	7930.94	7726.65	7726.65	43.35	8269.33	8513.25	8293.95	8293.95
43.3	8236.61	8190.19	7976.88	7976.88	43.3	7964.81	7919.92	7713.65	7713.65	43.3	8549.6	8501.41	8280	8280
43.25	8032.05	8177.49	7962.12	7962.12	43.25	7767	7907.64	7699.38	7699.38	43.25	8337.26	8488.23	8264.68	8264.68
43.2	8079.56	8162.63	7945.2	7945.2	43.2	7812.94	7893.27	7683.01	7683.01	43.2	8386.58	8472.8	8247.11	8247.11
43.15	7979.57	8156.36	7936.83	7936.83	43.15	7716.25	7887.21	7674.92	7674.92	43.15	8282.79	8466.3	8238.42	8238.42
43.1	8003.98	8154.39	7932.75	7932.75	43.1	7739.85	7885.3	7670.98	7670.98	43.1	8308.13	8464.25	8234.19	8234.19
43.05	8005.41	8150.56	7926.79	7926.79	43.05	7741.24	7881.6	7665.21	7665.21	43.05	8309.61	8460.28	8228	8228
43	8067.53	8146.26	7920.33	7920.33	43	7801.31	7877.44	7658.97	7658.97	43	8374.09	8455.81	8221.3	8221.3
42.95	7664.2	8145.28	7917.18	7917.18	42.95	7411.29	7876.49	7655.92	7655.92	42.95	7955.43	8454.8	8218.03	8218.03
42.9	7663.2	8142.52	7912.22	7912.22	42.9	7410.32	7873.82	7651.12	7651.12	42.9	7954.4	8451.93	8212.88	8212.88
42.85	7855.37	8142.14	7909.63	7909.63	42.85	7596.15	7873.46	7648.62	7648.62	42.85	8153.87	8451.54	8210.19	8210.19
42.8	7940.88	8141.59	7906.84	7906.84	42.8	7678.84	7872.92	7645.92	7645.92	42.8	8242.63	8450.97	8207.29	8207.29
42.75	7981.15	8141.26	7904.25	7904.25	42.75	7717.78	7872.6	7643.42	7643.42	42.75	8284.43	8450.62	8204.61	8204.61
42.7	8109.5	8141.28	7901.99	7901.99	42.7	7841.89	7872.62	7641.23	7641.23	42.7	8417.66	8450.64	8202.26	8202.26
42.65	7894.65	8142.71	7901.11	7901.11	42.65	7634.13	7874.01	7640.38	7640.38	42.65	8194.64	8452.13	8201.35	8201.35
42.6	7968.14	8143.53	7899.62	7899.62	42.6	7705.2	7874.8	7638.94	7638.94	42.6	8270.92	8452.98	8199.8	8199.8
42.55	7966.86	8144.19	7897.92	7897.92	42.55	7703.96	7875.44	7637.29	7637.29	42.55	8269.6	8453.66	8198.04	8198.04
42.5	7964.21	8144.38	7895.74	7895.74	42.5	7701.4	7875.62	7635.19	7635.19	42.5	8266.84	8453.86	8195.77	8195.77
42.45	7913.69	8144.63	7893.6	7893.6	42.45	7652.54	7875.86	7633.12	7633.12	42.45	8214.41	8454.12	8193.55	8193.55
42.4	8048.52	8145.01	7891.56	7891.56	42.4	7782.92	7876.23	7631.14	7631.14	42.4	8354.36	8454.52	8191.43	8191.43
42.35	7751.15	8145.84	7889.96	7889.96	42.35	7495.37	7877.03	7629.6	7629.6	42.35	8045.69	8455.38	8189.77	8189.77
42.3	8141.45	8146.58	7888.24	7888.24	42.3	7872.79	7877.75	7627.93	7627.93	42.3	8450.82	8456.15	8187.99	8187.99
42.25	7865.91	8147.32	7886.49	7886.49	42.25	7606.34	7878.46	7626.24	7626.24	42.25	8164.81	8456.91	8186.17	8186.17
42.2	7858.59	8147.62	7884.28	7884.28	42.2	7599.26	7878.75	7624.1	7624.1	42.2	8157.21	8457.22	8183.88	8183.88
42.15	7768.94	8147.41	7881.53	7881.53	42.15	7512.57	7878.55	7621.45	7621.45	42.15	8064.15	8457.01	8181.02	8181.02
42.1	7926.56	8147.19	7878.76	7878.76	42.1	7664.99	7878.34	7618.77	7618.77	42.1	8227.76	8456.78	8178.15	8178.15
42.05	7942.58	8146.76	7875.74	7875.74	42.05	7680.48	7877.92	7615.85	7615.85	42.05	8244.39	8456.33	8175.01	8175.01
42	8231.48	8145.67	7872.04	7872.04	42	7959.85	7876.87	7612.27	7612.27	42	8544.27	8455.2	8171.17	8171.17
41.95	8271.43	8144.47	7868.21	7868.21	41.95	7998.48	7875.71	7608.57	7608.57	41.95	8585.74	8453.95	8167.2	8167.2
41.9	7879.65	8142.79	7863.87	7863.87	41.9	7619.63	7874.08	7604.37	7604.37	41.9	8179.07	8452.21	8162.69	8162.69
41.85	8154.53	8140.68	7859.07	7859.07	41.85	7885.44	7872.04	7599.73	7599.73	41.85	8464.4	8450.02	8157.71	8157.71
41.8	8149.57	8137.73	7853.41	7853.41	41.8	7880.64	7869.19	7594.25	7594.25	41.8	8459.25	8446.96	8151.83	8151.83
41.75	8167.21	8134.15	7847.1	7847.1	41.75	7897.7	7865.73	7588.15	7588.15	41.75	8477.56	8443.24	8145.28	8145.28
41.7	8140.6	8129.7	7839.89	7839.89	41.7	7871.97	7861.43	7581.18	7581.18	41.7	8449.94	8438.62	8137.8	8137.8
41.65	8091	8124.42	7831.82	7831.82	41.65	7824	7856.32	7573.38	7573.38	41.65	8398.45	8433.14	8129.42	8129.42
41.6	8279.09	8118.66	7823.24	7823.24	41.6	8005.89	7850.75	7565.08	7565.08	41.6	8593.69	8427.16	8120.52	8120.52
41.55	8281.54	8111.55	7813.28	7813.28	41.55	8008.26	7843.87	7555.45	7555.45	41.55	8596.23	8419.78	8110.18	8110.18
41.5	8456.88	8103.44	7802.3	7802.3	41.5	8177.81	7836.03	7544.83	7544.83	41.5	8778.24	8411.37	8098.78	8098.78
41.45	8707.77	8094.04	7790.01	7790.01	41.45	8420.42	7826.94	7532.95	7532.95	41.45	9038.66	8401.61	8086.03	8086.03
41.4	8512.73	8083.4	7776.44	7776.44	41.4	8231.82	7816.65	7519.82	7519.82	41.4	8836.21	8390.56	8071.94	8071.94
41.35	8691.48	8070.95	7761.03	7761.03	41.35	8404.67	7804.61	7504.92	7504.92	41.35	9021.75	8377.64	8055.94	8055.94
41.3	8724.27	8056.79	7743.89	7743.89	41.3	8436.38	7790.92	7488.35	7488.35	41.3	9055.79	8362.94	8038.15	8038.15
41.25	8899.25	8040.88	7724.98	7724.98	41.25	8605.58	7775.54	7470.06	7470.06	41.25	9237.42	8346.43	8018.52	8018.52
41.2	8878.77	8023.43	7704.48	7704.48	41.2	8585.78	7758.66	7450.24	7450.24	41.2	9216.16	8328.32	7997.25	7997.25
41.15	9226.55	8004.25	7682.24	7682.24	41.15	8922.08	7740.12	7428.73	7428.73	41.15	9577.15	8308.41	7974.16	7974.16
41.1	9083.17	7983.75	7658.63	7658.63	41.1	8783.43	7720.29	7405.9	7405.9	41.1	9428.33	8287.13	7949.65	7949.65
41.05	9284.34	7961.46	7633.22	7633.22	41.05	8977.96	7698.74	7381.33	7381.33	41.05	9637.14	8263.99	7923.28	7923.28
41	9141.83	7937.67	7606.27	7606.27	41	8840.16	7675.73	7355.27	7355.27	41	9489.21	8239.3	7895.3	7895.3
40.95	9412.71	7912.15	7577.56	7577.56	40.95	9102.1	7651.06	7327.51	7327.51	40.95	9770.39	8212.81	7865.5	7865.5
40.9	9388.68	7885.47	7547.66	7547.66	40.9	9078.86	7625.26	7298.59	7298.59	40.9	9745.44	8185.11	7834.47	7834.47
40.85	9483.67	7857.5	7516.43	7516.43	40.85	9170.71	7598.21	7268.39	7268.39	40.85	9844.04	8156.08	7802.05	7802.05
40.8	9459.89	7828.6	7484.26	7484.26	40.8	9147.72	7570.26	7237.29	7237.29	40.8	9819.36	8126.08	7768.66	7768.66
40.75	9632.88	7798.6	7450.94	7450.94	40.75	9315	7541.25	7205.06	7205.06	40.75	9998.92	8094.94	7734.07	7734.07
40.7	9405.87	7767.99	7416.98	7416.98	40.7	9095.48	7511.65	7172.23	7172.23	40.7	9763.29	8063.17	7698.82	7698.82
40.65	9467.59	7736.55	7382.16	7382.16	40.65	9155.17	7481.25	7138.55	7138.55	40.65	9827.35	8030.53	7662.68	7662.68
40.6	9547.8	7704.98	7347.18	7347.18	40.6	9232.73	7450.72	7104.73	7104.73	40.6	9910.61	7997.76	7626.37	7626.37
40.55	9529.71	7673.08	7311.84	7311.84	40.55	9215.24	7419.87	7070.56	7070.56	40.55	9891.83	7964.65	7589.68	7589.68
40.5	9377.42	7641.55	7276.83	7276.83	40.5	9067.97	7389.38	7036.7	7036.7	40.5	9733.76	7931.92	7553.34	7553.34
40.45	9383.75	7610.23	7242	7242	40.45	9074.09	7359.1	7003.02	7003.02	40.45	9740.33	7899.41	7517.19	7517.19
40.4	9170.14	7579.5	7207.73	7207.73	40.4	8867.53	7329.38	6969.88	6969.88	40.4	9518.6	7867.52	7481.62	7481.62
40.35	9285.93	7549.09	7173.74	7173.74	40.35	8979.5	7299.98	6937.01	6937.01	40.35	9638.79	7835.95	7446.34	7446.34
40.3	8909.29	7518.98	7140.02	7140.02	40.3	8615.29	7270.86	6904.41	6904.41	40.3	9247.84	7804.7	7411.34	7411.34
40.25	8991.74	7489.36	7106.75	7106.75	40.25	8695.02	7242.22	6872.23	6872.23	40.25	9333.42	7773.95	7376.8	7376.8
40.2	8910.08	7460.68	7074.39	7074.39	40.2	8616.05	7214.48	6840.94	6840.94	40.2	9248.66	7744.18	7343.21	7343.21
40.15	8879.43	7432.76	7042.75	7042.75	40.15	8586.41	7187.48	6810.35	6810.35	40.15	9216.84	7715.2	7310.37	7310.37
40.1	8947.05	7405.56	7011.8	7011.8	40.1	8651.8	7161.18	6780.42	6780.42	40.1	9287.03	7686.97	7278.24	7278.24
40.05	8914.24	7379.05	6981.5	6981.5	40.05	8620.08	7135.55	6751.12	6751.12	40.05	9252.98	7659.45	7246.79	7246.79
40	8589.42	7353.89	6952.51	6952.51	40	8305.98	7111.22	6723.08	6723.08	40	8915.81	7633.33	7216.7	7216.7
39.95	8576.7	7329.96	6924.72	6924.72	39.95	8293.67	7088.08	6696.21	6696.21	39.95	8902.61	7608.49	7187.85	7187.85
39.9	8610.22	7307.21	6898.06	6898.06	39.9	8326.09	7066.08	6670.43	6670.43	39.9	8937.4	7584.88	7160.18	7160.18
39.85	8429.67	7285.49	6872.41	6872.41	39.85	8151.5	7045.07	6645.63	6645.63	39.85	8749.99	7562.33	7133.56	7133.56
39.8	8099.25	7264.8	6847.75	6847.75	39.8	7831.98	7025.07	6621.78	6621.78	39.8	8407.02	7540.86	7107.96	7107.96
39.75	7828.89	7244.97	6823.9	6823.9	39.75	7570.54	7005.89	6598.72	6598.72	39.75	8126.38	7520.27	7083.2	7083.2
39.7	7950.85	7226.22	6801.1	6801.1	39.7	7688.48	6987.76	6576.67	6576.67	39.7	8252.98	7500.81	7059.54	7059.54
39.65	7979.5	7208.83	6779.61	6779.61	39.65	7716.18	6970.94	6555.89	6555.89	39.65	8282.72	7482.76	7037.23	7037.23
39.6	7958.09	7193.14	6759.8	6759.8	39.6	7695.48	6955.77	6536.73	6536.73	39.6	8260.49	7466.47	7016.67	7016.67
39.55	8159.14	7179.2	6741.69	6741.69	39.55	7889.89	6942.29	6519.22	6519.22	39.55	8469.18	7452	6997.87	6997.87
39.5	7983.23	7166.94	6725.21	6725.21	39.5	7719.79	6930.44	6503.28	6503.28	39.5	8286.59	7439.28	6980.76	6980.76
39.45	7479.23	7155.74	6709.76	6709.76	39.45	7232.42	6919.61	6488.34	6488.34	39.45	7763.44	7427.65	6964.73	6964.73
39.4	7244.93	7145.82	6695.55	6695.55	39.4	7005.85	6910.01	6474.6	6474.6	39.4	7520.23	7417.36	6949.98	6949.98
39.35	7270.32	7137.58	6682.98	6682.98	39.35	7030.41	6902.05	6462.45	6462.45	39.35	7546.59	7408.8	6936.93	6936.93
39.3	7152.17	7130.78	6671.8	6671.8	39.3	6916.15	6895.47	6451.64	6451.64	39.3	7423.95	7401.74	6925.32	6925.32
39.25	7248.69	7125.6	6662.21	6662.21	39.25	7009.49	6890.46	6442.36	6442.36	39.25	7524.14	7396.37	6915.37	6915.37
39.2	6848.88	7122.01	6654.17	6654.16	39.2	6622.87	6886.99	6434.59	6434.58	39.2	7109.13	7392.64	6907.02	6907.01
39.15	6707.09	7120.06	6647.72	6647.7	39.15	6485.76	6885.1	6428.35	6428.33	39.15	6961.95	7390.62	6900.33	6900.31
39.1	6919.93	7119.32	6642.46	6642.42	39.1	6691.58	6884.39	6423.26	6423.23	39.1	7182.88	7389.85	6894.87	6894.83
39.05	6779.18	7119.55	6638.14	6638.06	39.05	6555.47	6884.61	6419.09	6419.01	39.05	7036.78	7390.09	6890.38	6890.3
39	7029.48	7120.8	6634.84	6634.67	39	6797.51	6885.82	6415.9	6415.73	39	7296.6	7391.39	6886.96	6886.78
38.95	6831.14	7122.88	6632.39	6632.07	38.95	6605.72	6887.83	6413.53	6413.22	38.95	7090.72	7393.54	6884.42	6884.08
38.9	6624.49	7125.86	6630.93	6630.32	38.9	6405.89	6890.71	6412.12	6411.53	38.9	6876.22	7396.64	6882.9	6882.27
38.85	6575.56	7129.19	6630.01	6628.89	38.85	6358.57	6893.93	6411.23	6410.14	38.85	6825.43	7400.09	6881.95	6880.78
38.8	6569.26	7132.94	6629.84	6627.82	38.8	6352.48	6897.56	6411.06	6409.11	38.8	6818.89	7403.99	6881.77	6879.67
38.75	6588.63	7137.29	6630.92	6627.32	38.75	6371.21	6901.77	6412.11	6408.62	38.75	6838.99	7408.5	6882.89	6879.15
38.7	6650.47	7141.65	6633.08	6626.76	38.7	6431.01	6905.98	6414.19	6408.08	38.7	6903.18	7413.03	6885.13	6878.57
38.65	6618.14	7146.15	6637.21	6626.31	38.65	6399.75	6910.33	6418.19	6407.65	38.65	6869.62	7417.7	6889.42	6878.1
38.6	6449.31	7150.67	6644.28	6625.83	38.6	6236.49	6914.7	6425.02	6407.18	38.6	6694.38	7422.39	6896.76	6877.61
38.55	6531.26	7155.14	6655.97	6625.25	38.55	6315.73	6919.03	6436.33	6406.62	38.55	6779.44	7427.03	6908.89	6877
38.5	6807.76	7159.52	6674.8	6624.53	38.5	6583.11	6923.26	6454.54	6405.93	38.5	7066.45	7431.58	6928.44	6876.26
38.45	6648.34	7163.78	6704.48	6623.64	38.45	6428.95	6927.38	6483.24	6405.07	38.45	6900.97	7436	6959.25	6875.33
38.4	7030.04	7167.89	6750.31	6622.55	38.4	6798.05	6931.36	6527.56	6404.01	38.4	7297.18	7440.26	7006.82	6874.2
38.35	7157.83	7171.77	6819.61	6621.18	38.35	6921.63	6935.11	6594.57	6402.69	38.35	7429.82	7444.29	7078.75	6872.78
38.3	7397.83	7175.32	6922.33	6619.42	38.3	7153.71	6938.54	6693.9	6400.99	38.3	7678.94	7447.98	7185.37	6870.95
38.25	7546.42	7178.43	7071.6	6617.19	38.25	7297.39	6941.55	6838.24	6398.83	38.25	7833.18	7451.21	7340.32	6868.64
38.2	7765.53	7180.99	7284.3	6614.34	38.2	7509.27	6944.02	7043.92	6396.07	38.2	8060.62	7453.86	7561.1	6865.68
38.15	8272.22	7182.86	7581.51	6610.76	38.15	7999.24	6945.83	7331.33	6392.61	38.15	8586.56	7455.8	7869.6	6861.96
38.1	8852.38	7183.79	7988.57	6606.19	38.1	8560.26	6946.73	7724.95	6388.19	38.1	9188.77	7456.77	8292.13	6857.22
38.05	9272.94	7183.6	8535.11	6600.44	38.05	8966.94	6946.55	8253.46	6382.63	38.05	9625.31	7456.57	8859.44	6851.25
38	10130.8	7182.02	9254.26	6593.24	38	9796.49	6945.02	8948.88	6375.67	38	10515.8	7454.93	9605.92	6843.78
37.95	11124	7178.71	10181.3	6584.27	37.95	10756.9	6941.82	9845.32	6367	37.95	11546.7	7451.5	10568.2	6834.47
37.9	12453.4	7173.38	11351.9	6573.21	37.9	12042.4	6936.66	10977.3	6356.3	37.9	12926.6	7445.96	11783.3	6822.99
37.85	13980.2	7165.56	12798.8	6559.61	37.85	13518.9	6929.1	12376.4	6343.15	37.85	14511.4	7437.85	13285.1	6808.87
37.8	15616.4	7154.9	14549	6543.11	37.8	15101.1	6918.79	14068.9	6327.19	37.8	16209.8	7426.78	15101.9	6791.74
37.75	17872.9	7140.9	16619.2	6523.21	37.75	17283.1	6905.26	16070.8	6307.95	37.75	18552.1	7412.25	17250.7	6771.09
37.7	19797.6	7123.17	19012.1	6499.51	37.7	19144.3	6888.11	18384.7	6285.03	37.7	20549.9	7393.85	19734.6	6746.49
37.65	22668.2	7101.31	21712.5	6471.61	37.65	21920.2	6866.97	20996	6258.05	37.65	23529.6	7371.15	22537.6	6717.53
37.6	25324.2	7074.84	24683.4	6439.04	37.6	24488.5	6841.38	23868.9	6226.56	37.6	26286.5	7343.68	25621.4	6683.72
37.55	28847.5	7043.51	27865.4	6401.51	37.55	27895.5	6811.08	26945.8	6190.27	37.55	29943.7	7311.16	28924.3	6644.76
37.5	31528.7	7007.23	31176	6358.95	37.5	30488.3	6776	30147.2	6149.11	37.5	32726.8	7273.5	32360.7	6600.59
37.45	34787.8	6965.86	34511.2	6311.19	37.45	33639.8	6735.99	33372.3	6102.93	37.45	36109.7	7230.56	35822.6	6551.01
37.4	38544.1	6919.38	37750.9	6258.19	37.4	37272.2	6691.05	36505.1	6051.68	37.4	40008.8	7182.31	39185.4	6496
37.35	41454.8	6868.08	40764.6	6200.2	37.35	40086.8	6641.44	39419.4	5995.6	37.35	43030.1	7129.06	42313.6	6435.8
37.3	43400.3	6812.49	43420.6	6137.73	37.3	41968.1	6587.68	41987.7	5935.19	37.3	45049.5	7071.36	45070.6	6370.96
37.25	46055.1	6753.11	45594.2	6071.2	37.25	44535.3	6530.26	44089.6	5870.86	37.25	47805.2	7009.72	47326.8	6301.9
37.2	48366	6690.71	47177.8	6001.31	37.2	46769.9	6469.92	45620.9	5803.27	37.2	50203.9	6944.95	48970.6	6229.35
37.15	48830.9	6626.28	48089.8	5928.94	37.15	47219.5	6407.62	46502.8	5733.29	37.15	50686.5	6878.07	49917.2	6154.23
37.1	48681.5	6560.93	48280.8	5855.06	37.1	47075	6344.43	46687.5	5661.85	37.1	50531.4	6810.24	50115.5	6077.55
37.05	48683.5	6495.92	47738.2	5780.73	37.05	47077	6281.56	46162.8	5589.97	37.05	50533.5	6742.76	49552.2	6000.39
37	48068.4	6432.5	46487.2	5706.93	37	46482.1	6220.23	44953.1	5518.61	37	49895	6676.93	48253.7	5923.79
36.95	45572	6371.93	44588.4	5634.6	36.95	44068.1	6161.66	43117	5448.66	36.95	47303.7	6614.06	46282.8	5848.71
36.9	42933.9	6315.71	42133.5	5564.77	36.9	41517.1	6107.3	40743.1	5381.14	36.9	44565.4	6555.7	43734.6	5776.23
36.85	40504.5	6265.43	39237.2	5498.45	36.85	39167.9	6058.68	37942.4	5317.01	36.85	42043.7	6503.51	40728.2	5707.39
36.8	37500.7	6222.49	36028.4	5436.26	36.8	36263.2	6017.15	34839.5	5256.87	36.8	38925.7	6458.94	37397.5	5642.83
36.75	33986.6	6188.34	32640.2	5378.69	36.75	32865	5984.13	31563.1	5201.2	36.75	35278.1	6423.49	33880.5	5583.08
36.7	30471.6	6164.73	29201.6	5326.24	36.7	29466	5961.3	28238	5150.48	36.7	31629.5	6398.98	30311.3	5528.63
36.65	26885.6	6153.43	25829	5279.09	36.65	25998.4	5950.37	24976.6	5104.89	36.65	27907.2	6387.26	26810.5	5479.69
36.6	23617.6	6156.38	22620.4	5237.17	36.6	22838.2	5953.23	21873.9	5064.35	36.6	24515.1	6390.32	23480	5436.18
36.55	20671.8	6175.92	19651.7	5200.36	36.55	19989.6	5972.12	19003.2	5028.75	36.55	21457.3	6410.6	20398.5	5397.97
36.5	17763.8	6214.9	16975.6	5168.38	36.5	17177.6	6009.81	16415.4	4997.83	36.5	18438.8	6451.06	17620.7	5364.77
36.45	16129.8	6276.84	14621.8	5140.96	36.45	15597.5	6069.71	14139.3	4971.31	36.45	16742.7	6515.35	15177.4	5336.31
36.4	14068.5	6365.92	12599.4	5117.6	36.4	13604.2	6155.85	12183.6	4948.73	36.4	14603.1	6607.82	13078.2	5312.06
36.35	12246.8	6487.29	10900.5	5097.78	36.35	11842.7	6273.22	10540.8	4929.56	36.35	12712.2	6733.8	11314.7	5291.49
36.3	11482.1	6647.24	9503.87	5080.95	36.3	11103.2	6427.89	9190.25	4913.28	36.3	11918.4	6899.83	9865.01	5274.02
36.25	10192	6853.4	8379.77	5066.56	36.25	9855.67	6627.24	8103.24	4899.37	36.25	10579.3	7113.82	8698.2	5259.08
36.2	9575.3	7114.94	7493.23	5054.02	36.2	9259.32	6880.15	7245.96	4887.24	36.2	9939.16	7385.3	7777.97	5246.07
36.15	9268.46	7442.81	6807.65	5042.8	36.15	8962.61	7197.2	6583	4876.39	36.15	9620.66	7725.63	7066.34	5234.42
36.1	8940.26	7850.03	6287.41	5032.46	36.1	8645.24	7590.99	6079.93	4866.39	36.1	9279.98	8148.33	6526.33	5223.69
36.05	8980.23	8351.79	5899.6	5022.58	36.05	8683.89	8076.19	5704.92	4856.84	36.05	9321.47	8669.15	6123.78	5213.43
36	9584.15	8965.51	5614.99	5012.64	36	9267.88	8669.65	5429.7	4847.23	36	9948.34	9306.19	5828.35	5203.12
35.95	9808.78	9711.18	5408.79	5002.21	35.95	9485.1	9390.72	5230.31	4837.14	35.95	10181.5	10080.2	5614.32	5192.29
35.9	10765.2	10611.3	5260.5	4990.78	35.9	10410	10261.1	5086.91	4826.09	35.9	11174.3	11014.5	5460.39	5180.42
35.85	11230.8	11690.8	5153.72	4977.87	35.85	10860.2	11305	4983.65	4813.61	35.85	11657.6	12135	5349.56	5167.02
35.8	12464.4	12976.9	5075.64	4962.97	35.8	12053.1	12548.7	4908.15	4799.2	35.8	12938	13470	5268.51	5151.56
35.75	14336.9	14498.8	5016.46	4945.51	35.75	13863.8	14020.3	4850.92	4782.31	35.75	14881.7	15049.7	5207.08	5133.43
35.7	15968.6	16286.3	4968.9	4924.99	35.7	15441.6	15748.9	4804.93	4762.47	35.7	16575.4	16905.2	5157.71	5112.13
35.65	18233.7	18369.3	4927.58	4900.88	35.65	17632	17763.1	4764.98	4739.16	35.65	18926.6	19067.3	5114.82	5087.11
35.6	20952.4	20774.5	4888.29	4872.33	35.6	20261	20088.9	4726.98	4711.55	35.6	21748.6	21563.9	5074.04	5057.47
35.55	23930.4	23523.9	4848.22	4838.85	35.55	23140.7	22747.6	4688.23	4679.17	35.55	24839.8	24417.8	5032.45	5022.72
35.5	26890	26629.9	4805.27	4799.85	35.5	26002.6	25751.1	4646.7	4641.46	35.5	27911.8	27641.8	4987.87	4982.24
35.45	30701.3	30089.9	4757.81	4754.74	35.45	29688.2	29096.9	4600.81	4597.84	35.45	31867.9	31233.3	4938.6	4935.42
35.4	35847.2	33880.3	4705.16	4703.45	35.4	34664.2	32762.3	4549.9	4548.24	35.4	37209.4	35167.7	4883.95	4882.18
35.35	39705.7	37948.2	4646.54	4645.6	35.35	38395.4	36695.9	4493.21	4492.3	35.35	41214.5	39390.2	4823.1	4822.13
35.3	43544.9	42203.7	4581.46	4580.96	35.3	42107.9	40811	4430.28	4429.79	35.3	45199.6	43807.4	4755.55	4755.03
35.25	48331.2	46514.7	4510.03	4509.77	35.25	46736.3	44979.7	4361.21	4360.95	35.25	50167.8	48282.3	4681.41	4681.14
35.2	50507.5	50704.1	4432.39	4432.25	35.2	48840.8	49030.9	4286.13	4285.99	35.2	52426.8	52630.9	4600.82	4600.67
35.15	54263.8	54556.2	4348.85	4348.78	35.15	52473.1	52755.9	4205.34	4205.28	35.15	56325.8	56629.3	4514.1	4514.03
35.1	57953.3	57831.9	4260.14	4260.1	35.1	56040.8	55923.5	4119.56	4119.52	35.1	60155.5	60029.5	4422.02	4421.98
35.05	59079.5	60295.8	4167.59	4167.58	35.05	57129.9	58306	4030.07	4030.06	35.05	61324.5	62587	4325.95	4325.94
35	60691.1	61748.4	4072	4071.99	35	58688.3	59710.7	3937.63	3937.62	35	62997.4	64094.8	4226.73	4226.72
34.95	61412	62060.9	3974.68	3974.68	34.95	59385.4	60012.9	3843.52	3843.52	34.95	63745.7	64419.2	4125.71	4125.71
34.9	60698.8	61185.9	3877.03	3877.03	34.9	58695.7	59166.8	3749.09	3749.09	34.9	63005.3	63511	4024.35	4024.35
34.85	57765.6	59183.9	3780.13	3780.13	34.85	55859.3	57230.8	3655.39	3655.39	34.85	59960.7	61432.9	3923.77	3923.77
34.8	56913.2	56214.2	3685.47	3685.47	34.8	55035.1	54359.1	3563.86	3563.86	34.8	59075.9	58350.3	3825.51	3825.51
34.75	52767.5	52497.4	3594.26	3594.26	34.75	51026.2	50765	3475.66	3475.66	34.75	54772.7	54492.3	3730.84	3730.84
34.7	49361.7	48280.2	3507.53	3507.53	34.7	47732.8	46687	3391.79	3391.79	34.7	51237.4	50114.8	3640.81	3640.81
34.65	45063	43802.8	3426.25	3426.25	34.65	43575.9	42357.3	3313.19	3313.19	34.65	46775.4	45467.3	3556.44	3556.44
34.6	40030	39275.2	3351.26	3351.26	34.6	38709	37979.1	3240.67	3240.67	34.6	41551.1	40767.7	3478.6	3478.6
34.55	36571.2	34864.5	3283.06	3283.06	34.55	35364.4	33714	3174.73	3174.73	34.55	37960.9	36189.3	3407.81	3407.81
34.5	31567.4	30691.7	3221.66	3221.66	34.5	30525.7	29678.9	3115.35	3115.35	34.5	32767	31858	3344.08	3344.08
34.45	27566.4	26835.8	3167.33	3167.33	34.45	26656.7	25950.2	3062.81	3062.81	34.45	28613.9	27855.6	3287.68	3287.68
34.4	23270.5	23340.1	3119.69	3119.69	34.4	22502.6	22569.9	3016.75	3016.75	34.4	24154.8	24227	3238.23	3238.23
34.35	19671.3	20220.4	3078.5	3078.5	34.35	19022.2	19553.1	2976.92	2976.92	34.35	20418.8	20988.8	3195.48	3195.48
34.3	16827.2	17472.9	3043.27	3043.27	34.3	16271.9	16896.3	2942.85	2942.85	34.3	17466.6	18136.9	3158.91	3158.91
34.25	14414.6	15080.1	3013.31	3013.31	34.25	13938.9	14582.5	2913.88	2913.88	34.25	14962.3	15653.1	3127.81	3127.81
34.2	12500.8	13016.6	2988.21	2988.21	34.2	12088.3	12587.1	2889.61	2889.61	34.2	12975.8	13511.2	3101.76	3101.76
34.15	10724	11252.4	2967.31	2967.31	34.15	10370.1	10881.1	2869.39	2869.39	34.15	11131.5	11680	3080.06	3080.06
34.1	9240.33	9755.82	2949.97	2949.97	34.1	8935.41	9433.88	2852.63	2852.63	34.1	9591.46	10126.5	3062.06	3062.06
34.05	8519.37	8495.18	2935.58	2935.58	34.05	8238.24	8214.85	2838.71	2838.71	34.05	8843.1	8817.99	3047.13	3047.13
34	7414.1	7440.31	2923.58	2923.58	34	7169.44	7194.79	2827.11	2827.11	34	7695.83	7723.04	3034.67	3034.67
33.95	6482.19	6563.19	2913.55	2913.55	33.95	6268.28	6346.61	2817.41	2817.41	33.95	6728.51	6812.59	3024.26	3024.26
33.9	6192.05	5838.25	2905.11	2905.11	33.9	5987.72	5645.59	2809.25	2809.25	33.9	6427.34	6060.1	3015.5	3015.5
33.85	5674.92	5242.59	2897.95	2897.95	33.85	5487.65	5069.59	2802.32	2802.32	33.85	5890.56	5441.8	3008.07	3008.07
33.8	5320.68	4755.94	2891.82	2891.82	33.8	5145.1	4599	2796.4	2796.4	33.8	5522.86	4936.66	3001.7	3001.7
33.75	5038.52	4360.55	2886.48	2886.48	33.75	4872.25	4216.66	2791.23	2791.23	33.75	5229.98	4526.25	2996.16	2996.16
33.7	4866.97	4041.13	2881.84	2881.84	33.7	4706.37	3907.78	2786.75	2786.75	33.7	5051.91	4194.69	2991.34	2991.34
33.65	4815.84	3784.47	2877.73	2877.73	33.65	4656.92	3659.59	2782.77	2782.77	33.65	4998.84	3928.27	2987.08	2987.08
33.6	4595.37	3579.29	2874	2874	33.6	4443.73	3461.18	2779.16	2779.16	33.6	4769.99	3715.3	2983.21	2983.21
33.55	4483.24	3416.16	2870.61	2870.61	33.55	4335.3	3303.43	2775.89	2775.89	33.55	4653.6	3545.97	2979.69	2979.69
33.5	4331.63	3287.1	2867.49	2867.49	33.5	4188.69	3178.63	2772.87	2772.87	33.5	4496.23	3412	2976.45	2976.45
33.45	4201.38	3185.48	2864.55	2864.55	33.45	4062.74	3080.37	2770.03	2770.03	33.45	4361.03	3306.52	2973.4	2973.4
33.4	4209.81	3105.84	2861.79	2861.79	33.4	4070.89	3003.35	2767.36	2767.36	33.4	4369.78	3223.86	2970.53	2970.53
33.35	4119.28	3043.74	2859.22	2859.22	33.35	3983.35	2943.3	2764.87	2764.87	33.35	4275.81	3159.4	2967.87	2967.87
33.3	4065.51	2995.5	2856.8	2856.8	33.3	3931.35	2896.65	2762.53	2762.53	33.3	4219.99	3109.32	2965.35	2965.35
33.25	4177.75	2958.16	2854.52	2854.52	33.25	4039.89	2860.55	2760.33	2760.33	33.25	4336.5	3070.57	2962.99	2962.99
33.2	3963.7	2929.38	2852.38	2852.38	33.2	3832.9	2832.72	2758.26	2758.26	33.2	4114.32	3040.69	2960.77	2960.77
33.15	3723.06	2907.29	2850.43	2850.43	33.15	3600.21	2811.36	2756.37	2756.37	33.15	3864.53	3017.76	2958.74	2958.74
33.1	3884.89	2890.33	2848.59	2848.59	33.1	3756.69	2794.96	2754.59	2754.59	33.1	4032.51	3000.16	2956.83	2956.83
33.05	3786.66	2877.32	2846.86	2846.86	33.05	3661.71	2782.37	2752.92	2752.92	33.05	3930.55	2986.65	2955.04	2955.04
33	3564.1	2867.37	2845.29	2845.29	33	3446.49	2772.75	2751.4	2751.4	33	3699.53	2976.33	2953.41	2953.41
32.95	3251.61	2859.78	2843.86	2843.86	32.95	3144.31	2765.41	2750.02	2750.02	32.95	3375.17	2968.45	2951.92	2951.92
32.9	3487.43	2853.97	2842.57	2842.57	32.9	3372.35	2759.79	2748.77	2748.77	32.9	3619.95	2962.42	2950.58	2950.58
32.85	3527.77	2849.55	2841.43	2841.43	32.85	3411.36	2755.52	2747.67	2747.67	32.85	3661.82	2957.83	2949.4	2949.4
32.8	3195.72	2846.11	2840.36	2840.36	32.8	3090.27	2752.19	2746.63	2746.63	32.8	3317.15	2954.26	2948.29	2948.29
32.75	3192.92	2843.45	2839.41	2839.41	32.75	3087.56	2749.62	2745.72	2745.72	32.75	3314.25	2951.5	2947.3	2947.3
32.7	3324.95	2841.4	2838.57	2838.57	32.7	3215.23	2747.64	2744.9	2744.9	32.7	3451.29	2949.37	2946.43	2946.43
32.65	3069.33	2839.76	2837.8	2837.8	32.65	2968.05	2746.05	2744.16	2744.16	32.65	3185.96	2947.67	2945.63	2945.63
32.6	3284.84	2838.4	2837.05	2837.05	32.6	3176.45	2744.74	2743.43	2743.43	32.6	3409.66	2946.25	2944.85	2944.85
32.55	3192.13	2837.29	2836.36	2836.36	32.55	3086.8	2743.67	2742.77	2742.77	32.55	3313.43	2945.1	2944.14	2944.14
32.5	3090.63	2836.38	2835.75	2835.75	32.5	2988.65	2742.79	2742.18	2742.18	32.5	3208.07	2944.16	2943.5	2943.5
32.45	3167.85	2835.58	2835.16	2835.16	32.45	3063.32	2742.01	2741.61	2741.61	32.45	3288.22	2943.33	2942.89	2942.89
32.4	3146.88	2834.86	2834.58	2834.58	32.4	3043.04	2741.32	2741.04	2741.04	32.4	3266.46	2942.58	2942.29	2942.29
32.35	3086.06	2834.24	2834.04	2834.04	32.35	2984.23	2740.72	2740.52	2740.52	32.35	3203.33	2941.94	2941.73	2941.73
32.3	3036.56	2833.63	2833.51	2833.51	32.3	2936.36	2740.13	2740.01	2740.01	32.3	3151.94	2941.3	2941.18	2941.18
32.25	3130.3	2833.1	2833.02	2833.02	32.25	3027.01	2739.61	2739.54	2739.54	32.25	3249.25	2940.75	2940.67	2940.67
32.2	3094.59	2832.64	2832.58	2832.58	32.2	2992.47	2739.17	2739.11	2739.11	32.2	3212.18	2940.28	2940.21	2940.21
32.15	3028.44	2832.18	2832.15	2832.15	32.15	2928.51	2738.72	2738.7	2738.7	32.15	3143.52	2939.8	2939.77	2939.77
32.1	3095.19	2831.78	2831.76	2831.76	32.1	2993.05	2738.34	2738.32	2738.32	32.1	3212.8	2939.38	2939.36	2939.36
32.05	2982.19	2831.42	2831.41	2831.41	32.05	2883.78	2737.99	2737.98	2737.98	32.05	3095.51	2939.01	2939	2939
32	2878.51	2831.09	2831.08	2831.08	32	2783.53	2737.67	2737.66	2737.66	32	2987.89	2938.67	2938.66	2938.66
31.95	3094.89	2830.79	2830.78	2830.78	31.95	2992.76	2737.38	2737.37	2737.37	31.95	3212.49	2938.36	2938.34	2938.34
31.9	2878.45	2830.5	2830.49	2830.49	31.9	2783.47	2737.1	2737.09	2737.09	31.9	2987.83	2938.05	2938.04	2938.04
31.85	2936.5	2830.24	2830.23	2830.23	31.85	2839.6	2736.85	2736.84	2736.84	31.85	3048.08	2937.78	2937.77	2937.77
31.8	2904.73	2830.01	2830.01	2830.01	31.8	2808.88	2736.63	2736.63	2736.63	31.8	3015.1	2937.55	2937.55	2937.55
31.75	2898.61	2829.81	2829.81	2829.81	31.75	2802.96	2736.43	2736.43	2736.43	31.75	3008.75	2937.34	2937.34	2937.34
31.7	3045.08	2829.63	2829.63	2829.63	31.7	2944.6	2736.26	2736.26	2736.26	31.7	3160.79	2937.15	2937.15	2937.15
31.65	2940.79	2829.45	2829.45	2829.45	31.65	2843.75	2736.08	2736.08	2736.08	31.65	3052.54	2936.96	2936.96	2936.96
31.6	2818.17	2829.32	2829.32	2829.32	31.6	2725.18	2735.96	2735.96	2735.96	31.6	2925.26	2936.83	2936.83	2936.83
31.55	2902.6	2829.19	2829.19	2829.19	31.55	2806.82	2735.83	2735.83	2735.83	31.55	3012.89	2936.69	2936.69	2936.69
31.5	2928.96	2829.07	2829.07	2829.07	31.5	2832.31	2735.72	2735.72	2735.72	31.5	3040.26	2936.57	2936.57	2936.57
31.45	2798.21	2828.96	2828.96	2828.96	31.45	2705.88	2735.61	2735.61	2735.61	31.45	2904.54	2936.46	2936.46	2936.46
31.4	2867.14	2828.84	2828.84	2828.84	31.4	2772.53	2735.49	2735.49	2735.49	31.4	2976.09	2936.33	2936.33	2936.33
31.35	2838.87	2828.77	2828.77	2828.77	31.35	2745.19	2735.43	2735.43	2735.43	31.35	2946.74	2936.26	2936.26	2936.26
31.3	2872.77	2828.71	2828.71	2828.71	31.3	2777.97	2735.37	2735.37	2735.37	31.3	2981.93	2936.2	2936.2	2936.2
31.25	2891.14	2828.66	2828.66	2828.66	31.25	2795.74	2735.32	2735.32	2735.32	31.25	3001	2936.14	2936.14	2936.14
31.2	2901.56	2828.63	2828.63	2828.63	31.2	2805.81	2735.29	2735.29	2735.29	31.2	3011.81	2936.11	2936.11	2936.11
31.15	2792.73	2828.61	2828.61	2828.61	31.15	2700.58	2735.27	2735.27	2735.27	31.15	2898.85	2936.09	2936.09	2936.09
31.1	2836.41	2828.6	2828.6	2828.6	31.1	2742.81	2735.26	2735.26	2735.26	31.1	2944.19	2936.08	2936.08	2936.08
31.05	2800.1	2828.59	2828.59	2828.59	31.05	2707.7	2735.25	2735.25	2735.25	31.05	2906.5	2936.07	2936.07	2936.07
31	2761.03	2828.59	2828.59	2828.59	31	2669.92	2735.25	2735.25	2735.25	31	2865.94	2936.07	2936.07	2936.07
30.95	2875.38	2828.58	2828.58	2828.58	30.95	2780.5	2735.24	2735.24	2735.24	30.95	2984.64	2936.06	2936.06	2936.06
30.9	2743.94	2828.56	2828.56	2828.56	30.9	2653.4	2735.22	2735.22	2735.22	30.9	2848.2	2936.04	2936.04	2936.04
30.85	2840.11	2830.84	2830.84	2830.84	30.85	2746.39	2737.43	2737.43	2737.43	30.85	2948.03	2938.41	2938.41	2938.41
30.8	2832.83	2833.13	2833.13	2833.13	30.8	2739.35	2739.64	2739.64	2739.64	30.8	2940.47	2940.78	2940.78	2940.78
30.75	2907.63	2841.59	2841.59	2841.59	30.75	2811.68	2747.82	2747.82	2747.82	30.75	3018.11	2949.57	2949.57	2949.57
30.7	2935.72	2868.43	2868.43	2868.43	30.7	2838.85	2773.78	2773.78	2773.78	30.7	3047.27	2977.43	2977.43	2977.43
30.65	2788.23	2896.67	2896.67	2896.67	30.65	2696.22	2801.09	2801.09	2801.09	30.65	2894.18	3006.74	3006.74	3006.74
30.6	2883.89	2924.91	2924.91	2924.91	30.6	2788.73	2828.39	2828.39	2828.39	30.6	2993.47	3036.05	3036.05	3036.05
30.55	2795.53	2953.15	2953.15	2953.15	30.55	2703.28	2855.7	2855.7	2855.7	30.55	2901.76	3065.36	3065.36	3065.36
30.5	2893.17	2988.96	2988.96	2988.96	30.5	2797.7	2890.33	2890.33	2890.33	30.5	3003.11	3102.54	3102.54	3102.54
30.45	3056.25	3024.78	3024.78	3024.78	30.45	2955.4	2924.97	2924.97	2924.97	30.45	3172.38	3139.72	3139.72	3139.72
30.4	3229.13	3079.8	3079.8	3079.8	30.4	3122.57	2978.17	2978.17	2978.17	30.4	3351.83	3196.83	3196.83	3196.83
30.35	3045.72	3163.37	3163.37	3163.37	30.35	2945.22	3058.98	3058.98	3058.98	30.35	3161.45	3283.57	3283.57	3283.57
30.3	3116.53	3246.94	3246.94	3246.94	30.3	3013.69	3139.8	3139.8	3139.8	30.3	3234.95	3370.32	3370.32	3370.32
30.25	3243.41	3344.23	3344.23	3344.23	30.25	3136.38	3233.88	3233.88	3233.88	30.25	3366.65	3471.31	3471.31	3471.31
30.2	3284.95	3446.59	3446.59	3446.59	30.2	3176.55	3332.86	3332.86	3332.86	30.2	3409.77	3577.56	3577.56	3577.56
30.15	3540.93	3564.13	3564.13	3564.13	30.15	3424.09	3446.52	3446.52	3446.52	30.15	3675.48	3699.56	3699.56	3699.56
30.1	3797.98	3695.43	3695.43	3695.43	30.1	3672.65	3573.49	3573.49	3573.49	30.1	3942.3	3835.85	3835.85	3835.85
30.05	3712.74	3872.59	3872.59	3872.59	30.05	3590.23	3744.8	3744.8	3744.8	30.05	3853.82	4019.74	4019.74	4019.74
30	3865.77	4071.26	4071.26	4071.26	30	3738.21	3936.91	3936.91	3936.91	30	4012.66	4225.96	4225.96	4225.96
29.95	4019.1	4321.22	4321.22	4321.22	29.95	3886.48	4178.63	4178.63	4178.63	29.95	4171.82	4485.42	4485.42	4485.42
29.9	4349.14	4638.22	4638.22	4638.22	29.9	4205.62	4485.16	4485.16	4485.16	29.9	4514.4	4814.47	4814.47	4814.47
29.85	4673.44	4978.36	4978.36	4978.36	29.85	4519.22	4814.08	4814.08	4814.08	29.85	4851.03	5167.53	5167.53	5167.53
29.8	4994.49	5318.51	5318.51	5318.51	29.8	4829.68	5143.01	5143.01	5143.01	29.8	5184.28	5520.61	5520.61	5520.61
29.75	5301.94	5658.66	5658.66	5658.66	29.75	5126.98	5471.93	5471.93	5471.93	29.75	5503.41	5873.68	5873.68	5873.68
29.7	5992.98	5998.8	5998.8	5998.8	29.7	5795.22	5800.85	5800.85	5800.85	29.7	6220.71	6226.75	6226.75	6226.75
29.65	6771.86	6338.95	6338.95	6338.95	29.65	6548.39	6129.77	6129.77	6129.77	29.65	7029.19	6579.83	6579.83	6579.83
29.6	7490.16	6679.1	6679.1	6679.1	29.6	7242.99	6458.7	6458.7	6458.7	29.6	7774.78	6932.9	6932.9	6932.9
29.55	8314.81	7019.24	7019.24	7019.24	29.55	8040.43	6787.61	6787.61	6787.61	29.55	8630.77	7285.97	7285.97	7285.97
29.5	9371.63	7359.39	7359.39	7359.39	29.5	9062.37	7116.54	7116.54	7116.54	29.5	9727.75	7639.04	7639.04	7639.04
29.45	10483.8	7699.54	7699.54	7699.54	29.45	10137.8	7445.46	7445.46	7445.46	29.45	10882.2	7992.12	7992.12	7992.12
29.4	11790.8	8039.69	8039.69	8039.69	29.4	11401.7	7774.39	7774.39	7774.39	29.4	12238.8	8345.19	8345.19	8345.19
29.35	13380.4	8379.83	8379.83	8379.83	29.35	12938.9	8103.3	8103.3	8103.3	29.35	13888.9	8698.26	8698.26	8698.26
29.3	14881.9	8719.98	8719.98	8719.98	29.3	14390.8	8432.23	8432.23	8432.23	29.3	15447.4	9051.33	9051.33	9051.33
29.25	17262	9060.13	9060.13	9060.13	29.25	16692.4	8761.15	8761.15	8761.15	29.25	17918	9404.41	9404.41	9404.41
29.2	18885.7	9400.27	9400.27	9400.27	29.2	18262.5	9090.07	9090.07	9090.07	29.2	19603.4	9757.48	9757.48	9757.48
29.15	21220.2	9740.42	9740.42	9740.42	29.15	20519.9	9418.99	9418.99	9418.99	29.15	22026.6	10110.6	10110.6	10110.6
29.1	23870.5	10080.6	10080.6	10080.6	29.1	23082.8	9747.95	9747.95	9747.95	29.1	24777.6	10463.7	10463.7	10463.7
29.05	25662.4	10420.7	10420.7	10420.7	29.05	24815.5	10076.8	10076.8	10076.8	29.05	26637.6	10816.7	10816.7	10816.7
29	28020.3	10760.9	10760.9	10760.9	29	27095.6	10405.8	10405.8	10405.8	29	29085.1	11169.8	11169.8	11169.8
28.95	29777.2	11101	11101	11101	28.95	28794.6	10734.7	10734.7	10734.7	28.95	30908.7	11522.8	11522.8	11522.8
28.9	32085.5	11441.2	11441.2	11441.2	28.9	31026.7	11063.6	11063.6	11063.6	28.9	33304.7	11876	11876	11876
28.85	33428.9	11781.3	11781.3	11781.3	28.85	32325.8	11392.5	11392.5	11392.5	28.85	34699.2	12229	12229	12229
28.8	35304.6	12121.4	12121.4	12121.4	28.8	34139.6	11721.4	11721.4	11721.4	28.8	36646.2	12582	12582	12582
28.75	35631.8	12461.6	12461.6	12461.6	28.75	34456	12050.4	12050.4	12050.4	28.75	36985.8	12935.1	12935.1	12935.1
28.7	35917.6	12801.7	12801.7	12801.7	28.7	34732.3	12379.2	12379.2	12379.2	28.7	37282.5	13288.2	13288.2	13288.2
28.65	36298	13141.9	13141.9	13141.9	28.65	35100.2	12708.2	12708.2	12708.2	28.65	37677.3	13641.3	13641.3	13641.3
28.6	36418.2	13482	13482	13482	28.6	35216.4	13037.1	13037.1	13037.1	28.6	37802.1	13994.3	13994.3	13994.3
28.55	34947.4	13822.2	13822.2	13822.2	28.55	33794.1	13366.1	13366.1	13366.1	28.55	36275.4	14347.4	14347.4	14347.4
28.5	33563.8	14162.3	14162.3	14162.3	28.5	32456.2	13695	13695	13695	28.5	34839.2	14700.5	14700.5	14700.5
28.45	32346.1	14502.5	14502.5	14502.5	28.45	31278.7	14023.9	14023.9	14023.9	28.45	33575.2	15053.6	15053.6	15053.6
28.4	30522	14842.6	14842.6	14842.6	28.4	29514.8	14352.8	14352.8	14352.8	28.4	31681.8	15406.6	15406.6	15406.6
28.35	27858.6	15182.8	15182.8	15182.8	28.35	26939.3	14681.8	14681.8	14681.8	28.35	28917.2	15759.7	15759.7	15759.7
28.3	25946.7	15522.9	15522.9	15522.9	28.3	25090.5	15010.7	15010.7	15010.7	28.3	26932.7	16112.8	16112.8	16112.8
28.25	23397.8	15863.1	15863.1	15863.1	28.25	22625.7	15339.6	15339.6	15339.6	28.25	24286.9	16465.9	16465.9	16465.9
28.2	20567.3	16203.2	16203.2	16203.2	28.2	19888.6	15668.5	15668.5	15668.5	28.2	21348.9	16818.9	16818.9	16818.9
28.15	18378.1	16543.4	16543.4	16543.4	28.15	17771.6	15997.5	15997.5	15997.5	28.15	19076.5	17172	17172	17172
28.1	16063.5	16883.5	16883.5	16883.5	28.1	15533.4	16326.4	16326.4	16326.4	28.1	16673.9	17525.1	17525.1	17525.1
28.05	14341.8	17223.7	17223.7	17223.7	28.05	13868.5	16655.3	16655.3	16655.3	28.05	14886.8	17878.2	17878.2	17878.2
28	12634.4	17563.8	17563.8	17563.8	28	12217.5	16984.2	16984.2	16984.2	28	13114.5	18231.2	18231.2	18231.2

## Sheet: Sheet6
Supplementary Fig. 13
Binding energy	O1	A1	B1	Backgnd1	Binding energy	O1	A1	B1	Backgnd1	Binding energy	O1	A1	B1	Backgnd1
eV					eV					eV
	Fitted	1	1	Backgnd		Fitted	2	2	Backgnd		Fitted	3	3	Backgnd
545	55326.9	0	0	0	545	68605.4	0.052	0.052	0.052	545	70046.1	0.03309	0.03309	0.03309
544.95	54722.9	55432.1	55631.9	55381.4	544.95	67856.4	68735.9	68983.6	68673	544.95	69281.4	70179.3	70432.2	70115.1
544.9	55267	55382	55581.7	55331.3	544.9	68531.1	68673.7	68921.4	68610.9	544.9	69970.3	70115.9	70368.7	70051.7
544.85	55610.7	55379.9	55579.6	55329.2	544.85	68957.3	68671.1	68918.8	68608.3	544.85	70405.4	70113.2	70366	70049
544.8	55662.2	55373.9	55573.6	55323.2	544.8	69021.2	68663.7	68911.3	68600.8	544.8	70470.6	70105.6	70358.4	70041.4
544.75	55757.3	55364	55563.7	55313.3	544.75	69139.1	68651.4	68899	68588.5	544.75	70591	70093.1	70345.9	70028.9
544.7	55322.9	55349.6	55549.4	55298.9	544.7	68600.4	68633.6	68881.3	68570.7	544.7	70041	70074.8	70327.8	70010.7
544.65	54976	55331.2	55530.9	55280.5	544.65	68170.3	68610.7	68858.4	68547.9	544.65	69601.8	70051.5	70304.4	69987.4
544.6	55749.8	55309.3	55509	55258.6	544.6	69129.8	68583.6	68831.2	68520.7	544.6	70581.5	70023.8	70276.6	69959.6
544.55	55823	55285.7	55485.4	55235	544.55	69220.6	68554.3	68801.9	68491.5	544.55	70674.2	69993.9	70246.8	69929.8
544.5	55963.9	55263.6	55463.3	55212.9	544.5	69395.3	68526.9	68774.5	68464	544.5	70852.6	69966	70218.8	69901.8
544.45	55978.1	55239.1	55438.8	55188.4	544.45	69412.9	68496.5	68744.2	68433.7	544.45	70870.5	69934.9	70187.8	69870.8
544.4	55085	55216.3	55416	55165.6	544.4	68305.5	68468.3	68715.9	68405.4	544.4	69739.8	69906.1	70158.9	69841.9
544.35	55272.5	55190.1	55389.8	55139.4	544.35	68538	68435.8	68683.4	68372.9	544.35	69977.2	69872.9	70125.7	69808.7
544.3	55082.4	55161.7	55361.4	55111	544.3	68302.2	68400.6	68648.2	68337.7	544.3	69736.6	69837	70089.8	69772.8
544.25	55792.9	55134	55333.7	55083.3	544.25	69183.2	68366.2	68613.8	68303.3	544.25	70636.1	69801.9	70054.7	69737.7
544.2	55189.3	55107.2	55306.9	55056.5	544.2	68434.8	68333	68580.6	68270.1	544.2	69871.9	69768	70020.8	69703.8
544.15	55620.3	55081.3	55281.1	55030.6	544.15	68969.2	68300.9	68548.6	68238	544.15	70417.6	69735.2	69988.1	69671
544.1	55044.2	55061.5	55261.2	55010.8	544.1	68254.9	68276.3	68523.9	68213.4	544.1	69688.2	69710.1	69962.9	69645.9
544.05	55313.4	55039.1	55238.9	54988.4	544.05	68588.7	68248.5	68496.3	68185.7	544.05	70029	69681.7	69934.7	69617.5
544	55350.6	55013.9	55213.6	54963.2	544	68634.8	68217.3	68464.9	68154.4	544	70076.1	69649.8	69902.7	69585.6
543.95	55504.9	54986.5	55186.2	54935.8	543.95	68826.1	68183.3	68430.9	68120.4	543.95	70271.5	69615.1	69868	69551
543.9	54671.1	54957.2	55156.9	54906.5	543.9	67792.2	68147	68394.6	68084.1	543.9	69215.8	69578	69830.9	69513.9
543.85	55257	54923.2	55123	54872.5	543.85	68518.7	68104.8	68352.6	68042	543.85	69957.6	69535	69788	69470.8
543.8	55493	54889.1	55088.9	54838.4	543.8	68811.4	68062.5	68310.3	67999.7	543.8	70256.4	69491.8	69744.8	69427.6
543.75	55171.2	54853.5	55053.2	54802.8	543.75	68412.3	68018.4	68266	67955.5	543.75	69849	69446.8	69699.6	69382.6
543.7	55786.4	54819.6	55019.3	54768.9	543.7	69175.2	67976.4	68224	67913.5	543.7	70627.8	69403.8	69656.7	69339.7
543.65	55665.3	54782.1	54981.8	54731.4	543.65	69025	67929.9	68177.5	67867	543.65	70474.5	69356.4	69609.2	69292.2
543.6	55276	54747.5	54947.2	54696.8	543.6	68542.3	67887	68134.6	67824.1	543.6	69981.7	69312.6	69565.4	69248.4
543.55	54944.8	54705.3	54905	54654.6	543.55	68131.6	67834.6	68082.3	67771.8	543.55	69562.3	69259.1	69512	69194.9
543.5	54660.2	54662	54861.8	54611.3	543.5	67778.7	67780.9	68028.7	67718.1	543.5	69202	69204.3	69457.3	69140.1
543.45	55583.7	54620.2	54820	54569.5	543.45	68923.8	67729.1	67976.9	67666.2	543.45	70371.2	69151.4	69404.3	69087.2
543.4	54648.1	54583.1	54782.8	54532.4	543.4	67763.7	67683.1	67930.7	67620.2	543.4	69186.7	69104.4	69357.2	69040.2
543.35	55602.6	54548.2	54748	54497.5	543.35	68947.3	67639.8	67887.6	67577	543.35	70395.1	69060.2	69313.2	68996
543.3	55004.2	54517.4	54717.1	54466.7	543.3	68205.3	67601.6	67849.3	67538.8	543.3	69637.6	69021.2	69274.1	68957.1
543.25	54834.2	54487.3	54687	54436.6	543.25	67994.5	67564.3	67811.9	67501.4	543.25	69422.3	68983.1	69236	68918.9
543.2	53978.3	54454.3	54654	54403.6	543.2	66933.1	67523.4	67771	67460.5	543.2	68338.7	68941.4	69194.2	68877.2
543.15	55045.5	54421.8	54621.5	54371.1	543.15	68256.5	67483.1	67730.7	67420.2	543.15	69689.8	68900.2	69153	68836
543.1	54653.7	54394	54593.7	54343.3	543.1	67770.6	67448.6	67696.2	67385.7	543.1	69193.8	68865	69117.8	68800.8
543.05	54844.7	54369.3	54569	54318.6	543.05	68007.5	67418	67665.6	67355.1	543.05	69435.6	68833.7	69086.6	68769.6
543	55156.7	54353.2	54552.9	54302.5	543	68394.4	67398	67645.6	67335.2	543	69830.6	68813.4	69066.2	68749.2
542.95	54260.6	54338.7	54538.4	54288	542.95	67283.2	67380	67627.7	67317.2	542.95	68696.1	68795	69047.8	68730.8
542.9	54489.7	54326.8	54526.6	54276.1	542.9	67567.3	67365.3	67613	67302.4	542.9	68986.2	68779.9	69032.9	68715.7
542.85	53858.7	54315.9	54515.6	54265.2	542.85	66784.8	67351.8	67599.4	67288.9	542.85	68187.3	68766.1	69019	68701.9
542.8	53935.9	54306.9	54506.6	54256.2	542.8	66880.6	67340.6	67588.2	67277.7	542.8	68285	68754.7	69007.6	68690.6
542.75	54585.8	54298.7	54498.4	54248	542.75	67686.4	67330.4	67578.1	67267.6	542.75	69107.8	68744.4	68997.2	68680.2
542.7	54251.4	54291.8	54491.6	54241.1	542.7	67271.8	67321.9	67569.6	67259	542.7	68684.5	68735.6	68988.6	68671.4
542.65	53721.9	54288.2	54487.9	54237.5	542.65	66615.2	67317.4	67565	67254.6	542.65	68014.1	68731.1	68983.9	68666.9
542.6	54601.8	54284.5	54484.2	54233.8	542.6	67706.3	67312.8	67560.5	67250	542.6	69128.1	68726.4	68979.2	68662.2
542.55	54451.3	54281.4	54481.1	54230.7	542.55	67519.7	67309	67556.6	67246.1	542.55	68937.6	68722.5	68975.3	68658.3
542.5	54537.2	54273.9	54473.6	54223.2	542.5	67626.2	67299.7	67547.3	67236.8	542.5	69046.3	68713	68965.8	68648.8
542.45	54564	54258.7	54458.4	54208	542.45	67659.4	67280.8	67528.5	67218	542.45	69080.2	68693.7	68946.5	68629.5
542.4	54221.6	54244.4	54444.1	54193.7	542.4	67234.8	67263.1	67510.7	67200.2	542.4	68646.7	68675.6	68928.4	68611.4
542.35	53842.1	54235	54434.7	54184.3	542.35	66764.3	67251.5	67499.1	67188.6	542.35	68166.3	68663.7	68916.5	68599.5
542.3	54323.5	54221.8	54421.6	54171.1	542.3	67361.2	67235.1	67482.8	67172.2	542.3	68775.8	68647	68900	68582.8
542.25	54812.6	54206	54405.7	54155.3	542.25	67967.7	67215.5	67463.1	67152.6	542.25	69395	68627	68879.8	68562.8
542.2	54258.9	54189.8	54389.6	54139.1	542.2	67281.1	67195.4	67443.2	67132.5	542.2	68694	68606.5	68859.4	68542.3
542.15	53398.8	54177.4	54377.2	54126.7	542.15	66214.6	67180	67427.8	67117.2	542.15	67605	68590.8	68843.7	68526.6
542.1	54043.1	54169.4	54369.1	54118.7	542.1	67013.5	67170.1	67417.7	67107.2	542.1	68420.8	68580.7	68833.5	68516.5
542.05	54753.3	54159.3	54359	54108.6	542.05	67894.1	67157.6	67405.2	67094.7	542.05	69319.9	68567.9	68820.7	68503.7
542	54272.1	54143.3	54343	54092.6	542	67297.5	67137.7	67385.4	67074.9	542	68710.7	68547.6	68800.4	68483.4
541.95	53807.7	54125.7	54325.5	54075	541.95	66721.6	67115.9	67363.7	67053.1	541.95	68122.7	68525.3	68778.3	68461.1
541.9	53781	54112	54311.7	54061.3	541.9	66688.5	67098.9	67346.6	67036.1	541.9	68088.9	68508	68760.8	68443.8
541.85	54319.1	54097.8	54297.5	54047.1	541.85	67355.7	67081.3	67329	67018.5	541.85	68770.2	68490	68742.8	68425.8
541.8	54422.9	54075.3	54275.1	54024.6	541.8	67484.4	67053.4	67301.2	66990.6	541.8	68901.6	68461.5	68714.5	68397.3
541.75	54289.5	54052.5	54252.3	54001.8	541.75	67319	67025.2	67272.9	66962.3	541.75	68732.7	68432.7	68685.6	68368.5
541.7	54049	54033	54232.8	53982.3	541.7	67020.8	67001	67248.7	66938.1	541.7	68428.2	68408	68660.9	68343.8
541.65	54077.4	54010.8	54210.5	53960.1	541.65	67056	66973.4	67221.1	66910.6	541.65	68464.2	68379.9	68632.7	68315.7
541.6	54257.1	53989.3	54189	53938.6	541.6	67278.9	66946.8	67194.4	66883.9	541.6	68691.7	68352.6	68605.5	68288.5
541.55	53782.1	53955.8	54155.6	53905.1	541.55	66689.9	66905.2	67153	66842.4	541.55	68090.3	68310.2	68563.2	68246
541.5	54006.6	53923.7	54123.4	53873	541.5	66968.2	66865.4	67113.1	66802.6	541.5	68374.5	68269.6	68522.4	68205.4
541.45	54342.3	53897.4	54097.1	53846.7	541.45	67384.5	66832.8	67080.5	66770	541.45	68799.6	68236.3	68489.1	68172.1
541.4	53405.4	53869.5	54069.2	53818.8	541.4	66222.7	66798.2	67045.9	66735.4	541.4	67613.4	68201	68453.8	68136.8
541.35	55051.4	53837.1	54036.9	53786.4	541.35	68263.8	66758.1	67005.8	66695.2	541.35	69697.3	68160	68412.9	68095.8
541.3	53741.9	53805.7	54005.4	53755	541.3	66640	66719.1	66966.7	66656.3	541.3	68039.4	68120.2	68373	68056
541.25	53266.9	53775.6	53975.3	53724.9	541.25	66051	66681.8	66929.4	66618.9	541.25	67438.1	68082.1	68334.9	68017.9
541.2	54143.9	53740.6	53940.3	53689.8	541.2	67138.5	66638.4	66886	66575.4	541.2	68548.4	68037.8	68290.6	67973.5
541.15	54287.7	53702.3	53902	53651.6	541.15	67316.8	66590.9	66838.5	66528	541.15	68730.4	67989.3	68242.1	67925.1
541.1	53561.2	53660.1	53859.9	53609.4	541.1	66415.9	66538.6	66786.3	66475.7	541.1	67810.7	67935.9	68188.8	67871.7
541.05	53689.4	53610	53809.7	53559.3	541.05	66574.9	66476.5	66724.1	66413.6	541.05	67973	67872.4	68125.3	67808.2
[truncated: 321 more rows]

## Sheet: Sheet7
Supplementary Fig. 14
[truncated: 264 more rows]

## Sheet: Sheet8
Supplementary Fig. 15
[truncated: 264 more rows]

## Sheet: Sheet9
Supplementary Fig. 17					Supplementary Fig. 18			Supplementary Fig. 19
[truncated: 3,651 more rows]

[truncated: 7 more sheets: Sheet10, Sheet11, Sheet12, Sheet13, Sheet14, Sheet15, Sheet16]
